# Supplementary material for: Transcriptome Analysis of Green Peach Aphid (Myzus persicae): Insight into Developmental Regulation and Inter-Species Divergence
Source: Front Plant Sci. 2016 Oct 21;7:1562. doi: 10.3389/fpls.2016.01562 (PMC5072348; doi:10.3389/fpls.2016.01562)
Supplement: Supplementary file 1 [file Table1.XLSX]

## Sheet: Sheet1
	Table S1. Primers sets for RT-qPCR analyses of differentially expressed genes between nymphs and adults.
	Gene ID	Forward (5'-3')	Reverse (5'-3')
	CL27.Contig6	TGCTGTTGTCATCTCTAAACCA	CACAGTAAACAAACCTTCACCT
	CL4114.Contig1	CTGACCAAGGAGGATACGAC	GTTTATCTGTGCTGTTTGTCCA
	Unigene8116	TGGAAGGGATGAAATCACAATAA	GAGTGTGGTGCTATTGACAG
	Unigene26602	AGGTGGACAAGTTTGTATCTTT	GGCTTATAGATCGTCTTCACTC
	Unigene16021	AAATGATCGCCAAGGTATGGT	GCAAGCGACAATGAAGAATAC
	Unigene7580	CCGATTCCATACCCGATCAC	GTCTTTCCGTCTGTGTACCA
	Unigene26605	ATACACAGATATACCAGGAGCAAC	ATTTAGAATTGATGAACCTCCCAT
	Unigene25618	TACCACACCTTCTATTATTGCCTA	GCGTCACCATTGTCAGAATTG
	Unigene6788	TGAGGAACCCAGTCTTCTTAT	CCACCCATTTGCATTTGTCT
	CL2239.Contig1	TTGTTCATTAGAAGATGACCATGT	GCAGCAAATCCAACTTTCAC
	Unigene36383	GCATTGTTTACTGTACGTGGAAAT	TACAGTACCACACTCAGGTTT
	Unigene36547	TTTCGCAATCAAGGACAAGA	CTGGAGGTCTACGTAATAACAAA
	CL4129.Contig2	CCATCCTTACGCATACATACC	AATCCGCTCTCATTATCAACTG
	CL3489.Contig2	CATTACCTGACATCAAACTGACC	TTAGGAAATCTTGCCCAACCC
	Unigene13485	GGATATTGGATGGACTGATGGA	ATGAATCAGCAACCTTCTACC
	Unigene31315	CGTAAATGTACTGTCGATTAGCTG	TTTCACACGAATACGCTAGAC
	Unigene30093	CACCTGCATTCCTATTTATTGC	GAAGGGTAAGGCTAATGTAACTG
	Unigene5077	TTAAATACGAACGCAGGAAAGG	CACACCAAACCGATAATTGCC
	Unigene27924	TAAATACTGCGACAACAACCA	CAAGCGACAATGAAGAATACCT
	Unigene18236	GAAATTGCCCTACAAGAACACTG	TTACTGCTTTGGAAACACGG
