# Supplementary material for: Transcriptome Analysis of Green Peach Aphid (Myzus persicae): Insight into Developmental Regulation and Inter-Species Divergence
Source: Front Plant Sci. 2016 Oct 21;7:1562. doi: 10.3389/fpls.2016.01562 (PMC5072348; doi:10.3389/fpls.2016.01562)
Supplement: Supplementary file 2 [file Table2.XLSX]

## Sheet: annotation
	Table S2. Annotations of the assembled unigenes of green peach aphid.
	Gene ID	Nr			Nt			Swissprot			COG				KEGG			GO
		ID	Evalue	Annotation	ID	Evalue	Annotation	ID	Evalue	Annotation	Protein-or-Domain	Evalue	ID	Function-Description	ID	Evalue	Definition	Biological process	Molecular function	Cellular component
	CL1.Contig1	gi|328717541|ref|XP_003246236.1|	7e-87	PREDICTED: pancreatic triacylglycerol lipase-like [Acyrthosiphon pisum]	gi|328717540|ref|XM_003246188.1|	1e-141	PREDICTED: Acyrthosiphon pisum pancreatic triacylglycerol lipase-like (LOC100574710), mRNA	sp|Q3SZ79|LIPC_BOVIN	5e-10	Hepatic triacylglycerol lipase OS=Bos taurus GN=LIPC PE=2 SV=1	--	--	--	--	K14073	3e-12	pancreatic triacylglycerol lipase [EC:3.1.1.3]	-	-	-
	CL1.Contig2	gi|328717541|ref|XP_003246236.1|	2e-95	PREDICTED: pancreatic triacylglycerol lipase-like [Acyrthosiphon pisum]	gi|328717540|ref|XM_003246188.1|	1e-168	PREDICTED: Acyrthosiphon pisum pancreatic triacylglycerol lipase-like (LOC100574710), mRNA	sp|Q3SZ79|LIPC_BOVIN	5e-10	Hepatic triacylglycerol lipase OS=Bos taurus GN=LIPC PE=2 SV=1	--	--	--	--	K14073	8e-12	pancreatic triacylglycerol lipase [EC:3.1.1.3]	-	-	-
	CL10.Contig1	gi|328713410|ref|XP_001945536.2|	0	PREDICTED: esterase FE4-like [Acyrthosiphon pisum]	gi|328713409|ref|XM_001945501.2|	0	PREDICTED: Acyrthosiphon pisum esterase FE4-like (LOC100165147), mRNA	sp|P35502|ESTF_MYZPE	9e-47	Esterase FE4 OS=Myzus persicae PE=1 SV=1	BS_pnbA	1e-29	COG2272	Carboxylesterase type B	K12298	9e-161	bile salt-stimulated lipase [EC:3.1.1.3 3.1.1.13]	-	GO:0052689	-
	CL10.Contig2	gi|328713410|ref|XP_001945536.2|	1e-104	PREDICTED: esterase FE4-like [Acyrthosiphon pisum]	gi|328713409|ref|XM_001945501.2|	0	PREDICTED: Acyrthosiphon pisum esterase FE4-like (LOC100165147), mRNA	sp|P35502|ESTF_MYZPE	8e-08	Esterase FE4 OS=Myzus persicae PE=1 SV=1	--	--	--	--	K12298	1e-68	bile salt-stimulated lipase [EC:3.1.1.3 3.1.1.13]	-	GO:0052689	-
	CL100.Contig10	gi|328721788|ref|XP_001945240.2|	0	PREDICTED: basement membrane-specific heparan sulfate proteoglycan core protein-like [Acyrthosiphon pisum]	gi|328721787|ref|XM_001945205.2|	0	PREDICTED: Acyrthosiphon pisum basement membrane-specific heparan sulfate proteoglycan core protein-like (LOC100168636), mRNA	sp|P98160|PGBM_HUMAN	3e-106	Basement membrane-specific heparan sulfate proteoglycan core protein OS=Homo sapiens GN=HSPG2 PE=1 SV=4	--	--	--	--	K06255	5e-109	heparan sulfate proteoglycan 2 (perlecan)	-	-	-
	CL100.Contig1	gi|328721788|ref|XP_001945240.2|	1e-22	PREDICTED: basement membrane-specific heparan sulfate proteoglycan core protein-like [Acyrthosiphon pisum]	gi|328721787|ref|XM_001945205.2|	0	PREDICTED: Acyrthosiphon pisum basement membrane-specific heparan sulfate proteoglycan core protein-like (LOC100168636), mRNA	sp|Q05793|PGBM_MOUSE	0	Basement membrane-specific heparan sulfate proteoglycan core protein OS=Mus musculus GN=Hspg2 PE=1 SV=1	--	--	--	--	K06255	0	heparan sulfate proteoglycan 2 (perlecan)	-	-	-
	CL100.Contig2	gi|328721788|ref|XP_001945240.2|	0	PREDICTED: basement membrane-specific heparan sulfate proteoglycan core protein-like [Acyrthosiphon pisum]	gi|328721787|ref|XM_001945205.2|	0	PREDICTED: Acyrthosiphon pisum basement membrane-specific heparan sulfate proteoglycan core protein-like (LOC100168636), mRNA	sp|Q05793|PGBM_MOUSE	0	Basement membrane-specific heparan sulfate proteoglycan core protein OS=Mus musculus GN=Hspg2 PE=1 SV=1	--	--	--	--	K06255	0	heparan sulfate proteoglycan 2 (perlecan)	-	-	-
	CL100.Contig3	gi|328721788|ref|XP_001945240.2|	2e-13	PREDICTED: basement membrane-specific heparan sulfate proteoglycan core protein-like [Acyrthosiphon pisum]	gi|328721787|ref|XM_001945205.2|	0	PREDICTED: Acyrthosiphon pisum basement membrane-specific heparan sulfate proteoglycan core protein-like (LOC100168636), mRNA	sp|Q05793|PGBM_MOUSE	0	Basement membrane-specific heparan sulfate proteoglycan core protein OS=Mus musculus GN=Hspg2 PE=1 SV=1	--	--	--	--	K06255	0	heparan sulfate proteoglycan 2 (perlecan)	-	-	-
	CL100.Contig4	gi|328721788|ref|XP_001945240.2|	0	PREDICTED: basement membrane-specific heparan sulfate proteoglycan core protein-like [Acyrthosiphon pisum]	gi|328721787|ref|XM_001945205.2|	0	PREDICTED: Acyrthosiphon pisum basement membrane-specific heparan sulfate proteoglycan core protein-like (LOC100168636), mRNA	sp|Q05793|PGBM_MOUSE	0	Basement membrane-specific heparan sulfate proteoglycan core protein OS=Mus musculus GN=Hspg2 PE=1 SV=1	--	--	--	--	K06255	0	heparan sulfate proteoglycan 2 (perlecan)	-	-	-
	CL100.Contig5	gi|328721788|ref|XP_001945240.2|	0	PREDICTED: basement membrane-specific heparan sulfate proteoglycan core protein-like [Acyrthosiphon pisum]	gi|328721787|ref|XM_001945205.2|	0	PREDICTED: Acyrthosiphon pisum basement membrane-specific heparan sulfate proteoglycan core protein-like (LOC100168636), mRNA	sp|Q05793|PGBM_MOUSE	0	Basement membrane-specific heparan sulfate proteoglycan core protein OS=Mus musculus GN=Hspg2 PE=1 SV=1	--	--	--	--	K06255	0	heparan sulfate proteoglycan 2 (perlecan)	-	-	-
	CL100.Contig6	gi|328721788|ref|XP_001945240.2|	0	PREDICTED: basement membrane-specific heparan sulfate proteoglycan core protein-like [Acyrthosiphon pisum]	gi|328721787|ref|XM_001945205.2|	0	PREDICTED: Acyrthosiphon pisum basement membrane-specific heparan sulfate proteoglycan core protein-like (LOC100168636), mRNA	sp|Q05793|PGBM_MOUSE	0	Basement membrane-specific heparan sulfate proteoglycan core protein OS=Mus musculus GN=Hspg2 PE=1 SV=1	--	--	--	--	K06255	0	heparan sulfate proteoglycan 2 (perlecan)	-	-	-
	CL100.Contig7	gi|328721788|ref|XP_001945240.2|	1e-22	PREDICTED: basement membrane-specific heparan sulfate proteoglycan core protein-like [Acyrthosiphon pisum]	gi|328721787|ref|XM_001945205.2|	0	PREDICTED: Acyrthosiphon pisum basement membrane-specific heparan sulfate proteoglycan core protein-like (LOC100168636), mRNA	sp|Q05793|PGBM_MOUSE	0	Basement membrane-specific heparan sulfate proteoglycan core protein OS=Mus musculus GN=Hspg2 PE=1 SV=1	--	--	--	--	K06255	0	heparan sulfate proteoglycan 2 (perlecan)	-	-	-
	CL100.Contig8	gi|328721788|ref|XP_001945240.2|	0	PREDICTED: basement membrane-specific heparan sulfate proteoglycan core protein-like [Acyrthosiphon pisum]	gi|328721787|ref|XM_001945205.2|	0	PREDICTED: Acyrthosiphon pisum basement membrane-specific heparan sulfate proteoglycan core protein-like (LOC100168636), mRNA	sp|Q05793|PGBM_MOUSE	0	Basement membrane-specific heparan sulfate proteoglycan core protein OS=Mus musculus GN=Hspg2 PE=1 SV=1	--	--	--	--	K06255	0	heparan sulfate proteoglycan 2 (perlecan)	-	-	-
	CL100.Contig9	gi|328721788|ref|XP_001945240.2|	2e-13	PREDICTED: basement membrane-specific heparan sulfate proteoglycan core protein-like [Acyrthosiphon pisum]	gi|328721787|ref|XM_001945205.2|	0	PREDICTED: Acyrthosiphon pisum basement membrane-specific heparan sulfate proteoglycan core protein-like (LOC100168636), mRNA	sp|Q05793|PGBM_MOUSE	0	Basement membrane-specific heparan sulfate proteoglycan core protein OS=Mus musculus GN=Hspg2 PE=1 SV=1	--	--	--	--	K06255	0	heparan sulfate proteoglycan 2 (perlecan)	-	-	-
	CL1000.Contig1	gi|328723722|ref|XP_003247926.1|	0	PREDICTED: zinc finger MYM-type protein 1-like [Acyrthosiphon pisum]	gi|328723721|ref|XM_003247878.1|	0	PREDICTED: Acyrthosiphon pisum zinc finger MYM-type protein 1-like (LOC100574833), mRNA	sp|Q5SVZ6|ZMYM1_HUMAN	9e-11	Zinc finger MYM-type protein 1 OS=Homo sapiens GN=ZMYM1 PE=2 SV=1	--	--	--	--	K15340	1e-09	DNA cross-link repair 1A protein	-	-	-
	CL1000.Contig2	gi|328723722|ref|XP_003247926.1|	0	PREDICTED: zinc finger MYM-type protein 1-like [Acyrthosiphon pisum]	gi|328723721|ref|XM_003247878.1|	0	PREDICTED: Acyrthosiphon pisum zinc finger MYM-type protein 1-like (LOC100574833), mRNA	sp|Q5SVZ6|ZMYM1_HUMAN	3e-13	Zinc finger MYM-type protein 1 OS=Homo sapiens GN=ZMYM1 PE=2 SV=1	--	--	--	--	K15340	4e-09	DNA cross-link repair 1A protein	-	-	-
	CL1000.Contig3	gi|328723722|ref|XP_003247926.1|	0	PREDICTED: zinc finger MYM-type protein 1-like [Acyrthosiphon pisum]	gi|328723721|ref|XM_003247878.1|	0	PREDICTED: Acyrthosiphon pisum zinc finger MYM-type protein 1-like (LOC100574833), mRNA	sp|Q5SVZ6|ZMYM1_HUMAN	1e-16	Zinc finger MYM-type protein 1 OS=Homo sapiens GN=ZMYM1 PE=2 SV=1	--	--	--	--	K15340	2e-06	DNA cross-link repair 1A protein	-	-	-
	CL1000.Contig4	gi|328723722|ref|XP_003247926.1|	0	PREDICTED: zinc finger MYM-type protein 1-like [Acyrthosiphon pisum]	gi|328723721|ref|XM_003247878.1|	0	PREDICTED: Acyrthosiphon pisum zinc finger MYM-type protein 1-like (LOC100574833), mRNA	sp|Q5SVZ6|ZMYM1_HUMAN	5e-17	Zinc finger MYM-type protein 1 OS=Homo sapiens GN=ZMYM1 PE=2 SV=1	--	--	--	--	K15340	3e-09	DNA cross-link repair 1A protein	-	-	-
	CL1001.Contig10	gi|241896951|ref|NP_001155935.1|	5e-121	Rab-protein 14 isoform b [Acyrthosiphon pisum] >gi|239793451|dbj|BAH72840.1| ACYPI000787 [Acyrthosiphon pisum]	gi|241896948|ref|NM_001162462.1|	0	Acyrthosiphon pisum Rab-protein 14 (Rab14), transcript variant 3, mRNA	sp|Q5R8Z8|RAB14_PONAB	4e-89	Ras-related protein Rab-14 OS=Pongo abelii GN=RAB14 PE=2 SV=3	SPAC18G6.03	8e-46	COG1100	GTPase SAR1 and related small G proteins	K07881	8e-118	Ras-related protein Rab-14	GO:0045176//apical protein localization;GO:0032456//endocytic recycling;GO:0007269//neurotransmitter secretion;GO:0007589//body fluid secretion;GO:0015031//protein transport;GO:0006184//GTP catabolic process;GO:0007264//small GTPase mediated signal transduction;GO:0032880//regulation of protein localization;GO:0009790//embryo development;GO:0008543//fibroblast growth factor receptor signaling pat…	GO:0005525//GTP binding;GO:0001948//glycoprotein binding;GO:0019003//GDP binding;GO:0003924//GTPase activity	GO:0030670//phagocytic vesicle membrane;GO:0030140//trans-Golgi network transport vesicle;GO:0055037//recycling endosome;GO:0000139//Golgi membrane;GO:0097208//alveolar lamellar body;GO:0042175//nuclear outer membrane-endoplasmic reticulum membrane network;GO:0005764//lysosome;GO:0005829//cytosol;GO:0005770//late endosome;GO:0005795//Golgi stack;GO:0048471//perinuclear region of cytoplasm;GO:0005…
	CL1001.Contig11	gi|241896951|ref|NP_001155935.1|	4e-121	Rab-protein 14 isoform b [Acyrthosiphon pisum] >gi|239793451|dbj|BAH72840.1| ACYPI000787 [Acyrthosiphon pisum]	gi|241896948|ref|NM_001162462.1|	0	Acyrthosiphon pisum Rab-protein 14 (Rab14), transcript variant 3, mRNA	sp|Q5R8Z8|RAB14_PONAB	3e-89	Ras-related protein Rab-14 OS=Pongo abelii GN=RAB14 PE=2 SV=3	SPAC18G6.03	7e-46	COG1100	GTPase SAR1 and related small G proteins	K07881	7e-118	Ras-related protein Rab-14	GO:0045176//apical protein localization;GO:0032456//endocytic recycling;GO:0007269//neurotransmitter secretion;GO:0007589//body fluid secretion;GO:0015031//protein transport;GO:0006184//GTP catabolic process;GO:0007264//small GTPase mediated signal transduction;GO:0032880//regulation of protein localization;GO:0009790//embryo development;GO:0008543//fibroblast growth factor receptor signaling pat…	GO:0005525//GTP binding;GO:0001948//glycoprotein binding;GO:0019003//GDP binding;GO:0003924//GTPase activity	GO:0030670//phagocytic vesicle membrane;GO:0030140//trans-Golgi network transport vesicle;GO:0055037//recycling endosome;GO:0000139//Golgi membrane;GO:0097208//alveolar lamellar body;GO:0042175//nuclear outer membrane-endoplasmic reticulum membrane network;GO:0005764//lysosome;GO:0005829//cytosol;GO:0005770//late endosome;GO:0005795//Golgi stack;GO:0048471//perinuclear region of cytoplasm;GO:0005…
	CL1001.Contig12	gi|241896951|ref|NP_001155935.1|	5e-121	Rab-protein 14 isoform b [Acyrthosiphon pisum] >gi|239793451|dbj|BAH72840.1| ACYPI000787 [Acyrthosiphon pisum]	gi|241896948|ref|NM_001162462.1|	0	Acyrthosiphon pisum Rab-protein 14 (Rab14), transcript variant 3, mRNA	sp|Q5R8Z8|RAB14_PONAB	3e-89	Ras-related protein Rab-14 OS=Pongo abelii GN=RAB14 PE=2 SV=3	SPAC18G6.03	8e-46	COG1100	GTPase SAR1 and related small G proteins	K07881	7e-118	Ras-related protein Rab-14	GO:0045176//apical protein localization;GO:0032456//endocytic recycling;GO:0007269//neurotransmitter secretion;GO:0007589//body fluid secretion;GO:0015031//protein transport;GO:0006184//GTP catabolic process;GO:0007264//small GTPase mediated signal transduction;GO:0032880//regulation of protein localization;GO:0009790//embryo development;GO:0008543//fibroblast growth factor receptor signaling pat…	GO:0005525//GTP binding;GO:0001948//glycoprotein binding;GO:0019003//GDP binding;GO:0003924//GTPase activity	GO:0030670//phagocytic vesicle membrane;GO:0030140//trans-Golgi network transport vesicle;GO:0055037//recycling endosome;GO:0000139//Golgi membrane;GO:0097208//alveolar lamellar body;GO:0042175//nuclear outer membrane-endoplasmic reticulum membrane network;GO:0005764//lysosome;GO:0005829//cytosol;GO:0005770//late endosome;GO:0005795//Golgi stack;GO:0048471//perinuclear region of cytoplasm;GO:0005…
	CL1001.Contig13	gi|328713784|ref|XP_001944083.2|	0	PREDICTED: attractin-like protein 1-like [Acyrthosiphon pisum]	gi|328713783|ref|XM_001944048.2|	0	PREDICTED: Acyrthosiphon pisum attractin-like protein 1-like (LOC100160052), mRNA	sp|Q6A051|ATRN1_MOUSE	2e-136	Attractin-like protein 1 OS=Mus musculus GN=Atrnl1 PE=1 SV=2	SPAC18G6.03	2e-45	COG1100	GTPase SAR1 and related small G proteins	K07881	2e-117	Ras-related protein Rab-14	GO:0008039//synaptic target recognition	-	-
	CL1001.Contig14	gi|328713784|ref|XP_001944083.2|	0	PREDICTED: attractin-like protein 1-like [Acyrthosiphon pisum]	gi|328713783|ref|XM_001944048.2|	0	PREDICTED: Acyrthosiphon pisum attractin-like protein 1-like (LOC100160052), mRNA	sp|Q6A051|ATRN1_MOUSE	2e-136	Attractin-like protein 1 OS=Mus musculus GN=Atrnl1 PE=1 SV=2	SPAC18G6.03	2e-45	COG1100	GTPase SAR1 and related small G proteins	K07881	2e-117	Ras-related protein Rab-14	GO:0008039//synaptic target recognition	-	-
	CL1001.Contig15	gi|241896951|ref|NP_001155935.1|	5e-121	Rab-protein 14 isoform b [Acyrthosiphon pisum] >gi|239793451|dbj|BAH72840.1| ACYPI000787 [Acyrthosiphon pisum]	gi|241896948|ref|NM_001162462.1|	0	Acyrthosiphon pisum Rab-protein 14 (Rab14), transcript variant 3, mRNA	sp|Q5R8Z8|RAB14_PONAB	3e-89	Ras-related protein Rab-14 OS=Pongo abelii GN=RAB14 PE=2 SV=3	SPAC18G6.03	8e-46	COG1100	GTPase SAR1 and related small G proteins	K07881	8e-118	Ras-related protein Rab-14	GO:0045176//apical protein localization;GO:0032456//endocytic recycling;GO:0007269//neurotransmitter secretion;GO:0007589//body fluid secretion;GO:0015031//protein transport;GO:0006184//GTP catabolic process;GO:0007264//small GTPase mediated signal transduction;GO:0032880//regulation of protein localization;GO:0009790//embryo development;GO:0008543//fibroblast growth factor receptor signaling pat…	GO:0005525//GTP binding;GO:0001948//glycoprotein binding;GO:0019003//GDP binding;GO:0003924//GTPase activity	GO:0030670//phagocytic vesicle membrane;GO:0030140//trans-Golgi network transport vesicle;GO:0055037//recycling endosome;GO:0000139//Golgi membrane;GO:0097208//alveolar lamellar body;GO:0042175//nuclear outer membrane-endoplasmic reticulum membrane network;GO:0005764//lysosome;GO:0005829//cytosol;GO:0005770//late endosome;GO:0005795//Golgi stack;GO:0048471//perinuclear region of cytoplasm;GO:0005…
	CL1001.Contig16	gi|328713784|ref|XP_001944083.2|	0	PREDICTED: attractin-like protein 1-like [Acyrthosiphon pisum]	gi|328713783|ref|XM_001944048.2|	0	PREDICTED: Acyrthosiphon pisum attractin-like protein 1-like (LOC100160052), mRNA	sp|Q6A051|ATRN1_MOUSE	2e-136	Attractin-like protein 1 OS=Mus musculus GN=Atrnl1 PE=1 SV=2	SPAC18G6.03	2e-45	COG1100	GTPase SAR1 and related small G proteins	K07881	2e-117	Ras-related protein Rab-14	GO:0008039//synaptic target recognition	-	-
	CL1001.Contig17	gi|328713784|ref|XP_001944083.2|	0	PREDICTED: attractin-like protein 1-like [Acyrthosiphon pisum]	gi|328713783|ref|XM_001944048.2|	0	PREDICTED: Acyrthosiphon pisum attractin-like protein 1-like (LOC100160052), mRNA	sp|Q6A051|ATRN1_MOUSE	2e-136	Attractin-like protein 1 OS=Mus musculus GN=Atrnl1 PE=1 SV=2	SPAC18G6.03	2e-45	COG1100	GTPase SAR1 and related small G proteins	K07881	2e-117	Ras-related protein Rab-14	GO:0008039//synaptic target recognition	-	-
	CL1001.Contig18	gi|241896951|ref|NP_001155935.1|	4e-121	Rab-protein 14 isoform b [Acyrthosiphon pisum] >gi|239793451|dbj|BAH72840.1| ACYPI000787 [Acyrthosiphon pisum]	gi|241896948|ref|NM_001162462.1|	0	Acyrthosiphon pisum Rab-protein 14 (Rab14), transcript variant 3, mRNA	sp|Q5R8Z8|RAB14_PONAB	3e-89	Ras-related protein Rab-14 OS=Pongo abelii GN=RAB14 PE=2 SV=3	SPAC18G6.03	7e-46	COG1100	GTPase SAR1 and related small G proteins	K07881	7e-118	Ras-related protein Rab-14	GO:0045176//apical protein localization;GO:0032456//endocytic recycling;GO:0007269//neurotransmitter secretion;GO:0007589//body fluid secretion;GO:0015031//protein transport;GO:0006184//GTP catabolic process;GO:0007264//small GTPase mediated signal transduction;GO:0032880//regulation of protein localization;GO:0009790//embryo development;GO:0008543//fibroblast growth factor receptor signaling pat…	GO:0005525//GTP binding;GO:0001948//glycoprotein binding;GO:0019003//GDP binding;GO:0003924//GTPase activity	GO:0030670//phagocytic vesicle membrane;GO:0030140//trans-Golgi network transport vesicle;GO:0055037//recycling endosome;GO:0000139//Golgi membrane;GO:0097208//alveolar lamellar body;GO:0042175//nuclear outer membrane-endoplasmic reticulum membrane network;GO:0005764//lysosome;GO:0005829//cytosol;GO:0005770//late endosome;GO:0005795//Golgi stack;GO:0048471//perinuclear region of cytoplasm;GO:0005…
	CL1001.Contig19	gi|241896951|ref|NP_001155935.1|	2e-121	Rab-protein 14 isoform b [Acyrthosiphon pisum] >gi|239793451|dbj|BAH72840.1| ACYPI000787 [Acyrthosiphon pisum]	gi|241896948|ref|NM_001162462.1|	0	Acyrthosiphon pisum Rab-protein 14 (Rab14), transcript variant 3, mRNA	sp|Q5R8Z8|RAB14_PONAB	1e-89	Ras-related protein Rab-14 OS=Pongo abelii GN=RAB14 PE=2 SV=3	SPAC18G6.03	3e-46	COG1100	GTPase SAR1 and related small G proteins	K07881	3e-118	Ras-related protein Rab-14	GO:0045176//apical protein localization;GO:0032456//endocytic recycling;GO:0007269//neurotransmitter secretion;GO:0007589//body fluid secretion;GO:0015031//protein transport;GO:0006184//GTP catabolic process;GO:0007264//small GTPase mediated signal transduction;GO:0032880//regulation of protein localization;GO:0009790//embryo development;GO:0008543//fibroblast growth factor receptor signaling pat…	GO:0005525//GTP binding;GO:0001948//glycoprotein binding;GO:0019003//GDP binding;GO:0003924//GTPase activity	GO:0030670//phagocytic vesicle membrane;GO:0030140//trans-Golgi network transport vesicle;GO:0055037//recycling endosome;GO:0000139//Golgi membrane;GO:0097208//alveolar lamellar body;GO:0042175//nuclear outer membrane-endoplasmic reticulum membrane network;GO:0005764//lysosome;GO:0005829//cytosol;GO:0005770//late endosome;GO:0005795//Golgi stack;GO:0048471//perinuclear region of cytoplasm;GO:0005…
	CL1001.Contig1	gi|241896951|ref|NP_001155935.1|	2e-121	Rab-protein 14 isoform b [Acyrthosiphon pisum] >gi|239793451|dbj|BAH72840.1| ACYPI000787 [Acyrthosiphon pisum]	gi|299884904|emb|FP926237.1|	0	Acyrthosiphon pisum mRNA, clone: ACI0AAF22YB22, full-insert cDNA sequence based on ESTs (5'-EST:ACI0AAF22YB22AAM1, 3'-EST ACI2AAF4YK21BBM1)	sp|Q5R8Z8|RAB14_PONAB	2e-89	Ras-related protein Rab-14 OS=Pongo abelii GN=RAB14 PE=2 SV=3	SPAC18G6.03	4e-46	COG1100	GTPase SAR1 and related small G proteins	K07881	4e-118	Ras-related protein Rab-14	GO:0045176//apical protein localization;GO:0032456//endocytic recycling;GO:0007269//neurotransmitter secretion;GO:0007589//body fluid secretion;GO:0015031//protein transport;GO:0006184//GTP catabolic process;GO:0007264//small GTPase mediated signal transduction;GO:0032880//regulation of protein localization;GO:0009790//embryo development;GO:0008543//fibroblast growth factor receptor signaling pat…	GO:0005525//GTP binding;GO:0001948//glycoprotein binding;GO:0019003//GDP binding;GO:0003924//GTPase activity	GO:0030670//phagocytic vesicle membrane;GO:0030140//trans-Golgi network transport vesicle;GO:0055037//recycling endosome;GO:0000139//Golgi membrane;GO:0097208//alveolar lamellar body;GO:0042175//nuclear outer membrane-endoplasmic reticulum membrane network;GO:0005764//lysosome;GO:0005829//cytosol;GO:0005770//late endosome;GO:0005795//Golgi stack;GO:0048471//perinuclear region of cytoplasm;GO:0005…
	CL1001.Contig20	gi|241896951|ref|NP_001155935.1|	2e-121	Rab-protein 14 isoform b [Acyrthosiphon pisum] >gi|239793451|dbj|BAH72840.1| ACYPI000787 [Acyrthosiphon pisum]	gi|241896948|ref|NM_001162462.1|	0	Acyrthosiphon pisum Rab-protein 14 (Rab14), transcript variant 3, mRNA	sp|Q5R8Z8|RAB14_PONAB	2e-89	Ras-related protein Rab-14 OS=Pongo abelii GN=RAB14 PE=2 SV=3	SPAC18G6.03	4e-46	COG1100	GTPase SAR1 and related small G proteins	K07881	4e-118	Ras-related protein Rab-14	GO:0045176//apical protein localization;GO:0032456//endocytic recycling;GO:0007269//neurotransmitter secretion;GO:0007589//body fluid secretion;GO:0015031//protein transport;GO:0006184//GTP catabolic process;GO:0007264//small GTPase mediated signal transduction;GO:0032880//regulation of protein localization;GO:0009790//embryo development;GO:0008543//fibroblast growth factor receptor signaling pat…	GO:0005525//GTP binding;GO:0001948//glycoprotein binding;GO:0019003//GDP binding;GO:0003924//GTPase activity	GO:0030670//phagocytic vesicle membrane;GO:0030140//trans-Golgi network transport vesicle;GO:0055037//recycling endosome;GO:0000139//Golgi membrane;GO:0097208//alveolar lamellar body;GO:0042175//nuclear outer membrane-endoplasmic reticulum membrane network;GO:0005764//lysosome;GO:0005829//cytosol;GO:0005770//late endosome;GO:0005795//Golgi stack;GO:0048471//perinuclear region of cytoplasm;GO:0005…
	CL1001.Contig21	gi|241896951|ref|NP_001155935.1|	1e-121	Rab-protein 14 isoform b [Acyrthosiphon pisum] >gi|239793451|dbj|BAH72840.1| ACYPI000787 [Acyrthosiphon pisum]	gi|241896948|ref|NM_001162462.1|	0	Acyrthosiphon pisum Rab-protein 14 (Rab14), transcript variant 3, mRNA	sp|Q5R8Z8|RAB14_PONAB	1e-89	Ras-related protein Rab-14 OS=Pongo abelii GN=RAB14 PE=2 SV=3	SPAC18G6.03	3e-46	COG1100	GTPase SAR1 and related small G proteins	K07881	2e-118	Ras-related protein Rab-14	GO:0045176//apical protein localization;GO:0032456//endocytic recycling;GO:0007269//neurotransmitter secretion;GO:0007589//body fluid secretion;GO:0015031//protein transport;GO:0006184//GTP catabolic process;GO:0007264//small GTPase mediated signal transduction;GO:0032880//regulation of protein localization;GO:0009790//embryo development;GO:0008543//fibroblast growth factor receptor signaling pat…	GO:0005525//GTP binding;GO:0001948//glycoprotein binding;GO:0019003//GDP binding;GO:0003924//GTPase activity	GO:0030670//phagocytic vesicle membrane;GO:0030140//trans-Golgi network transport vesicle;GO:0055037//recycling endosome;GO:0000139//Golgi membrane;GO:0097208//alveolar lamellar body;GO:0042175//nuclear outer membrane-endoplasmic reticulum membrane network;GO:0005764//lysosome;GO:0005829//cytosol;GO:0005770//late endosome;GO:0005795//Golgi stack;GO:0048471//perinuclear region of cytoplasm;GO:0005…
	CL1001.Contig2	gi|241896951|ref|NP_001155935.1|	2e-121	Rab-protein 14 isoform b [Acyrthosiphon pisum] >gi|239793451|dbj|BAH72840.1| ACYPI000787 [Acyrthosiphon pisum]	gi|299884904|emb|FP926237.1|	0	Acyrthosiphon pisum mRNA, clone: ACI0AAF22YB22, full-insert cDNA sequence based on ESTs (5'-EST:ACI0AAF22YB22AAM1, 3'-EST ACI2AAF4YK21BBM1)	sp|Q5R8Z8|RAB14_PONAB	2e-89	Ras-related protein Rab-14 OS=Pongo abelii GN=RAB14 PE=2 SV=3	SPAC18G6.03	5e-46	COG1100	GTPase SAR1 and related small G proteins	K07881	4e-118	Ras-related protein Rab-14	GO:0045176//apical protein localization;GO:0032456//endocytic recycling;GO:0007269//neurotransmitter secretion;GO:0007589//body fluid secretion;GO:0015031//protein transport;GO:0006184//GTP catabolic process;GO:0007264//small GTPase mediated signal transduction;GO:0032880//regulation of protein localization;GO:0009790//embryo development;GO:0008543//fibroblast growth factor receptor signaling pat…	GO:0005525//GTP binding;GO:0001948//glycoprotein binding;GO:0019003//GDP binding;GO:0003924//GTPase activity	GO:0030670//phagocytic vesicle membrane;GO:0030140//trans-Golgi network transport vesicle;GO:0055037//recycling endosome;GO:0000139//Golgi membrane;GO:0097208//alveolar lamellar body;GO:0042175//nuclear outer membrane-endoplasmic reticulum membrane network;GO:0005764//lysosome;GO:0005829//cytosol;GO:0005770//late endosome;GO:0005795//Golgi stack;GO:0048471//perinuclear region of cytoplasm;GO:0005…
	CL1001.Contig3	gi|241896951|ref|NP_001155935.1|	1e-121	Rab-protein 14 isoform b [Acyrthosiphon pisum] >gi|239793451|dbj|BAH72840.1| ACYPI000787 [Acyrthosiphon pisum]	gi|299884904|emb|FP926237.1|	0	Acyrthosiphon pisum mRNA, clone: ACI0AAF22YB22, full-insert cDNA sequence based on ESTs (5'-EST:ACI0AAF22YB22AAM1, 3'-EST ACI2AAF4YK21BBM1)	sp|Q5R8Z8|RAB14_PONAB	1e-89	Ras-related protein Rab-14 OS=Pongo abelii GN=RAB14 PE=2 SV=3	SPAC18G6.03	3e-46	COG1100	GTPase SAR1 and related small G proteins	K07881	3e-118	Ras-related protein Rab-14	GO:0045176//apical protein localization;GO:0032456//endocytic recycling;GO:0007269//neurotransmitter secretion;GO:0007589//body fluid secretion;GO:0015031//protein transport;GO:0006184//GTP catabolic process;GO:0007264//small GTPase mediated signal transduction;GO:0032880//regulation of protein localization;GO:0009790//embryo development;GO:0008543//fibroblast growth factor receptor signaling pat…	GO:0005525//GTP binding;GO:0001948//glycoprotein binding;GO:0019003//GDP binding;GO:0003924//GTPase activity	GO:0030670//phagocytic vesicle membrane;GO:0030140//trans-Golgi network transport vesicle;GO:0055037//recycling endosome;GO:0000139//Golgi membrane;GO:0097208//alveolar lamellar body;GO:0042175//nuclear outer membrane-endoplasmic reticulum membrane network;GO:0005764//lysosome;GO:0005829//cytosol;GO:0005770//late endosome;GO:0005795//Golgi stack;GO:0048471//perinuclear region of cytoplasm;GO:0005…
	CL1001.Contig4	gi|241896951|ref|NP_001155935.1|	1e-121	Rab-protein 14 isoform b [Acyrthosiphon pisum] >gi|239793451|dbj|BAH72840.1| ACYPI000787 [Acyrthosiphon pisum]	gi|241896946|ref|NM_001162461.1|	0	Acyrthosiphon pisum Rab-protein 14 (Rab14), transcript variant 2, mRNA	sp|Q5R8Z8|RAB14_PONAB	1e-89	Ras-related protein Rab-14 OS=Pongo abelii GN=RAB14 PE=2 SV=3	SPAC18G6.03	3e-46	COG1100	GTPase SAR1 and related small G proteins	K07881	3e-118	Ras-related protein Rab-14	GO:0045176//apical protein localization;GO:0032456//endocytic recycling;GO:0007269//neurotransmitter secretion;GO:0007589//body fluid secretion;GO:0015031//protein transport;GO:0006184//GTP catabolic process;GO:0007264//small GTPase mediated signal transduction;GO:0032880//regulation of protein localization;GO:0009790//embryo development;GO:0008543//fibroblast growth factor receptor signaling pat…	GO:0005525//GTP binding;GO:0001948//glycoprotein binding;GO:0019003//GDP binding;GO:0003924//GTPase activity	GO:0030670//phagocytic vesicle membrane;GO:0030140//trans-Golgi network transport vesicle;GO:0055037//recycling endosome;GO:0000139//Golgi membrane;GO:0097208//alveolar lamellar body;GO:0042175//nuclear outer membrane-endoplasmic reticulum membrane network;GO:0005764//lysosome;GO:0005829//cytosol;GO:0005770//late endosome;GO:0005795//Golgi stack;GO:0048471//perinuclear region of cytoplasm;GO:0005…
	CL1001.Contig5	gi|241896951|ref|NP_001155935.1|	1e-121	Rab-protein 14 isoform b [Acyrthosiphon pisum] >gi|239793451|dbj|BAH72840.1| ACYPI000787 [Acyrthosiphon pisum]	gi|299884904|emb|FP926237.1|	0	Acyrthosiphon pisum mRNA, clone: ACI0AAF22YB22, full-insert cDNA sequence based on ESTs (5'-EST:ACI0AAF22YB22AAM1, 3'-EST ACI2AAF4YK21BBM1)	sp|Q5R8Z8|RAB14_PONAB	1e-89	Ras-related protein Rab-14 OS=Pongo abelii GN=RAB14 PE=2 SV=3	SPAC18G6.03	3e-46	COG1100	GTPase SAR1 and related small G proteins	K07881	2e-118	Ras-related protein Rab-14	GO:0045176//apical protein localization;GO:0032456//endocytic recycling;GO:0007269//neurotransmitter secretion;GO:0007589//body fluid secretion;GO:0015031//protein transport;GO:0006184//GTP catabolic process;GO:0007264//small GTPase mediated signal transduction;GO:0032880//regulation of protein localization;GO:0009790//embryo development;GO:0008543//fibroblast growth factor receptor signaling pat…	GO:0005525//GTP binding;GO:0001948//glycoprotein binding;GO:0019003//GDP binding;GO:0003924//GTPase activity	GO:0030670//phagocytic vesicle membrane;GO:0030140//trans-Golgi network transport vesicle;GO:0055037//recycling endosome;GO:0000139//Golgi membrane;GO:0097208//alveolar lamellar body;GO:0042175//nuclear outer membrane-endoplasmic reticulum membrane network;GO:0005764//lysosome;GO:0005829//cytosol;GO:0005770//late endosome;GO:0005795//Golgi stack;GO:0048471//perinuclear region of cytoplasm;GO:0005…
	CL1001.Contig6	gi|241896951|ref|NP_001155935.1|	4e-121	Rab-protein 14 isoform b [Acyrthosiphon pisum] >gi|239793451|dbj|BAH72840.1| ACYPI000787 [Acyrthosiphon pisum]	gi|241896948|ref|NM_001162462.1|	0	Acyrthosiphon pisum Rab-protein 14 (Rab14), transcript variant 3, mRNA	sp|Q5R8Z8|RAB14_PONAB	3e-89	Ras-related protein Rab-14 OS=Pongo abelii GN=RAB14 PE=2 SV=3	SPAC18G6.03	7e-46	COG1100	GTPase SAR1 and related small G proteins	K07881	6e-118	Ras-related protein Rab-14	GO:0045176//apical protein localization;GO:0032456//endocytic recycling;GO:0007269//neurotransmitter secretion;GO:0007589//body fluid secretion;GO:0015031//protein transport;GO:0006184//GTP catabolic process;GO:0007264//small GTPase mediated signal transduction;GO:0032880//regulation of protein localization;GO:0009790//embryo development;GO:0008543//fibroblast growth factor receptor signaling pat…	GO:0005525//GTP binding;GO:0001948//glycoprotein binding;GO:0019003//GDP binding;GO:0003924//GTPase activity	GO:0030670//phagocytic vesicle membrane;GO:0030140//trans-Golgi network transport vesicle;GO:0055037//recycling endosome;GO:0000139//Golgi membrane;GO:0097208//alveolar lamellar body;GO:0042175//nuclear outer membrane-endoplasmic reticulum membrane network;GO:0005764//lysosome;GO:0005829//cytosol;GO:0005770//late endosome;GO:0005795//Golgi stack;GO:0048471//perinuclear region of cytoplasm;GO:0005…
	CL1001.Contig7	gi|241896951|ref|NP_001155935.1|	3e-121	Rab-protein 14 isoform b [Acyrthosiphon pisum] >gi|239793451|dbj|BAH72840.1| ACYPI000787 [Acyrthosiphon pisum]	gi|241896946|ref|NM_001162461.1|	0	Acyrthosiphon pisum Rab-protein 14 (Rab14), transcript variant 2, mRNA	sp|Q5R8Z8|RAB14_PONAB	2e-89	Ras-related protein Rab-14 OS=Pongo abelii GN=RAB14 PE=2 SV=3	SPAC18G6.03	6e-46	COG1100	GTPase SAR1 and related small G proteins	K07881	5e-118	Ras-related protein Rab-14	GO:0045176//apical protein localization;GO:0032456//endocytic recycling;GO:0007269//neurotransmitter secretion;GO:0007589//body fluid secretion;GO:0015031//protein transport;GO:0006184//GTP catabolic process;GO:0007264//small GTPase mediated signal transduction;GO:0032880//regulation of protein localization;GO:0009790//embryo development;GO:0008543//fibroblast growth factor receptor signaling pat…	GO:0005525//GTP binding;GO:0001948//glycoprotein binding;GO:0019003//GDP binding;GO:0003924//GTPase activity	GO:0030670//phagocytic vesicle membrane;GO:0030140//trans-Golgi network transport vesicle;GO:0055037//recycling endosome;GO:0000139//Golgi membrane;GO:0097208//alveolar lamellar body;GO:0042175//nuclear outer membrane-endoplasmic reticulum membrane network;GO:0005764//lysosome;GO:0005829//cytosol;GO:0005770//late endosome;GO:0005795//Golgi stack;GO:0048471//perinuclear region of cytoplasm;GO:0005…
	CL1001.Contig8	gi|241896951|ref|NP_001155935.1|	3e-121	Rab-protein 14 isoform b [Acyrthosiphon pisum] >gi|239793451|dbj|BAH72840.1| ACYPI000787 [Acyrthosiphon pisum]	gi|241896948|ref|NM_001162462.1|	0	Acyrthosiphon pisum Rab-protein 14 (Rab14), transcript variant 3, mRNA	sp|Q5R8Z8|RAB14_PONAB	2e-89	Ras-related protein Rab-14 OS=Pongo abelii GN=RAB14 PE=2 SV=3	SPAC18G6.03	5e-46	COG1100	GTPase SAR1 and related small G proteins	K07881	5e-118	Ras-related protein Rab-14	GO:0045176//apical protein localization;GO:0032456//endocytic recycling;GO:0007269//neurotransmitter secretion;GO:0007589//body fluid secretion;GO:0015031//protein transport;GO:0006184//GTP catabolic process;GO:0007264//small GTPase mediated signal transduction;GO:0032880//regulation of protein localization;GO:0009790//embryo development;GO:0008543//fibroblast growth factor receptor signaling pat…	GO:0005525//GTP binding;GO:0001948//glycoprotein binding;GO:0019003//GDP binding;GO:0003924//GTPase activity	GO:0030670//phagocytic vesicle membrane;GO:0030140//trans-Golgi network transport vesicle;GO:0055037//recycling endosome;GO:0000139//Golgi membrane;GO:0097208//alveolar lamellar body;GO:0042175//nuclear outer membrane-endoplasmic reticulum membrane network;GO:0005764//lysosome;GO:0005829//cytosol;GO:0005770//late endosome;GO:0005795//Golgi stack;GO:0048471//perinuclear region of cytoplasm;GO:0005…
	CL1001.Contig9	gi|241896951|ref|NP_001155935.1|	4e-121	Rab-protein 14 isoform b [Acyrthosiphon pisum] >gi|239793451|dbj|BAH72840.1| ACYPI000787 [Acyrthosiphon pisum]	gi|241896946|ref|NM_001162461.1|	0	Acyrthosiphon pisum Rab-protein 14 (Rab14), transcript variant 2, mRNA	sp|Q5R8Z8|RAB14_PONAB	3e-89	Ras-related protein Rab-14 OS=Pongo abelii GN=RAB14 PE=2 SV=3	SPAC18G6.03	7e-46	COG1100	GTPase SAR1 and related small G proteins	K07881	6e-118	Ras-related protein Rab-14	GO:0045176//apical protein localization;GO:0032456//endocytic recycling;GO:0007269//neurotransmitter secretion;GO:0007589//body fluid secretion;GO:0015031//protein transport;GO:0006184//GTP catabolic process;GO:0007264//small GTPase mediated signal transduction;GO:0032880//regulation of protein localization;GO:0009790//embryo development;GO:0008543//fibroblast growth factor receptor signaling pat…	GO:0005525//GTP binding;GO:0001948//glycoprotein binding;GO:0019003//GDP binding;GO:0003924//GTPase activity	GO:0030670//phagocytic vesicle membrane;GO:0030140//trans-Golgi network transport vesicle;GO:0055037//recycling endosome;GO:0000139//Golgi membrane;GO:0097208//alveolar lamellar body;GO:0042175//nuclear outer membrane-endoplasmic reticulum membrane network;GO:0005764//lysosome;GO:0005829//cytosol;GO:0005770//late endosome;GO:0005795//Golgi stack;GO:0048471//perinuclear region of cytoplasm;GO:0005…
	CL1002.Contig1	gi|239789985|dbj|BAH71583.1|	2e-110	ACYPI010175 [Acyrthosiphon pisum]	gi|299885063|emb|FP927787.1|	0	Acyrthosiphon pisum mRNA, clone: ACI0AAB1YI24, full-insert cDNA sequence based on ESTs (5'-EST:ACI0AAB1YI24AAM1, 3'-EST ACI0AAB1YI24BBM1)	sp|Q8BGX2|CS052_MOUSE	4e-15	Uncharacterized protein C19orf52 homolog OS=Mus musculus PE=2 SV=1	--	--	--	--	--	--	--	-	-	-
	CL1002.Contig2	gi|239789985|dbj|BAH71583.1|	1e-110	ACYPI010175 [Acyrthosiphon pisum]	gi|299885063|emb|FP927787.1|	0	Acyrthosiphon pisum mRNA, clone: ACI0AAB1YI24, full-insert cDNA sequence based on ESTs (5'-EST:ACI0AAB1YI24AAM1, 3'-EST ACI0AAB1YI24BBM1)	sp|Q8BGX2|CS052_MOUSE	3e-15	Uncharacterized protein C19orf52 homolog OS=Mus musculus PE=2 SV=1	--	--	--	--	--	--	--	-	-	-
	CL1002.Contig3	gi|239789985|dbj|BAH71583.1|	1e-110	ACYPI010175 [Acyrthosiphon pisum]	gi|299885063|emb|FP927787.1|	0	Acyrthosiphon pisum mRNA, clone: ACI0AAB1YI24, full-insert cDNA sequence based on ESTs (5'-EST:ACI0AAB1YI24AAM1, 3'-EST ACI0AAB1YI24BBM1)	sp|Q8BGX2|CS052_MOUSE	3e-15	Uncharacterized protein C19orf52 homolog OS=Mus musculus PE=2 SV=1	--	--	--	--	--	--	--	-	-	-
	CL1003.Contig1	gi|350534698|ref|NP_001232964.1|	1e-156	uncharacterized protein LOC100167208 [Acyrthosiphon pisum] >gi|239788446|dbj|BAH70905.1| ACYPI008020 [Acyrthosiphon pisum]	gi|239788445|dbj|AK340264.1|	0	Acyrthosiphon pisum ACYPI008020 mRNA, clone: 512G11, complete cds, full-insert cDNA sequence based on the ESTs (5'-EST:FF316768, 3'-EST:FF317189)	sp|Q6P8M1|TATD1_MOUSE	6e-81	Putative deoxyribonuclease TATDN1 OS=Mus musculus GN=Tatdn1 PE=2 SV=1	SPBC17A3.08	1e-61	COG0084	Mg-dependent DNase	K03424	2e-150	TatD DNase family protein [EC:3.1.21.-]	-	GO:0016888//endodeoxyribonuclease activity, producing 5'-phosphomonoesters	-
	CL1003.Contig2	gi|350534698|ref|NP_001232964.1|	2e-174	uncharacterized protein LOC100167208 [Acyrthosiphon pisum] >gi|239788446|dbj|BAH70905.1| ACYPI008020 [Acyrthosiphon pisum]	gi|239788445|dbj|AK340264.1|	0	Acyrthosiphon pisum ACYPI008020 mRNA, clone: 512G11, complete cds, full-insert cDNA sequence based on the ESTs (5'-EST:FF316768, 3'-EST:FF317189)	sp|Q6P8M1|TATD1_MOUSE	5e-90	Putative deoxyribonuclease TATDN1 OS=Mus musculus GN=Tatdn1 PE=2 SV=1	SPBC17A3.08	4e-66	COG0084	Mg-dependent DNase	K03424	5e-168	TatD DNase family protein [EC:3.1.21.-]	-	GO:0016888//endodeoxyribonuclease activity, producing 5'-phosphomonoesters	-
	CL1003.Contig3	gi|350534698|ref|NP_001232964.1|	1e-156	uncharacterized protein LOC100167208 [Acyrthosiphon pisum] >gi|239788446|dbj|BAH70905.1| ACYPI008020 [Acyrthosiphon pisum]	gi|239788445|dbj|AK340264.1|	0	Acyrthosiphon pisum ACYPI008020 mRNA, clone: 512G11, complete cds, full-insert cDNA sequence based on the ESTs (5'-EST:FF316768, 3'-EST:FF317189)	sp|Q6P8M1|TATD1_MOUSE	7e-81	Putative deoxyribonuclease TATDN1 OS=Mus musculus GN=Tatdn1 PE=2 SV=1	SPBC17A3.08	1e-61	COG0084	Mg-dependent DNase	K03424	2e-150	TatD DNase family protein [EC:3.1.21.-]	-	GO:0016888//endodeoxyribonuclease activity, producing 5'-phosphomonoesters	-
	CL1003.Contig4	gi|350534698|ref|NP_001232964.1|	3e-174	uncharacterized protein LOC100167208 [Acyrthosiphon pisum] >gi|239788446|dbj|BAH70905.1| ACYPI008020 [Acyrthosiphon pisum]	gi|239788445|dbj|AK340264.1|	0	Acyrthosiphon pisum ACYPI008020 mRNA, clone: 512G11, complete cds, full-insert cDNA sequence based on the ESTs (5'-EST:FF316768, 3'-EST:FF317189)	sp|Q6P8M1|TATD1_MOUSE	6e-90	Putative deoxyribonuclease TATDN1 OS=Mus musculus GN=Tatdn1 PE=2 SV=1	SPBC17A3.08	5e-66	COG0084	Mg-dependent DNase	K03424	7e-168	TatD DNase family protein [EC:3.1.21.-]	-	GO:0016888//endodeoxyribonuclease activity, producing 5'-phosphomonoesters	-
	CL1004.Contig1	gi|328715710|ref|XP_001946305.2|	6e-15	PREDICTED: hypothetical protein LOC100164356 [Acyrthosiphon pisum]	gi|328715709|ref|XM_001946270.2|	0	PREDICTED: Acyrthosiphon pisum hypothetical protein LOC100164356 (LOC100164356), mRNA	sp|O76329|ACTNB_DICDI	2e-36	Interaptin OS=Dictyostelium discoideum GN=abpD PE=1 SV=1	YNL250w	4e-22	COG0419	ATPase involved in DNA repair	K11498	9e-33	centromeric protein E	-	-	-
	CL1004.Contig2	gi|328715710|ref|XP_001946305.2|	0	PREDICTED: hypothetical protein LOC100164356 [Acyrthosiphon pisum]	gi|328715709|ref|XM_001946270.2|	0	PREDICTED: Acyrthosiphon pisum hypothetical protein LOC100164356 (LOC100164356), mRNA	sp|O96133|YB145_PLAF7	9e-43	Uncharacterized protein PFB0145c OS=Plasmodium falciparum (isolate 3D7) GN=PFB0145c PE=2 SV=1	MJ1643	1e-24	COG1196	Chromosome segregation ATPases	K11498	4e-53	centromeric protein E	-	-	-
	CL1004.Contig3	gi|328715710|ref|XP_001946305.2|	0	PREDICTED: hypothetical protein LOC100164356 [Acyrthosiphon pisum]	gi|328715709|ref|XM_001946270.2|	0	PREDICTED: Acyrthosiphon pisum hypothetical protein LOC100164356 (LOC100164356), mRNA	sp|O96133|YB145_PLAF7	2e-43	Uncharacterized protein PFB0145c OS=Plasmodium falciparum (isolate 3D7) GN=PFB0145c PE=2 SV=1	MJ1643	1e-24	COG1196	Chromosome segregation ATPases	K11498	2e-44	centromeric protein E	-	-	-
	CL1004.Contig4	gi|328715710|ref|XP_001946305.2|	1e-127	PREDICTED: hypothetical protein LOC100164356 [Acyrthosiphon pisum]	gi|328715709|ref|XM_001946270.2|	0	PREDICTED: Acyrthosiphon pisum hypothetical protein LOC100164356 (LOC100164356), mRNA	sp|P35415|MYSP1_DROME	5e-08	Paramyosin, long form OS=Drosophila melanogaster GN=Prm PE=1 SV=1	--	--	--	--	K06267	1e-06	hyaluronan-mediated motility receptor	-	-	-
	CL1005.Contig1	gi|193664662|ref|XP_001949763.1|	0	PREDICTED: inhibitor of growth protein 3-like [Acyrthosiphon pisum]	gi|328701380|ref|XM_001949728.2|	0	PREDICTED: Acyrthosiphon pisum inhibitor of growth protein 3-like (LOC100168653), mRNA	sp|Q66KD5|ING3_XENTR	2e-59	Inhibitor of growth protein 3 OS=Xenopus tropicalis GN=ing3 PE=2 SV=1	YHR090c	5e-19	COG5034	Chromatin remodeling protein, contains PhD zinc finger	K11319	0	inhibitor of growth protein 3	GO:0044238//primary metabolic process;GO:0044260	-	-
	CL1005.Contig2	gi|193664662|ref|XP_001949763.1|	0	PREDICTED: inhibitor of growth protein 3-like [Acyrthosiphon pisum]	gi|328701380|ref|XM_001949728.2|	0	PREDICTED: Acyrthosiphon pisum inhibitor of growth protein 3-like (LOC100168653), mRNA	sp|Q66KD5|ING3_XENTR	4e-75	Inhibitor of growth protein 3 OS=Xenopus tropicalis GN=ing3 PE=2 SV=1	YNL097c	2e-19	COG5034	Chromatin remodeling protein, contains PhD zinc finger	K11319	0	inhibitor of growth protein 3	GO:0044238//primary metabolic process;GO:0044260	-	-
	CL1005.Contig3	gi|193664662|ref|XP_001949763.1|	0	PREDICTED: inhibitor of growth protein 3-like [Acyrthosiphon pisum]	gi|328701380|ref|XM_001949728.2|	0	PREDICTED: Acyrthosiphon pisum inhibitor of growth protein 3-like (LOC100168653), mRNA	sp|Q66KD5|ING3_XENTR	4e-75	Inhibitor of growth protein 3 OS=Xenopus tropicalis GN=ing3 PE=2 SV=1	YNL097c	2e-19	COG5034	Chromatin remodeling protein, contains PhD zinc finger	K11319	0	inhibitor of growth protein 3	GO:0044238//primary metabolic process;GO:0044260	-	-
	CL1006.Contig1	gi|328707547|ref|XP_003243427.1|	0	PREDICTED: serine/threonine-protein phosphatase 5-like [Acyrthosiphon pisum]	gi|239790482|dbj|AK341397.1|	0	Acyrthosiphon pisum ACYPI006338 mRNA, clone: 661K15, complete cds, full-insert cDNA sequence based on the ESTs (5'-EST:FF322926, 3'-EST:FF323844)	sp|P53041|PPP5_HUMAN	0	Serine/threonine-protein phosphatase 5 OS=Homo sapiens GN=PPP5C PE=1 SV=1	SPBC3F6.01c_2	1e-98	COG0639	Diadenosine tetraphosphatase and related serine/threonine protein phosphatases	K04460	0	protein phosphatase 5 [EC:3.1.3.16]	GO:0006470//protein dephosphorylation	GO:0046872//metal ion binding;GO:0004721//phosphoprotein phosphatase activity	GO:0005737//cytoplasm;GO:0005634//nucleus
	CL1006.Contig2	gi|328707547|ref|XP_003243427.1|	0	PREDICTED: serine/threonine-protein phosphatase 5-like [Acyrthosiphon pisum]	gi|239790482|dbj|AK341397.1|	0	Acyrthosiphon pisum ACYPI006338 mRNA, clone: 661K15, complete cds, full-insert cDNA sequence based on the ESTs (5'-EST:FF322926, 3'-EST:FF323844)	sp|P53041|PPP5_HUMAN	0	Serine/threonine-protein phosphatase 5 OS=Homo sapiens GN=PPP5C PE=1 SV=1	SPBC3F6.01c_2	1e-98	COG0639	Diadenosine tetraphosphatase and related serine/threonine protein phosphatases	K04460	0	protein phosphatase 5 [EC:3.1.3.16]	GO:0006470//protein dephosphorylation	GO:0046872//metal ion binding;GO:0004721//phosphoprotein phosphatase activity	GO:0005737//cytoplasm;GO:0005634//nucleus
	CL1007.Contig1	gi|193699891|ref|XP_001951272.1|	0	PREDICTED: phosphate carrier protein, mitochondrial-like [Acyrthosiphon pisum]	gi|328704330|ref|XM_001951237.2|	0	PREDICTED: Acyrthosiphon pisum phosphate carrier protein, mitochondrial-like (LOC100167055), mRNA	sp|Q8VEM8|MPCP_MOUSE	7e-140	Phosphate carrier protein, mitochondrial OS=Mus musculus GN=Slc25a3 PE=1 SV=1	--	--	--	--	K15102	0	solute carrier family 25 (mitochondrial phosphate transporter), member 3	GO:0006817//phosphate ion transport	GO:0015114//phosphate ion transmembrane transporter activity	GO:0005740//mitochondrial envelope;GO:0016021//integral to membrane
	CL1007.Contig2	gi|193699891|ref|XP_001951272.1|	0	PREDICTED: phosphate carrier protein, mitochondrial-like [Acyrthosiphon pisum]	gi|328704330|ref|XM_001951237.2|	0	PREDICTED: Acyrthosiphon pisum phosphate carrier protein, mitochondrial-like (LOC100167055), mRNA	sp|Q8VEM8|MPCP_MOUSE	8e-140	Phosphate carrier protein, mitochondrial OS=Mus musculus GN=Slc25a3 PE=1 SV=1	--	--	--	--	K15102	0	solute carrier family 25 (mitochondrial phosphate transporter), member 3	GO:0006817//phosphate ion transport	GO:0015114//phosphate ion transmembrane transporter activity	GO:0005740//mitochondrial envelope;GO:0016021//integral to membrane
	CL1008.Contig1	--	--	--	--	--	--	--	--	--	--	--	--	--	--	--	--	-	-	-
	CL1008.Contig2	--	--	--	--	--	--	--	--	--	--	--	--	--	--	--	--	-	-	-
	CL1009.Contig1	gi|328712659|ref|XP_001947645.2|	3e-145	PREDICTED: coiled-coil domain-containing protein 51-like [Acyrthosiphon pisum]	gi|328712658|ref|XM_001947610.2|	0	PREDICTED: Acyrthosiphon pisum coiled-coil domain-containing protein 51-like (LOC100160565), mRNA	sp|Q96ER9|CCD51_HUMAN	3e-29	Coiled-coil domain-containing protein 51 OS=Homo sapiens GN=CCDC51 PE=1 SV=2	--	--	--	--	--	--	--	-	-	-
	CL1009.Contig2	gi|328712659|ref|XP_001947645.2|	5e-145	PREDICTED: coiled-coil domain-containing protein 51-like [Acyrthosiphon pisum]	gi|328712658|ref|XM_001947610.2|	0	PREDICTED: Acyrthosiphon pisum coiled-coil domain-containing protein 51-like (LOC100160565), mRNA	sp|Q96ER9|CCD51_HUMAN	4e-29	Coiled-coil domain-containing protein 51 OS=Homo sapiens GN=CCDC51 PE=1 SV=2	--	--	--	--	--	--	--	-	-	-
	CL1009.Contig3	gi|328712659|ref|XP_001947645.2|	3e-145	PREDICTED: coiled-coil domain-containing protein 51-like [Acyrthosiphon pisum]	gi|328712658|ref|XM_001947610.2|	0	PREDICTED: Acyrthosiphon pisum coiled-coil domain-containing protein 51-like (LOC100160565), mRNA	sp|Q96ER9|CCD51_HUMAN	3e-29	Coiled-coil domain-containing protein 51 OS=Homo sapiens GN=CCDC51 PE=1 SV=2	--	--	--	--	--	--	--	-	-	-
	CL1009.Contig4	gi|328712659|ref|XP_001947645.2|	3e-145	PREDICTED: coiled-coil domain-containing protein 51-like [Acyrthosiphon pisum]	gi|328712658|ref|XM_001947610.2|	0	PREDICTED: Acyrthosiphon pisum coiled-coil domain-containing protein 51-like (LOC100160565), mRNA	sp|Q96ER9|CCD51_HUMAN	2e-29	Coiled-coil domain-containing protein 51 OS=Homo sapiens GN=CCDC51 PE=1 SV=2	--	--	--	--	--	--	--	-	-	-
	CL101.Contig1	--	--	--	--	--	--	--	--	--	--	--	--	--	--	--	--	-	-	-
	CL101.Contig2	--	--	--	--	--	--	--	--	--	--	--	--	--	--	--	--	-	-	-
	CL101.Contig3	--	--	--	--	--	--	--	--	--	--	--	--	--	--	--	--	-	-	-
	CL1010.Contig1	gi|193713673|ref|XP_001951017.1|	1e-156	PREDICTED: pyridoxal kinase-like [Acyrthosiphon pisum]	gi|328699570|ref|XM_001950982.2|	0	PREDICTED: Acyrthosiphon pisum pyridoxal kinase-like (LOC100167309), mRNA	sp|P82197|PDXK_SHEEP	6e-70	Pyridoxal kinase OS=Ovis aries GN=PDXK PE=1 SV=1	YEL029c	1e-43	COG2240	Pyridoxal/pyridoxine/pyridoxamine kinase	K00868	1e-157	pyridoxine kinase [EC:2.7.1.35]	-	GO:0016740//transferase activity	-
	CL1010.Contig2	gi|193713673|ref|XP_001951017.1|	1e-156	PREDICTED: pyridoxal kinase-like [Acyrthosiphon pisum]	gi|328699570|ref|XM_001950982.2|	0	PREDICTED: Acyrthosiphon pisum pyridoxal kinase-like (LOC100167309), mRNA	sp|P82197|PDXK_SHEEP	6e-70	Pyridoxal kinase OS=Ovis aries GN=PDXK PE=1 SV=1	YEL029c	1e-43	COG2240	Pyridoxal/pyridoxine/pyridoxamine kinase	K00868	2e-157	pyridoxine kinase [EC:2.7.1.35]	-	GO:0016740//transferase activity	-
	CL1010.Contig3	gi|193713673|ref|XP_001951017.1|	1e-156	PREDICTED: pyridoxal kinase-like [Acyrthosiphon pisum]	gi|328699570|ref|XM_001950982.2|	0	PREDICTED: Acyrthosiphon pisum pyridoxal kinase-like (LOC100167309), mRNA	sp|P82197|PDXK_SHEEP	6e-70	Pyridoxal kinase OS=Ovis aries GN=PDXK PE=1 SV=1	YEL029c	1e-43	COG2240	Pyridoxal/pyridoxine/pyridoxamine kinase	K00868	2e-157	pyridoxine kinase [EC:2.7.1.35]	-	GO:0016740//transferase activity	-
	CL1010.Contig4	gi|193713673|ref|XP_001951017.1|	1e-156	PREDICTED: pyridoxal kinase-like [Acyrthosiphon pisum]	gi|328699570|ref|XM_001950982.2|	0	PREDICTED: Acyrthosiphon pisum pyridoxal kinase-like (LOC100167309), mRNA	sp|P82197|PDXK_SHEEP	7e-70	Pyridoxal kinase OS=Ovis aries GN=PDXK PE=1 SV=1	YEL029c	2e-43	COG2240	Pyridoxal/pyridoxine/pyridoxamine kinase	K00868	2e-157	pyridoxine kinase [EC:2.7.1.35]	-	GO:0016740//transferase activity	-
	CL1011.Contig10	gi|328724929|ref|XP_003248290.1|	0	PREDICTED: WD repeat-containing protein 13-like [Acyrthosiphon pisum]	gi|328724928|ref|XM_003248242.1|	0	PREDICTED: Acyrthosiphon pisum WD repeat-containing protein 13-like (LOC100570998), mRNA	sp|Q6DKP5|WDR13_PANTR	1e-103	WD repeat-containing protein 13 OS=Pan troglodytes GN=WDR13 PE=3 SV=1	ECU10g1490	2e-22	COG3268	Uncharacterized conserved protein	K14963	2e-09	COMPASS component SWD3	-	-	-
	CL1011.Contig11	gi|328724929|ref|XP_003248290.1|	0	PREDICTED: WD repeat-containing protein 13-like [Acyrthosiphon pisum]	gi|328721206|ref|XM_001951532.2|	0	PREDICTED: Acyrthosiphon pisum probable saccharopine dehydrogenase-like (LOC100167533), mRNA	sp|Q6DKP5|WDR13_PANTR	1e-99	WD repeat-containing protein 13 OS=Pan troglodytes GN=WDR13 PE=3 SV=1	ECU10g1490	5e-07	COG3268	Uncharacterized conserved protein	K14963	1e-07	COMPASS component SWD3	-	-	-
	CL1011.Contig12	gi|328724929|ref|XP_003248290.1|	0	PREDICTED: WD repeat-containing protein 13-like [Acyrthosiphon pisum]	gi|328721206|ref|XM_001951532.2|	0	PREDICTED: Acyrthosiphon pisum probable saccharopine dehydrogenase-like (LOC100167533), mRNA	sp|Q6DKP5|WDR13_PANTR	2e-99	WD repeat-containing protein 13 OS=Pan troglodytes GN=WDR13 PE=3 SV=1	ECU10g1490	2e-22	COG3268	Uncharacterized conserved protein	K14963	1e-07	COMPASS component SWD3	-	-	-
	CL1011.Contig13	gi|328703700|ref|XP_001948186.2|	3e-06	PREDICTED: probable saccharopine dehydrogenase-like [Acyrthosiphon pisum]	gi|328721206|ref|XM_001951532.2|	0	PREDICTED: Acyrthosiphon pisum probable saccharopine dehydrogenase-like (LOC100167533), mRNA	sp|Q6AY30|SCPDL_RAT	2e-58	Saccharopine dehydrogenase-like oxidoreductase OS=Rattus norvegicus GN=Sccpdh PE=2 SV=1	ECU10g1490	1e-22	COG3268	Uncharacterized conserved protein	--	--	--	-	-	-
	CL1011.Contig14	gi|328721207|ref|XP_001951567.2|	2e-06	PREDICTED: probable saccharopine dehydrogenase-like [Acyrthosiphon pisum]	gi|328721206|ref|XM_001951532.2|	0	PREDICTED: Acyrthosiphon pisum probable saccharopine dehydrogenase-like (LOC100167533), mRNA	sp|Q6AY30|SCPDL_RAT	9e-31	Saccharopine dehydrogenase-like oxidoreductase OS=Rattus norvegicus GN=Sccpdh PE=2 SV=1	--	--	--	--	--	--	--	-	-	-
	CL1011.Contig15	gi|328721207|ref|XP_001951567.2|	1e-06	PREDICTED: probable saccharopine dehydrogenase-like [Acyrthosiphon pisum]	gi|328721206|ref|XM_001951532.2|	0	PREDICTED: Acyrthosiphon pisum probable saccharopine dehydrogenase-like (LOC100167533), mRNA	sp|Q6AY30|SCPDL_RAT	9e-31	Saccharopine dehydrogenase-like oxidoreductase OS=Rattus norvegicus GN=Sccpdh PE=2 SV=1	ECU10g1490	3e-07	COG3268	Uncharacterized conserved protein	--	--	--	-	-	-
	CL1011.Contig16	gi|328724929|ref|XP_003248290.1|	0	PREDICTED: WD repeat-containing protein 13-like [Acyrthosiphon pisum]	gi|328724928|ref|XM_003248242.1|	0	PREDICTED: Acyrthosiphon pisum WD repeat-containing protein 13-like (LOC100570998), mRNA	sp|Q6DKP5|WDR13_PANTR	1e-103	WD repeat-containing protein 13 OS=Pan troglodytes GN=WDR13 PE=3 SV=1	--	--	--	--	K14963	2e-09	COMPASS component SWD3	-	-	-
	CL1011.Contig17	gi|328721207|ref|XP_001951567.2|	2e-06	PREDICTED: probable saccharopine dehydrogenase-like [Acyrthosiphon pisum]	gi|328721206|ref|XM_001951532.2|	0	PREDICTED: Acyrthosiphon pisum probable saccharopine dehydrogenase-like (LOC100167533), mRNA	sp|Q6AY30|SCPDL_RAT	1e-30	Saccharopine dehydrogenase-like oxidoreductase OS=Rattus norvegicus GN=Sccpdh PE=2 SV=1	--	--	--	--	--	--	--	-	-	-
	CL1011.Contig18	gi|328703700|ref|XP_001948186.2|	2e-06	PREDICTED: probable saccharopine dehydrogenase-like [Acyrthosiphon pisum]	gi|328721206|ref|XM_001951532.2|	0	PREDICTED: Acyrthosiphon pisum probable saccharopine dehydrogenase-like (LOC100167533), mRNA	sp|Q6AY30|SCPDL_RAT	2e-58	Saccharopine dehydrogenase-like oxidoreductase OS=Rattus norvegicus GN=Sccpdh PE=2 SV=1	ECU10g1490	1e-22	COG3268	Uncharacterized conserved protein	--	--	--	-	-	-
	CL1011.Contig19	gi|328724929|ref|XP_003248290.1|	0	PREDICTED: WD repeat-containing protein 13-like [Acyrthosiphon pisum]	gi|328721206|ref|XM_001951532.2|	0	PREDICTED: Acyrthosiphon pisum probable saccharopine dehydrogenase-like (LOC100167533), mRNA	sp|Q6DKP5|WDR13_PANTR	2e-99	WD repeat-containing protein 13 OS=Pan troglodytes GN=WDR13 PE=3 SV=1	ECU10g1490	2e-22	COG3268	Uncharacterized conserved protein	K14963	1e-07	COMPASS component SWD3	-	-	-
	CL1011.Contig1	gi|328721207|ref|XP_001951567.2|	2e-06	PREDICTED: probable saccharopine dehydrogenase-like [Acyrthosiphon pisum]	gi|328721206|ref|XM_001951532.2|	0	PREDICTED: Acyrthosiphon pisum probable saccharopine dehydrogenase-like (LOC100167533), mRNA	sp|Q6AY30|SCPDL_RAT	9e-31	Saccharopine dehydrogenase-like oxidoreductase OS=Rattus norvegicus GN=Sccpdh PE=2 SV=1	--	--	--	--	--	--	--	-	-	-
	CL1011.Contig20	gi|328703700|ref|XP_001948186.2|	2e-06	PREDICTED: probable saccharopine dehydrogenase-like [Acyrthosiphon pisum]	gi|328721206|ref|XM_001951532.2|	0	PREDICTED: Acyrthosiphon pisum probable saccharopine dehydrogenase-like (LOC100167533), mRNA	sp|Q6AY30|SCPDL_RAT	5e-45	Saccharopine dehydrogenase-like oxidoreductase OS=Rattus norvegicus GN=Sccpdh PE=2 SV=1	ECU10g1490	8e-18	COG3268	Uncharacterized conserved protein	--	--	--	-	-	-
	CL1011.Contig21	gi|328721207|ref|XP_001951567.2|	3e-07	PREDICTED: probable saccharopine dehydrogenase-like [Acyrthosiphon pisum]	gi|328721206|ref|XM_001951532.2|	1e-09	PREDICTED: Acyrthosiphon pisum probable saccharopine dehydrogenase-like (LOC100167533), mRNA	--	--	--	--	--	--	--	--	--	--	-	-	-
	CL1011.Contig22	gi|328721207|ref|XP_001951567.2|	1e-38	PREDICTED: probable saccharopine dehydrogenase-like [Acyrthosiphon pisum]	gi|328703699|ref|XM_001948151.2|	7e-55	PREDICTED: Acyrthosiphon pisum probable saccharopine dehydrogenase-like (LOC100164535), mRNA	--	--	--	--	--	--	--	--	--	--	-	-	-
	CL1011.Contig23	gi|328721207|ref|XP_001951567.2|	1e-24	PREDICTED: probable saccharopine dehydrogenase-like [Acyrthosiphon pisum]	gi|328721206|ref|XM_001951532.2|	5e-55	PREDICTED: Acyrthosiphon pisum probable saccharopine dehydrogenase-like (LOC100167533), mRNA	--	--	--	--	--	--	--	--	--	--	-	-	-
	CL1011.Contig2	gi|328724929|ref|XP_003248290.1|	0	PREDICTED: WD repeat-containing protein 13-like [Acyrthosiphon pisum]	gi|328721206|ref|XM_001951532.2|	0	PREDICTED: Acyrthosiphon pisum probable saccharopine dehydrogenase-like (LOC100167533), mRNA	sp|Q6DKP5|WDR13_PANTR	2e-99	WD repeat-containing protein 13 OS=Pan troglodytes GN=WDR13 PE=3 SV=1	ECU10g1490	6e-07	COG3268	Uncharacterized conserved protein	K14963	1e-07	COMPASS component SWD3	-	-	-
	CL1011.Contig3	gi|328724929|ref|XP_003248290.1|	0	PREDICTED: WD repeat-containing protein 13-like [Acyrthosiphon pisum]	gi|328724928|ref|XM_003248242.1|	0	PREDICTED: Acyrthosiphon pisum WD repeat-containing protein 13-like (LOC100570998), mRNA	sp|Q6DKP5|WDR13_PANTR	1e-103	WD repeat-containing protein 13 OS=Pan troglodytes GN=WDR13 PE=3 SV=1	ECU10g1490	2e-22	COG3268	Uncharacterized conserved protein	K14963	2e-09	COMPASS component SWD3	-	-	-
	CL1011.Contig4	gi|328724929|ref|XP_003248290.1|	0	PREDICTED: WD repeat-containing protein 13-like [Acyrthosiphon pisum]	gi|328724928|ref|XM_003248242.1|	0	PREDICTED: Acyrthosiphon pisum WD repeat-containing protein 13-like (LOC100570998), mRNA	sp|Q6DKP5|WDR13_PANTR	1e-103	WD repeat-containing protein 13 OS=Pan troglodytes GN=WDR13 PE=3 SV=1	--	--	--	--	K14963	2e-09	COMPASS component SWD3	-	-	-
	CL1011.Contig5	gi|328703700|ref|XP_001948186.2|	2e-06	PREDICTED: probable saccharopine dehydrogenase-like [Acyrthosiphon pisum]	gi|328721206|ref|XM_001951532.2|	0	PREDICTED: Acyrthosiphon pisum probable saccharopine dehydrogenase-like (LOC100167533), mRNA	sp|Q6AY30|SCPDL_RAT	6e-45	Saccharopine dehydrogenase-like oxidoreductase OS=Rattus norvegicus GN=Sccpdh PE=2 SV=1	ECU10g1490	1e-17	COG3268	Uncharacterized conserved protein	--	--	--	-	-	-
	CL1011.Contig6	gi|328703700|ref|XP_001948186.2|	0	PREDICTED: probable saccharopine dehydrogenase-like [Acyrthosiphon pisum]	gi|328721206|ref|XM_001951532.2|	0	PREDICTED: Acyrthosiphon pisum probable saccharopine dehydrogenase-like (LOC100167533), mRNA	sp|Q6AY30|SCPDL_RAT	4e-58	Saccharopine dehydrogenase-like oxidoreductase OS=Rattus norvegicus GN=Sccpdh PE=2 SV=1	ML0129	1e-22	COG3268	Uncharacterized conserved protein	--	--	--	-	-	-
	CL1011.Contig7	gi|328703700|ref|XP_001948186.2|	0	PREDICTED: probable saccharopine dehydrogenase-like [Acyrthosiphon pisum]	gi|328721206|ref|XM_001951532.2|	0	PREDICTED: Acyrthosiphon pisum probable saccharopine dehydrogenase-like (LOC100167533), mRNA	sp|Q6AY30|SCPDL_RAT	4e-58	Saccharopine dehydrogenase-like oxidoreductase OS=Rattus norvegicus GN=Sccpdh PE=2 SV=1	ML0129	1e-22	COG3268	Uncharacterized conserved protein	--	--	--	-	-	-
	CL1011.Contig8	gi|328721207|ref|XP_001951567.2|	2e-06	PREDICTED: probable saccharopine dehydrogenase-like [Acyrthosiphon pisum]	gi|328721206|ref|XM_001951532.2|	0	PREDICTED: Acyrthosiphon pisum probable saccharopine dehydrogenase-like (LOC100167533), mRNA	sp|Q6AY30|SCPDL_RAT	1e-30	Saccharopine dehydrogenase-like oxidoreductase OS=Rattus norvegicus GN=Sccpdh PE=2 SV=1	--	--	--	--	--	--	--	-	-	-
	CL1011.Contig9	gi|328721207|ref|XP_001951567.2|	2e-06	PREDICTED: probable saccharopine dehydrogenase-like [Acyrthosiphon pisum]	gi|328721206|ref|XM_001951532.2|	0	PREDICTED: Acyrthosiphon pisum probable saccharopine dehydrogenase-like (LOC100167533), mRNA	sp|Q6AY30|SCPDL_RAT	1e-30	Saccharopine dehydrogenase-like oxidoreductase OS=Rattus norvegicus GN=Sccpdh PE=2 SV=1	--	--	--	--	--	--	--	-	-	-
	CL1012.Contig1	gi|328725224|ref|XP_003248391.1|	2e-57	PREDICTED: LOW QUALITY PROTEIN: esterase FE4 [Acyrthosiphon pisum]	gi|397512|emb|X74555.1|	3e-85	M.persicae mRNA for esterase FE4	sp|P35502|ESTF_MYZPE	9e-57	Esterase FE4 OS=Myzus persicae PE=1 SV=1	BS_pnbA	1e-15	COG2272	Carboxylesterase type B	K01063	4e-20	juvenile-hormone esterase [EC:3.1.1.59]	-	-	-
	CL1012.Contig2	gi|328725224|ref|XP_003248391.1|	5e-36	PREDICTED: LOW QUALITY PROTEIN: esterase FE4 [Acyrthosiphon pisum]	gi|328725223|ref|XM_003248343.1|	2e-63	PREDICTED: Acyrthosiphon pisum esterase E4 (LOC100168479), mRNA	sp|P35502|ESTF_MYZPE	3e-34	Esterase FE4 OS=Myzus persicae PE=1 SV=1	DR2626	1e-09	COG2272	Carboxylesterase type B	K01063	8e-17	juvenile-hormone esterase [EC:3.1.1.59]	-	-	-
	CL1012.Contig3	gi|544255|sp|P35501.1|ESTE_MYZPE	0	RecName: Full=Esterase E4; AltName: Full=Carboxylic-ester hydrolase; Flags: Precursor >gi|397511|emb|CAA52648.1| carboxylesterase [Myzus persicae]	gi|397510|emb|X74554.1|	0	M.persicae mRNA for esterase E4	sp|P35501|ESTE_MYZPE	0	Esterase E4 OS=Myzus persicae PE=1 SV=1	BS_pnbA	4e-42	COG2272	Carboxylesterase type B	K01063	5e-72	juvenile-hormone esterase [EC:3.1.1.59]	-	-	-
	CL1012.Contig4	gi|544255|sp|P35501.1|ESTE_MYZPE	0	RecName: Full=Esterase E4; AltName: Full=Carboxylic-ester hydrolase; Flags: Precursor >gi|397511|emb|CAA52648.1| carboxylesterase [Myzus persicae]	gi|397510|emb|X74554.1|	0	M.persicae mRNA for esterase E4	sp|P35501|ESTE_MYZPE	0	Esterase E4 OS=Myzus persicae PE=1 SV=1	BS_pnbA	5e-42	COG2272	Carboxylesterase type B	K01063	5e-72	juvenile-hormone esterase [EC:3.1.1.59]	-	-	-
	CL1013.Contig1	gi|328721423|ref|XP_003247299.1|	0	PREDICTED: dual 3&apos;,5&apos;-cyclic-AMP and -GMP phosphodiesterase 11-like isoform 2 [Acyrthosiphon pisum]	gi|328721422|ref|XM_003247251.1|	0	PREDICTED: Acyrthosiphon pisum dual 3',5'-cyclic-AMP and -GMP phosphodiesterase 11-like, transcript variant 2 (LOC100162869), mRNA	sp|Q9VJ79|PDE11_DROME	3e-27	Dual 3',5'-cyclic-AMP and -GMP phosphodiesterase 11 OS=Drosophila melanogaster GN=Pde11 PE=1 SV=4	--	--	--	--	K13298	2e-38	dual 3',5'-cyclic-AMP and -GMP phosphodiesterase 11 [EC:3.1.4.17 3.1.4.35]	-	GO:0008081//phosphoric diester hydrolase activity	-
	CL1013.Contig2	gi|328721423|ref|XP_003247299.1|	0	PREDICTED: dual 3&apos;,5&apos;-cyclic-AMP and -GMP phosphodiesterase 11-like isoform 2 [Acyrthosiphon pisum]	gi|328721422|ref|XM_003247251.1|	0	PREDICTED: Acyrthosiphon pisum dual 3',5'-cyclic-AMP and -GMP phosphodiesterase 11-like, transcript variant 2 (LOC100162869), mRNA	sp|Q9VJ79|PDE11_DROME	4e-27	Dual 3',5'-cyclic-AMP and -GMP phosphodiesterase 11 OS=Drosophila melanogaster GN=Pde11 PE=1 SV=4	--	--	--	--	K13298	2e-38	dual 3',5'-cyclic-AMP and -GMP phosphodiesterase 11 [EC:3.1.4.17 3.1.4.35]	-	GO:0008081//phosphoric diester hydrolase activity	-
	CL1013.Contig3	gi|328721421|ref|XP_001943414.2|	0	PREDICTED: dual 3&apos;,5&apos;-cyclic-AMP and -GMP phosphodiesterase 11-like isoform 1 [Acyrthosiphon pisum]	gi|328721420|ref|XM_001943379.2|	0	PREDICTED: Acyrthosiphon pisum dual 3',5'-cyclic-AMP and -GMP phosphodiesterase 11-like, transcript variant 1 (LOC100162869), mRNA	sp|Q9VJ79|PDE11_DROME	4e-27	Dual 3',5'-cyclic-AMP and -GMP phosphodiesterase 11 OS=Drosophila melanogaster GN=Pde11 PE=1 SV=4	--	--	--	--	K13298	2e-38	dual 3',5'-cyclic-AMP and -GMP phosphodiesterase 11 [EC:3.1.4.17 3.1.4.35]	-	GO:0008081//phosphoric diester hydrolase activity	-
	CL1014.Contig1	--	--	--	--	--	--	--	--	--	--	--	--	--	--	--	--	-	-	-
	CL1014.Contig2	--	--	--	--	--	--	--	--	--	--	--	--	--	--	--	--	-	-	-
	CL1015.Contig1	gi|328707527|ref|XP_001942929.2|	1e-160	PREDICTED: aminoacylase-1A-like [Acyrthosiphon pisum]	gi|328707526|ref|XM_001942894.2|	0	PREDICTED: Acyrthosiphon pisum aminoacylase-1A-like (LOC100165297), mRNA	sp|P37111|ACY1_PIG	3e-80	Aminoacylase-1 OS=Sus scrofa GN=ACY1 PE=1 SV=2	PAE2335	1e-08	COG0624	Acetylornithine deacetylase/Succinyl-diaminopimelate desuccinylase and related deacylases	K14677	8e-106	aminoacylase [EC:3.5.1.14]	GO:0008152//metabolic process	GO:0016787//hydrolase activity	-
	CL1015.Contig2	gi|328707527|ref|XP_001942929.2|	2e-135	PREDICTED: aminoacylase-1A-like [Acyrthosiphon pisum]	gi|328707526|ref|XM_001942894.2|	0	PREDICTED: Acyrthosiphon pisum aminoacylase-1A-like (LOC100165297), mRNA	sp|P37111|ACY1_PIG	2e-68	Aminoacylase-1 OS=Sus scrofa GN=ACY1 PE=1 SV=2	--	--	--	--	K14677	1e-90	aminoacylase [EC:3.5.1.14]	GO:0008152//metabolic process	GO:0016787//hydrolase activity	-
	CL1016.Contig10	gi|328697792|ref|XP_001950547.2|	3e-12	PREDICTED: DNA excision repair protein haywire-like [Acyrthosiphon pisum]	gi|328697791|ref|XM_001950512.2|	1e-102	PREDICTED: Acyrthosiphon pisum DNA excision repair protein haywire-like (LOC100161191), mRNA	sp|Q02870|ERCC3_DROME	4e-93	DNA excision repair protein haywire OS=Drosophila melanogaster GN=hay PE=1 SV=2	SPAC17A5.06	5e-54	COG1061	DNA or RNA helicases of superfamily II	K10843	7e-101	DNA excision repair protein ERCC-3 [EC:3.6.4.12]	GO:0000381//regulation of alternative mRNA splicing, via spliceosome;GO:0009411//response to UV;GO:0001111//promoter clearance from RNA polymerase II promoter;GO:0006289//nucleotide-excision repair;GO:0001113//transcriptional open complex formation at RNA polymerase II promoter;GO:0008344//adult locomotory behavior	GO:0043140//ATP-dependent 3'-5' DNA helicase activity;GO:0003676//nucleic acid binding	GO:0005675//holo TFIIH complex
	CL1016.Contig11	gi|328697792|ref|XP_001950547.2|	0	PREDICTED: DNA excision repair protein haywire-like [Acyrthosiphon pisum]	gi|328697791|ref|XM_001950512.2|	0	PREDICTED: Acyrthosiphon pisum DNA excision repair protein haywire-like (LOC100161191), mRNA	sp|Q02870|ERCC3_DROME	0	DNA excision repair protein haywire OS=Drosophila melanogaster GN=hay PE=1 SV=2	YIL143c	5e-158	COG1061	DNA or RNA helicases of superfamily II	K10843	0	DNA excision repair protein ERCC-3 [EC:3.6.4.12]	GO:0000381//regulation of alternative mRNA splicing, via spliceosome;GO:0009411//response to UV;GO:0001111//promoter clearance from RNA polymerase II promoter;GO:0006289//nucleotide-excision repair;GO:0001113//transcriptional open complex formation at RNA polymerase II promoter;GO:0006200//ATP catabolic process;GO:0008344//adult locomotory behavior	GO:0043140//ATP-dependent 3'-5' DNA helicase activity;GO:0003677//DNA binding;GO:0005524//ATP binding	GO:0000439//core TFIIH complex;GO:0005675//holo TFIIH complex
	CL1016.Contig12	gi|328697792|ref|XP_001950547.2|	0	PREDICTED: DNA excision repair protein haywire-like [Acyrthosiphon pisum]	gi|328697791|ref|XM_001950512.2|	0	PREDICTED: Acyrthosiphon pisum DNA excision repair protein haywire-like (LOC100161191), mRNA	sp|Q02870|ERCC3_DROME	0	DNA excision repair protein haywire OS=Drosophila melanogaster GN=hay PE=1 SV=2	YIL143c	6e-167	COG1061	DNA or RNA helicases of superfamily II	K10843	0	DNA excision repair protein ERCC-3 [EC:3.6.4.12]	GO:0000381//regulation of alternative mRNA splicing, via spliceosome;GO:0009411//response to UV;GO:0001111//promoter clearance from RNA polymerase II promoter;GO:0006289//nucleotide-excision repair;GO:0001113//transcriptional open complex formation at RNA polymerase II promoter;GO:0008344//adult locomotory behavior	GO:0043140//ATP-dependent 3'-5' DNA helicase activity;GO:0003677//DNA binding;GO:0005524//ATP binding	GO:0000439//core TFIIH complex;GO:0005675//holo TFIIH complex
	CL1016.Contig13	gi|328697792|ref|XP_001950547.2|	0	PREDICTED: DNA excision repair protein haywire-like [Acyrthosiphon pisum]	gi|328697791|ref|XM_001950512.2|	0	PREDICTED: Acyrthosiphon pisum DNA excision repair protein haywire-like (LOC100161191), mRNA	sp|Q02870|ERCC3_DROME	0	DNA excision repair protein haywire OS=Drosophila melanogaster GN=hay PE=1 SV=2	YIL143c	7e-171	COG1061	DNA or RNA helicases of superfamily II	K10843	0	DNA excision repair protein ERCC-3 [EC:3.6.4.12]	GO:0006289//nucleotide-excision repair	GO:0004003//ATP-dependent DNA helicase activity;GO:0003677//DNA binding;GO:0005524//ATP binding	GO:0000439//core TFIIH complex
	CL1016.Contig14	gi|328697792|ref|XP_001950547.2|	0	PREDICTED: DNA excision repair protein haywire-like [Acyrthosiphon pisum]	gi|328697791|ref|XM_001950512.2|	0	PREDICTED: Acyrthosiphon pisum DNA excision repair protein haywire-like (LOC100161191), mRNA	sp|Q02870|ERCC3_DROME	0	DNA excision repair protein haywire OS=Drosophila melanogaster GN=hay PE=1 SV=2	YIL143c	1e-150	COG1061	DNA or RNA helicases of superfamily II	K10843	0	DNA excision repair protein ERCC-3 [EC:3.6.4.12]	GO:0006289//nucleotide-excision repair	GO:0004003//ATP-dependent DNA helicase activity;GO:0003677//DNA binding;GO:0005524//ATP binding	GO:0000439//core TFIIH complex
	CL1016.Contig15	gi|328697792|ref|XP_001950547.2|	0	PREDICTED: DNA excision repair protein haywire-like [Acyrthosiphon pisum]	gi|328697791|ref|XM_001950512.2|	0	PREDICTED: Acyrthosiphon pisum DNA excision repair protein haywire-like (LOC100161191), mRNA	sp|Q02870|ERCC3_DROME	0	DNA excision repair protein haywire OS=Drosophila melanogaster GN=hay PE=1 SV=2	YIL143c	1e-136	COG1061	DNA or RNA helicases of superfamily II	K10843	0	DNA excision repair protein ERCC-3 [EC:3.6.4.12]	GO:0006289//nucleotide-excision repair	GO:0004003//ATP-dependent DNA helicase activity;GO:0003677//DNA binding;GO:0005524//ATP binding	GO:0000439//core TFIIH complex
	CL1016.Contig16	gi|328697792|ref|XP_001950547.2|	0	PREDICTED: DNA excision repair protein haywire-like [Acyrthosiphon pisum]	gi|328697791|ref|XM_001950512.2|	0	PREDICTED: Acyrthosiphon pisum DNA excision repair protein haywire-like (LOC100161191), mRNA	sp|Q02870|ERCC3_DROME	0	DNA excision repair protein haywire OS=Drosophila melanogaster GN=hay PE=1 SV=2	YIL143c	3e-136	COG1061	DNA or RNA helicases of superfamily II	K10843	0	DNA excision repair protein ERCC-3 [EC:3.6.4.12]	GO:0006289//nucleotide-excision repair	GO:0004003//ATP-dependent DNA helicase activity;GO:0003677//DNA binding;GO:0005524//ATP binding	GO:0000439//core TFIIH complex
	CL1016.Contig17	gi|328697792|ref|XP_001950547.2|	0	PREDICTED: DNA excision repair protein haywire-like [Acyrthosiphon pisum]	gi|328697791|ref|XM_001950512.2|	0	PREDICTED: Acyrthosiphon pisum DNA excision repair protein haywire-like (LOC100161191), mRNA	sp|Q02870|ERCC3_DROME	0	DNA excision repair protein haywire OS=Drosophila melanogaster GN=hay PE=1 SV=2	YIL143c	5e-133	COG1061	DNA or RNA helicases of superfamily II	K10843	0	DNA excision repair protein ERCC-3 [EC:3.6.4.12]	GO:0006289//nucleotide-excision repair	GO:0004003//ATP-dependent DNA helicase activity;GO:0003677//DNA binding;GO:0005524//ATP binding	GO:0000439//core TFIIH complex
	CL1016.Contig18	gi|328697792|ref|XP_001950547.2|	0	PREDICTED: DNA excision repair protein haywire-like [Acyrthosiphon pisum]	gi|328697791|ref|XM_001950512.2|	0	PREDICTED: Acyrthosiphon pisum DNA excision repair protein haywire-like (LOC100161191), mRNA	sp|Q02870|ERCC3_DROME	0	DNA excision repair protein haywire OS=Drosophila melanogaster GN=hay PE=1 SV=2	YIL143c	2e-129	COG1061	DNA or RNA helicases of superfamily II	K10843	0	DNA excision repair protein ERCC-3 [EC:3.6.4.12]	GO:0006289//nucleotide-excision repair	GO:0004003//ATP-dependent DNA helicase activity;GO:0003677//DNA binding;GO:0005524//ATP binding	GO:0000439//core TFIIH complex
	CL1016.Contig19	gi|328697792|ref|XP_001950547.2|	0	PREDICTED: DNA excision repair protein haywire-like [Acyrthosiphon pisum]	gi|328697791|ref|XM_001950512.2|	0	PREDICTED: Acyrthosiphon pisum DNA excision repair protein haywire-like (LOC100161191), mRNA	sp|P49135|ERCC3_MOUSE	0	TFIIH basal transcription factor complex helicase XPB subunit OS=Mus musculus GN=Ercc3 PE=2 SV=1	YIL143c	0	COG1061	DNA or RNA helicases of superfamily II	K10843	0	DNA excision repair protein ERCC-3 [EC:3.6.4.12]	GO:0006289//nucleotide-excision repair	GO:0004003//ATP-dependent DNA helicase activity;GO:0003677//DNA binding;GO:0005524//ATP binding	GO:0000439//core TFIIH complex
	CL1016.Contig1	gi|328697792|ref|XP_001950547.2|	0	PREDICTED: DNA excision repair protein haywire-like [Acyrthosiphon pisum]	gi|328697791|ref|XM_001950512.2|	0	PREDICTED: Acyrthosiphon pisum DNA excision repair protein haywire-like (LOC100161191), mRNA	sp|Q02870|ERCC3_DROME	0	DNA excision repair protein haywire OS=Drosophila melanogaster GN=hay PE=1 SV=2	YIL143c	0	COG1061	DNA or RNA helicases of superfamily II	K10843	0	DNA excision repair protein ERCC-3 [EC:3.6.4.12]	GO:0000381//regulation of alternative mRNA splicing, via spliceosome;GO:0009411//response to UV;GO:0001111//promoter clearance from RNA polymerase II promoter;GO:0006289//nucleotide-excision repair;GO:0001113//transcriptional open complex formation at RNA polymerase II promoter;GO:0008344//adult locomotory behavior	GO:0043140//ATP-dependent 3'-5' DNA helicase activity;GO:0003677//DNA binding;GO:0005524//ATP binding	GO:0000439//core TFIIH complex;GO:0005675//holo TFIIH complex
	CL1016.Contig20	gi|328697792|ref|XP_001950547.2|	0	PREDICTED: DNA excision repair protein haywire-like [Acyrthosiphon pisum]	gi|328697791|ref|XM_001950512.2|	0	PREDICTED: Acyrthosiphon pisum DNA excision repair protein haywire-like (LOC100161191), mRNA	sp|Q02870|ERCC3_DROME	0	DNA excision repair protein haywire OS=Drosophila melanogaster GN=hay PE=1 SV=2	YIL143c	0	COG1061	DNA or RNA helicases of superfamily II	K10843	0	DNA excision repair protein ERCC-3 [EC:3.6.4.12]	GO:0000381//regulation of alternative mRNA splicing, via spliceosome;GO:0009411//response to UV;GO:0001111//promoter clearance from RNA polymerase II promoter;GO:0006289//nucleotide-excision repair;GO:0001113//transcriptional open complex formation at RNA polymerase II promoter;GO:0008344//adult locomotory behavior	GO:0043140//ATP-dependent 3'-5' DNA helicase activity;GO:0003677//DNA binding;GO:0005524//ATP binding	GO:0000439//core TFIIH complex;GO:0005675//holo TFIIH complex
	CL1016.Contig21	gi|328697792|ref|XP_001950547.2|	0	PREDICTED: DNA excision repair protein haywire-like [Acyrthosiphon pisum]	gi|328697791|ref|XM_001950512.2|	0	PREDICTED: Acyrthosiphon pisum DNA excision repair protein haywire-like (LOC100161191), mRNA	sp|Q02870|ERCC3_DROME	0	DNA excision repair protein haywire OS=Drosophila melanogaster GN=hay PE=1 SV=2	YIL143c	0	COG1061	DNA or RNA helicases of superfamily II	K10843	0	DNA excision repair protein ERCC-3 [EC:3.6.4.12]	GO:0000381//regulation of alternative mRNA splicing, via spliceosome;GO:0009411//response to UV;GO:0001111//promoter clearance from RNA polymerase II promoter;GO:0006289//nucleotide-excision repair;GO:0001113//transcriptional open complex formation at RNA polymerase II promoter;GO:0008344//adult locomotory behavior	GO:0043140//ATP-dependent 3'-5' DNA helicase activity;GO:0003677//DNA binding;GO:0005524//ATP binding	GO:0000439//core TFIIH complex;GO:0005675//holo TFIIH complex
	CL1016.Contig22	gi|328697792|ref|XP_001950547.2|	0	PREDICTED: DNA excision repair protein haywire-like [Acyrthosiphon pisum]	gi|328697791|ref|XM_001950512.2|	0	PREDICTED: Acyrthosiphon pisum DNA excision repair protein haywire-like (LOC100161191), mRNA	sp|Q02870|ERCC3_DROME	0	DNA excision repair protein haywire OS=Drosophila melanogaster GN=hay PE=1 SV=2	YIL143c	0	COG1061	DNA or RNA helicases of superfamily II	K10843	0	DNA excision repair protein ERCC-3 [EC:3.6.4.12]	GO:0000381//regulation of alternative mRNA splicing, via spliceosome;GO:0009411//response to UV;GO:0001111//promoter clearance from RNA polymerase II promoter;GO:0006289//nucleotide-excision repair;GO:0001113//transcriptional open complex formation at RNA polymerase II promoter;GO:0008344//adult locomotory behavior	GO:0043140//ATP-dependent 3'-5' DNA helicase activity;GO:0003677//DNA binding;GO:0005524//ATP binding	GO:0000439//core TFIIH complex;GO:0005675//holo TFIIH complex
	CL1016.Contig23	gi|328697792|ref|XP_001950547.2|	0	PREDICTED: DNA excision repair protein haywire-like [Acyrthosiphon pisum]	gi|328697791|ref|XM_001950512.2|	0	PREDICTED: Acyrthosiphon pisum DNA excision repair protein haywire-like (LOC100161191), mRNA	sp|P49135|ERCC3_MOUSE	0	TFIIH basal transcription factor complex helicase XPB subunit OS=Mus musculus GN=Ercc3 PE=2 SV=1	YIL143c	0	COG1061	DNA or RNA helicases of superfamily II	K10843	0	DNA excision repair protein ERCC-3 [EC:3.6.4.12]	GO:0006289//nucleotide-excision repair	GO:0004003//ATP-dependent DNA helicase activity;GO:0003677//DNA binding;GO:0005524//ATP binding	GO:0000439//core TFIIH complex
	CL1016.Contig24	gi|328697792|ref|XP_001950547.2|	0	PREDICTED: DNA excision repair protein haywire-like [Acyrthosiphon pisum]	gi|328697791|ref|XM_001950512.2|	0	PREDICTED: Acyrthosiphon pisum DNA excision repair protein haywire-like (LOC100161191), mRNA	sp|P49135|ERCC3_MOUSE	0	TFIIH basal transcription factor complex helicase XPB subunit OS=Mus musculus GN=Ercc3 PE=2 SV=1	YIL143c	0	COG1061	DNA or RNA helicases of superfamily II	K10843	0	DNA excision repair protein ERCC-3 [EC:3.6.4.12]	GO:0006289//nucleotide-excision repair	GO:0004003//ATP-dependent DNA helicase activity;GO:0003677//DNA binding;GO:0005524//ATP binding	GO:0000439//core TFIIH complex
	CL1016.Contig25	gi|328697792|ref|XP_001950547.2|	0	PREDICTED: DNA excision repair protein haywire-like [Acyrthosiphon pisum]	gi|328697791|ref|XM_001950512.2|	0	PREDICTED: Acyrthosiphon pisum DNA excision repair protein haywire-like (LOC100161191), mRNA	sp|P49135|ERCC3_MOUSE	0	TFIIH basal transcription factor complex helicase XPB subunit OS=Mus musculus GN=Ercc3 PE=2 SV=1	YIL143c	0	COG1061	DNA or RNA helicases of superfamily II	K10843	0	DNA excision repair protein ERCC-3 [EC:3.6.4.12]	GO:0006289//nucleotide-excision repair	GO:0004003//ATP-dependent DNA helicase activity;GO:0003677//DNA binding;GO:0005524//ATP binding	GO:0000439//core TFIIH complex
	CL1016.Contig26	gi|328697792|ref|XP_001950547.2|	0	PREDICTED: DNA excision repair protein haywire-like [Acyrthosiphon pisum]	gi|328697791|ref|XM_001950512.2|	0	PREDICTED: Acyrthosiphon pisum DNA excision repair protein haywire-like (LOC100161191), mRNA	sp|Q02870|ERCC3_DROME	0	DNA excision repair protein haywire OS=Drosophila melanogaster GN=hay PE=1 SV=2	YIL143c	3e-171	COG1061	DNA or RNA helicases of superfamily II	K10843	0	DNA excision repair protein ERCC-3 [EC:3.6.4.12]	GO:0006289//nucleotide-excision repair	GO:0004003//ATP-dependent DNA helicase activity;GO:0003677//DNA binding;GO:0005524//ATP binding	GO:0000439//core TFIIH complex
	CL1016.Contig27	gi|328697792|ref|XP_001950547.2|	0	PREDICTED: DNA excision repair protein haywire-like [Acyrthosiphon pisum]	gi|328697791|ref|XM_001950512.2|	0	PREDICTED: Acyrthosiphon pisum DNA excision repair protein haywire-like (LOC100161191), mRNA	sp|P49135|ERCC3_MOUSE	0	TFIIH basal transcription factor complex helicase XPB subunit OS=Mus musculus GN=Ercc3 PE=2 SV=1	YIL143c	0	COG1061	DNA or RNA helicases of superfamily II	K10843	0	DNA excision repair protein ERCC-3 [EC:3.6.4.12]	GO:0006289//nucleotide-excision repair	GO:0004003//ATP-dependent DNA helicase activity;GO:0003677//DNA binding;GO:0005524//ATP binding	GO:0000439//core TFIIH complex
	CL1016.Contig28	gi|328697792|ref|XP_001950547.2|	0	PREDICTED: DNA excision repair protein haywire-like [Acyrthosiphon pisum]	gi|328697791|ref|XM_001950512.2|	0	PREDICTED: Acyrthosiphon pisum DNA excision repair protein haywire-like (LOC100161191), mRNA	sp|Q02870|ERCC3_DROME	0	DNA excision repair protein haywire OS=Drosophila melanogaster GN=hay PE=1 SV=2	YIL143c	0	COG1061	DNA or RNA helicases of superfamily II	K10843	0	DNA excision repair protein ERCC-3 [EC:3.6.4.12]	GO:0000381//regulation of alternative mRNA splicing, via spliceosome;GO:0009411//response to UV;GO:0001111//promoter clearance from RNA polymerase II promoter;GO:0006289//nucleotide-excision repair;GO:0001113//transcriptional open complex formation at RNA polymerase II promoter;GO:0008344//adult locomotory behavior	GO:0043140//ATP-dependent 3'-5' DNA helicase activity;GO:0003677//DNA binding;GO:0005524//ATP binding	GO:0000439//core TFIIH complex;GO:0005675//holo TFIIH complex
	CL1016.Contig29	gi|328697792|ref|XP_001950547.2|	0	PREDICTED: DNA excision repair protein haywire-like [Acyrthosiphon pisum]	gi|328697791|ref|XM_001950512.2|	0	PREDICTED: Acyrthosiphon pisum DNA excision repair protein haywire-like (LOC100161191), mRNA	sp|P49135|ERCC3_MOUSE	0	TFIIH basal transcription factor complex helicase XPB subunit OS=Mus musculus GN=Ercc3 PE=2 SV=1	YIL143c	0	COG1061	DNA or RNA helicases of superfamily II	K10843	0	DNA excision repair protein ERCC-3 [EC:3.6.4.12]	GO:0006289//nucleotide-excision repair	GO:0004003//ATP-dependent DNA helicase activity;GO:0003677//DNA binding;GO:0005524//ATP binding	GO:0000439//core TFIIH complex
	CL1016.Contig2	gi|328697792|ref|XP_001950547.2|	0	PREDICTED: DNA excision repair protein haywire-like [Acyrthosiphon pisum]	gi|328697791|ref|XM_001950512.2|	0	PREDICTED: Acyrthosiphon pisum DNA excision repair protein haywire-like (LOC100161191), mRNA	sp|Q02870|ERCC3_DROME	0	DNA excision repair protein haywire OS=Drosophila melanogaster GN=hay PE=1 SV=2	YIL143c	0	COG1061	DNA or RNA helicases of superfamily II	K10843	0	DNA excision repair protein ERCC-3 [EC:3.6.4.12]	GO:0000381//regulation of alternative mRNA splicing, via spliceosome;GO:0009411//response to UV;GO:0001111//promoter clearance from RNA polymerase II promoter;GO:0006289//nucleotide-excision repair;GO:0001113//transcriptional open complex formation at RNA polymerase II promoter;GO:0008344//adult locomotory behavior	GO:0043140//ATP-dependent 3'-5' DNA helicase activity;GO:0003677//DNA binding;GO:0005524//ATP binding	GO:0000439//core TFIIH complex;GO:0005675//holo TFIIH complex
	CL1016.Contig30	gi|328697792|ref|XP_001950547.2|	0	PREDICTED: DNA excision repair protein haywire-like [Acyrthosiphon pisum]	gi|328697791|ref|XM_001950512.2|	0	PREDICTED: Acyrthosiphon pisum DNA excision repair protein haywire-like (LOC100161191), mRNA	sp|P49135|ERCC3_MOUSE	0	TFIIH basal transcription factor complex helicase XPB subunit OS=Mus musculus GN=Ercc3 PE=2 SV=1	YIL143c	0	COG1061	DNA or RNA helicases of superfamily II	K10843	0	DNA excision repair protein ERCC-3 [EC:3.6.4.12]	GO:0006289//nucleotide-excision repair	GO:0004003//ATP-dependent DNA helicase activity;GO:0003677//DNA binding;GO:0005524//ATP binding	GO:0000439//core TFIIH complex
	CL1016.Contig31	gi|328697792|ref|XP_001950547.2|	0	PREDICTED: DNA excision repair protein haywire-like [Acyrthosiphon pisum]	gi|328697791|ref|XM_001950512.2|	0	PREDICTED: Acyrthosiphon pisum DNA excision repair protein haywire-like (LOC100161191), mRNA	sp|P49135|ERCC3_MOUSE	0	TFIIH basal transcription factor complex helicase XPB subunit OS=Mus musculus GN=Ercc3 PE=2 SV=1	YIL143c	0	COG1061	DNA or RNA helicases of superfamily II	K10843	0	DNA excision repair protein ERCC-3 [EC:3.6.4.12]	GO:0006289//nucleotide-excision repair	GO:0004003//ATP-dependent DNA helicase activity;GO:0003677//DNA binding;GO:0005524//ATP binding	GO:0000439//core TFIIH complex
	CL1016.Contig32	gi|328697792|ref|XP_001950547.2|	0	PREDICTED: DNA excision repair protein haywire-like [Acyrthosiphon pisum]	gi|328697791|ref|XM_001950512.2|	0	PREDICTED: Acyrthosiphon pisum DNA excision repair protein haywire-like (LOC100161191), mRNA	sp|P49135|ERCC3_MOUSE	0	TFIIH basal transcription factor complex helicase XPB subunit OS=Mus musculus GN=Ercc3 PE=2 SV=1	YIL143c	0	COG1061	DNA or RNA helicases of superfamily II	K10843	0	DNA excision repair protein ERCC-3 [EC:3.6.4.12]	GO:0006289//nucleotide-excision repair	GO:0004003//ATP-dependent DNA helicase activity;GO:0003677//DNA binding;GO:0005524//ATP binding	GO:0000439//core TFIIH complex
	CL1016.Contig33	gi|328697792|ref|XP_001950547.2|	0	PREDICTED: DNA excision repair protein haywire-like [Acyrthosiphon pisum]	gi|328697791|ref|XM_001950512.2|	0	PREDICTED: Acyrthosiphon pisum DNA excision repair protein haywire-like (LOC100161191), mRNA	sp|Q7ZVV1|ERCC3_DANRE	0	TFIIH basal transcription factor complex helicase XPB subunit OS=Danio rerio GN=ercc3 PE=2 SV=1	YIL143c	0	COG1061	DNA or RNA helicases of superfamily II	K10843	0	DNA excision repair protein ERCC-3 [EC:3.6.4.12]	GO:0006289//nucleotide-excision repair	GO:0004003//ATP-dependent DNA helicase activity;GO:0003677//DNA binding;GO:0005524//ATP binding	GO:0000439//core TFIIH complex
	CL1016.Contig34	gi|328697792|ref|XP_001950547.2|	0	PREDICTED: DNA excision repair protein haywire-like [Acyrthosiphon pisum]	gi|328697791|ref|XM_001950512.2|	0	PREDICTED: Acyrthosiphon pisum DNA excision repair protein haywire-like (LOC100161191), mRNA	sp|P49135|ERCC3_MOUSE	0	TFIIH basal transcription factor complex helicase XPB subunit OS=Mus musculus GN=Ercc3 PE=2 SV=1	YIL143c	0	COG1061	DNA or RNA helicases of superfamily II	K10843	0	DNA excision repair protein ERCC-3 [EC:3.6.4.12]	GO:0006289//nucleotide-excision repair	GO:0004003//ATP-dependent DNA helicase activity;GO:0003677//DNA binding;GO:0005524//ATP binding	GO:0000439//core TFIIH complex
	CL1016.Contig35	gi|328697792|ref|XP_001950547.2|	0	PREDICTED: DNA excision repair protein haywire-like [Acyrthosiphon pisum]	gi|328697791|ref|XM_001950512.2|	0	PREDICTED: Acyrthosiphon pisum DNA excision repair protein haywire-like (LOC100161191), mRNA	sp|P49135|ERCC3_MOUSE	0	TFIIH basal transcription factor complex helicase XPB subunit OS=Mus musculus GN=Ercc3 PE=2 SV=1	YIL143c	0	COG1061	DNA or RNA helicases of superfamily II	K10843	0	DNA excision repair protein ERCC-3 [EC:3.6.4.12]	GO:0006289//nucleotide-excision repair	GO:0004003//ATP-dependent DNA helicase activity;GO:0003677//DNA binding;GO:0005524//ATP binding	GO:0000439//core TFIIH complex
	CL1016.Contig36	gi|328697792|ref|XP_001950547.2|	0	PREDICTED: DNA excision repair protein haywire-like [Acyrthosiphon pisum]	gi|328697791|ref|XM_001950512.2|	0	PREDICTED: Acyrthosiphon pisum DNA excision repair protein haywire-like (LOC100161191), mRNA	sp|Q02870|ERCC3_DROME	0	DNA excision repair protein haywire OS=Drosophila melanogaster GN=hay PE=1 SV=2	YIL143c	0	COG1061	DNA or RNA helicases of superfamily II	K10843	0	DNA excision repair protein ERCC-3 [EC:3.6.4.12]	GO:0000381//regulation of alternative mRNA splicing, via spliceosome;GO:0009411//response to UV;GO:0001111//promoter clearance from RNA polymerase II promoter;GO:0006289//nucleotide-excision repair;GO:0001113//transcriptional open complex formation at RNA polymerase II promoter;GO:0008344//adult locomotory behavior	GO:0043140//ATP-dependent 3'-5' DNA helicase activity;GO:0003677//DNA binding;GO:0005524//ATP binding	GO:0000439//core TFIIH complex;GO:0005675//holo TFIIH complex
	CL1016.Contig37	gi|328697792|ref|XP_001950547.2|	0	PREDICTED: DNA excision repair protein haywire-like [Acyrthosiphon pisum]	gi|328697791|ref|XM_001950512.2|	0	PREDICTED: Acyrthosiphon pisum DNA excision repair protein haywire-like (LOC100161191), mRNA	sp|Q02870|ERCC3_DROME	0	DNA excision repair protein haywire OS=Drosophila melanogaster GN=hay PE=1 SV=2	YIL143c	0	COG1061	DNA or RNA helicases of superfamily II	K10843	0	DNA excision repair protein ERCC-3 [EC:3.6.4.12]	GO:0000381//regulation of alternative mRNA splicing, via spliceosome;GO:0009411//response to UV;GO:0001111//promoter clearance from RNA polymerase II promoter;GO:0006289//nucleotide-excision repair;GO:0001113//transcriptional open complex formation at RNA polymerase II promoter;GO:0008344//adult locomotory behavior	GO:0043140//ATP-dependent 3'-5' DNA helicase activity;GO:0003677//DNA binding;GO:0005524//ATP binding	GO:0000439//core TFIIH complex;GO:0005675//holo TFIIH complex
	CL1016.Contig38	gi|328697792|ref|XP_001950547.2|	0	PREDICTED: DNA excision repair protein haywire-like [Acyrthosiphon pisum]	gi|328697791|ref|XM_001950512.2|	0	PREDICTED: Acyrthosiphon pisum DNA excision repair protein haywire-like (LOC100161191), mRNA	sp|P49135|ERCC3_MOUSE	0	TFIIH basal transcription factor complex helicase XPB subunit OS=Mus musculus GN=Ercc3 PE=2 SV=1	YIL143c	0	COG1061	DNA or RNA helicases of superfamily II	K10843	0	DNA excision repair protein ERCC-3 [EC:3.6.4.12]	GO:0006289//nucleotide-excision repair	GO:0004003//ATP-dependent DNA helicase activity;GO:0003677//DNA binding;GO:0005524//ATP binding	GO:0000439//core TFIIH complex
	CL1016.Contig39	gi|328697792|ref|XP_001950547.2|	0	PREDICTED: DNA excision repair protein haywire-like [Acyrthosiphon pisum]	gi|328697791|ref|XM_001950512.2|	0	PREDICTED: Acyrthosiphon pisum DNA excision repair protein haywire-like (LOC100161191), mRNA	sp|P49135|ERCC3_MOUSE	0	TFIIH basal transcription factor complex helicase XPB subunit OS=Mus musculus GN=Ercc3 PE=2 SV=1	YIL143c	0	COG1061	DNA or RNA helicases of superfamily II	K10843	0	DNA excision repair protein ERCC-3 [EC:3.6.4.12]	GO:0006289//nucleotide-excision repair	GO:0004003//ATP-dependent DNA helicase activity;GO:0003677//DNA binding;GO:0005524//ATP binding	GO:0000439//core TFIIH complex
	CL1016.Contig3	gi|328697792|ref|XP_001950547.2|	0	PREDICTED: DNA excision repair protein haywire-like [Acyrthosiphon pisum]	gi|328697791|ref|XM_001950512.2|	0	PREDICTED: Acyrthosiphon pisum DNA excision repair protein haywire-like (LOC100161191), mRNA	sp|Q02870|ERCC3_DROME	0	DNA excision repair protein haywire OS=Drosophila melanogaster GN=hay PE=1 SV=2	YIL143c	0	COG1061	DNA or RNA helicases of superfamily II	K10843	0	DNA excision repair protein ERCC-3 [EC:3.6.4.12]	GO:0000381//regulation of alternative mRNA splicing, via spliceosome;GO:0009411//response to UV;GO:0001111//promoter clearance from RNA polymerase II promoter;GO:0006289//nucleotide-excision repair;GO:0001113//transcriptional open complex formation at RNA polymerase II promoter;GO:0008344//adult locomotory behavior	GO:0043140//ATP-dependent 3'-5' DNA helicase activity;GO:0003677//DNA binding;GO:0005524//ATP binding	GO:0000439//core TFIIH complex;GO:0005675//holo TFIIH complex
	CL1016.Contig40	gi|328697792|ref|XP_001950547.2|	0	PREDICTED: DNA excision repair protein haywire-like [Acyrthosiphon pisum]	gi|328697791|ref|XM_001950512.2|	0	PREDICTED: Acyrthosiphon pisum DNA excision repair protein haywire-like (LOC100161191), mRNA	sp|Q02870|ERCC3_DROME	0	DNA excision repair protein haywire OS=Drosophila melanogaster GN=hay PE=1 SV=2	YIL143c	0	COG1061	DNA or RNA helicases of superfamily II	K10843	0	DNA excision repair protein ERCC-3 [EC:3.6.4.12]	GO:0000381//regulation of alternative mRNA splicing, via spliceosome;GO:0009411//response to UV;GO:0001111//promoter clearance from RNA polymerase II promoter;GO:0006289//nucleotide-excision repair;GO:0001113//transcriptional open complex formation at RNA polymerase II promoter;GO:0008344//adult locomotory behavior	GO:0043140//ATP-dependent 3'-5' DNA helicase activity;GO:0003677//DNA binding;GO:0005524//ATP binding	GO:0000439//core TFIIH complex;GO:0005675//holo TFIIH complex
	CL1016.Contig41	gi|328697792|ref|XP_001950547.2|	0	PREDICTED: DNA excision repair protein haywire-like [Acyrthosiphon pisum]	gi|328697791|ref|XM_001950512.2|	0	PREDICTED: Acyrthosiphon pisum DNA excision repair protein haywire-like (LOC100161191), mRNA	sp|Q7ZVV1|ERCC3_DANRE	0	TFIIH basal transcription factor complex helicase XPB subunit OS=Danio rerio GN=ercc3 PE=2 SV=1	YIL143c	0	COG1061	DNA or RNA helicases of superfamily II	K10843	0	DNA excision repair protein ERCC-3 [EC:3.6.4.12]	GO:0006289//nucleotide-excision repair	GO:0004003//ATP-dependent DNA helicase activity;GO:0003677//DNA binding;GO:0005524//ATP binding	GO:0000439//core TFIIH complex
	CL1016.Contig42	gi|328697792|ref|XP_001950547.2|	0	PREDICTED: DNA excision repair protein haywire-like [Acyrthosiphon pisum]	gi|328697791|ref|XM_001950512.2|	0	PREDICTED: Acyrthosiphon pisum DNA excision repair protein haywire-like (LOC100161191), mRNA	sp|Q02870|ERCC3_DROME	0	DNA excision repair protein haywire OS=Drosophila melanogaster GN=hay PE=1 SV=2	YIL143c	0	COG1061	DNA or RNA helicases of superfamily II	K10843	0	DNA excision repair protein ERCC-3 [EC:3.6.4.12]	GO:0000381//regulation of alternative mRNA splicing, via spliceosome;GO:0009411//response to UV;GO:0001111//promoter clearance from RNA polymerase II promoter;GO:0006289//nucleotide-excision repair;GO:0001113//transcriptional open complex formation at RNA polymerase II promoter;GO:0008344//adult locomotory behavior	GO:0043140//ATP-dependent 3'-5' DNA helicase activity;GO:0003677//DNA binding;GO:0005524//ATP binding	GO:0000439//core TFIIH complex;GO:0005675//holo TFIIH complex
	CL1016.Contig43	gi|328697792|ref|XP_001950547.2|	0	PREDICTED: DNA excision repair protein haywire-like [Acyrthosiphon pisum]	gi|328697791|ref|XM_001950512.2|	0	PREDICTED: Acyrthosiphon pisum DNA excision repair protein haywire-like (LOC100161191), mRNA	sp|Q7ZVV1|ERCC3_DANRE	0	TFIIH basal transcription factor complex helicase XPB subunit OS=Danio rerio GN=ercc3 PE=2 SV=1	YIL143c	0	COG1061	DNA or RNA helicases of superfamily II	K10843	0	DNA excision repair protein ERCC-3 [EC:3.6.4.12]	GO:0006289//nucleotide-excision repair	GO:0004003//ATP-dependent DNA helicase activity;GO:0003677//DNA binding;GO:0005524//ATP binding	GO:0000439//core TFIIH complex
	CL1016.Contig44	gi|328697792|ref|XP_001950547.2|	0	PREDICTED: DNA excision repair protein haywire-like [Acyrthosiphon pisum]	gi|328697791|ref|XM_001950512.2|	0	PREDICTED: Acyrthosiphon pisum DNA excision repair protein haywire-like (LOC100161191), mRNA	sp|P49135|ERCC3_MOUSE	0	TFIIH basal transcription factor complex helicase XPB subunit OS=Mus musculus GN=Ercc3 PE=2 SV=1	YIL143c	0	COG1061	DNA or RNA helicases of superfamily II	K10843	0	DNA excision repair protein ERCC-3 [EC:3.6.4.12]	-	GO:0003676//nucleic acid binding;GO:0004386//helicase activity	-
	CL1016.Contig45	gi|328697792|ref|XP_001950547.2|	0	PREDICTED: DNA excision repair protein haywire-like [Acyrthosiphon pisum]	gi|328697791|ref|XM_001950512.2|	0	PREDICTED: Acyrthosiphon pisum DNA excision repair protein haywire-like (LOC100161191), mRNA	sp|P49135|ERCC3_MOUSE	0	TFIIH basal transcription factor complex helicase XPB subunit OS=Mus musculus GN=Ercc3 PE=2 SV=1	YIL143c	0	COG1061	DNA or RNA helicases of superfamily II	K10843	0	DNA excision repair protein ERCC-3 [EC:3.6.4.12]	GO:0006289//nucleotide-excision repair	GO:0004003//ATP-dependent DNA helicase activity;GO:0003677//DNA binding;GO:0005524//ATP binding	GO:0000439//core TFIIH complex
	CL1016.Contig46	gi|328697792|ref|XP_001950547.2|	0	PREDICTED: DNA excision repair protein haywire-like [Acyrthosiphon pisum]	gi|328697791|ref|XM_001950512.2|	0	PREDICTED: Acyrthosiphon pisum DNA excision repair protein haywire-like (LOC100161191), mRNA	sp|Q02870|ERCC3_DROME	0	DNA excision repair protein haywire OS=Drosophila melanogaster GN=hay PE=1 SV=2	YIL143c	0	COG1061	DNA or RNA helicases of superfamily II	K10843	0	DNA excision repair protein ERCC-3 [EC:3.6.4.12]	GO:0000381//regulation of alternative mRNA splicing, via spliceosome;GO:0009411//response to UV;GO:0001111//promoter clearance from RNA polymerase II promoter;GO:0006289//nucleotide-excision repair;GO:0001113//transcriptional open complex formation at RNA polymerase II promoter;GO:0008344//adult locomotory behavior	GO:0043140//ATP-dependent 3'-5' DNA helicase activity;GO:0003677//DNA binding;GO:0005524//ATP binding	GO:0000439//core TFIIH complex;GO:0005675//holo TFIIH complex
	CL1016.Contig47	gi|328697792|ref|XP_001950547.2|	0	PREDICTED: DNA excision repair protein haywire-like [Acyrthosiphon pisum]	gi|328697791|ref|XM_001950512.2|	0	PREDICTED: Acyrthosiphon pisum DNA excision repair protein haywire-like (LOC100161191), mRNA	sp|Q02870|ERCC3_DROME	0	DNA excision repair protein haywire OS=Drosophila melanogaster GN=hay PE=1 SV=2	YIL143c	0	COG1061	DNA or RNA helicases of superfamily II	K10843	0	DNA excision repair protein ERCC-3 [EC:3.6.4.12]	GO:0000381//regulation of alternative mRNA splicing, via spliceosome;GO:0009411//response to UV;GO:0001111//promoter clearance from RNA polymerase II promoter;GO:0006289//nucleotide-excision repair;GO:0001113//transcriptional open complex formation at RNA polymerase II promoter;GO:0008344//adult locomotory behavior	GO:0043140//ATP-dependent 3'-5' DNA helicase activity;GO:0003677//DNA binding;GO:0005524//ATP binding	GO:0000439//core TFIIH complex;GO:0005675//holo TFIIH complex
	CL1016.Contig48	gi|328697792|ref|XP_001950547.2|	0	PREDICTED: DNA excision repair protein haywire-like [Acyrthosiphon pisum]	gi|328697791|ref|XM_001950512.2|	0	PREDICTED: Acyrthosiphon pisum DNA excision repair protein haywire-like (LOC100161191), mRNA	sp|P49135|ERCC3_MOUSE	0	TFIIH basal transcription factor complex helicase XPB subunit OS=Mus musculus GN=Ercc3 PE=2 SV=1	YIL143c	0	COG1061	DNA or RNA helicases of superfamily II	K10843	0	DNA excision repair protein ERCC-3 [EC:3.6.4.12]	GO:0006289//nucleotide-excision repair	GO:0004003//ATP-dependent DNA helicase activity;GO:0003677//DNA binding;GO:0005524//ATP binding	GO:0000439//core TFIIH complex
	CL1016.Contig49	gi|328697792|ref|XP_001950547.2|	0	PREDICTED: DNA excision repair protein haywire-like [Acyrthosiphon pisum]	gi|328697791|ref|XM_001950512.2|	0	PREDICTED: Acyrthosiphon pisum DNA excision repair protein haywire-like (LOC100161191), mRNA	sp|Q02870|ERCC3_DROME	0	DNA excision repair protein haywire OS=Drosophila melanogaster GN=hay PE=1 SV=2	YIL143c	3e-167	COG1061	DNA or RNA helicases of superfamily II	K10843	0	DNA excision repair protein ERCC-3 [EC:3.6.4.12]	GO:0000381//regulation of alternative mRNA splicing, via spliceosome;GO:0009411//response to UV;GO:0001111//promoter clearance from RNA polymerase II promoter;GO:0006289//nucleotide-excision repair;GO:0001113//transcriptional open complex formation at RNA polymerase II promoter;GO:0008344//adult locomotory behavior	GO:0043140//ATP-dependent 3'-5' DNA helicase activity;GO:0003677//DNA binding;GO:0005524//ATP binding	GO:0000439//core TFIIH complex;GO:0005675//holo TFIIH complex
	CL1016.Contig4	gi|328697792|ref|XP_001950547.2|	5e-159	PREDICTED: DNA excision repair protein haywire-like [Acyrthosiphon pisum]	gi|328697791|ref|XM_001950512.2|	0	PREDICTED: Acyrthosiphon pisum DNA excision repair protein haywire-like (LOC100161191), mRNA	sp|Q5RA62|ERCC3_PONAB	6e-131	TFIIH basal transcription factor complex helicase XPB subunit OS=Pongo abelii GN=ERCC3 PE=2 SV=1	YIL143c	4e-101	COG1061	DNA or RNA helicases of superfamily II	K10843	7e-160	DNA excision repair protein ERCC-3 [EC:3.6.4.12]	GO:0006289//nucleotide-excision repair	GO:0004003//ATP-dependent DNA helicase activity;GO:0003677//DNA binding;GO:0005524//ATP binding	GO:0000439//core TFIIH complex
	CL1016.Contig50	gi|328697792|ref|XP_001950547.2|	0	PREDICTED: DNA excision repair protein haywire-like [Acyrthosiphon pisum]	gi|328697791|ref|XM_001950512.2|	0	PREDICTED: Acyrthosiphon pisum DNA excision repair protein haywire-like (LOC100161191), mRNA	sp|Q02870|ERCC3_DROME	0	DNA excision repair protein haywire OS=Drosophila melanogaster GN=hay PE=1 SV=2	YIL143c	3e-136	COG1061	DNA or RNA helicases of superfamily II	K10843	0	DNA excision repair protein ERCC-3 [EC:3.6.4.12]	GO:0006289//nucleotide-excision repair	GO:0004003//ATP-dependent DNA helicase activity;GO:0003677//DNA binding;GO:0005524//ATP binding	GO:0000439//core TFIIH complex
	CL1016.Contig51	gi|328697792|ref|XP_001950547.2|	0	PREDICTED: DNA excision repair protein haywire-like [Acyrthosiphon pisum]	gi|328697791|ref|XM_001950512.2|	0	PREDICTED: Acyrthosiphon pisum DNA excision repair protein haywire-like (LOC100161191), mRNA	sp|P49135|ERCC3_MOUSE	0	TFIIH basal transcription factor complex helicase XPB subunit OS=Mus musculus GN=Ercc3 PE=2 SV=1	YIL143c	0	COG1061	DNA or RNA helicases of superfamily II	K10843	0	DNA excision repair protein ERCC-3 [EC:3.6.4.12]	GO:0006289//nucleotide-excision repair	GO:0004003//ATP-dependent DNA helicase activity;GO:0003677//DNA binding;GO:0005524//ATP binding	GO:0000439//core TFIIH complex
	CL1016.Contig52	gi|328697792|ref|XP_001950547.2|	0	PREDICTED: DNA excision repair protein haywire-like [Acyrthosiphon pisum]	gi|328697791|ref|XM_001950512.2|	0	PREDICTED: Acyrthosiphon pisum DNA excision repair protein haywire-like (LOC100161191), mRNA	sp|Q02870|ERCC3_DROME	0	DNA excision repair protein haywire OS=Drosophila melanogaster GN=hay PE=1 SV=2	YIL143c	0	COG1061	DNA or RNA helicases of superfamily II	K10843	0	DNA excision repair protein ERCC-3 [EC:3.6.4.12]	GO:0000381//regulation of alternative mRNA splicing, via spliceosome;GO:0009411//response to UV;GO:0001111//promoter clearance from RNA polymerase II promoter;GO:0006289//nucleotide-excision repair;GO:0001113//transcriptional open complex formation at RNA polymerase II promoter;GO:0008344//adult locomotory behavior	GO:0043140//ATP-dependent 3'-5' DNA helicase activity;GO:0003677//DNA binding;GO:0005524//ATP binding	GO:0000439//core TFIIH complex;GO:0005675//holo TFIIH complex
	CL1016.Contig53	gi|328697792|ref|XP_001950547.2|	0	PREDICTED: DNA excision repair protein haywire-like [Acyrthosiphon pisum]	gi|328697791|ref|XM_001950512.2|	0	PREDICTED: Acyrthosiphon pisum DNA excision repair protein haywire-like (LOC100161191), mRNA	sp|Q02870|ERCC3_DROME	0	DNA excision repair protein haywire OS=Drosophila melanogaster GN=hay PE=1 SV=2	YIL143c	0	COG1061	DNA or RNA helicases of superfamily II	K10843	0	DNA excision repair protein ERCC-3 [EC:3.6.4.12]	GO:0000381//regulation of alternative mRNA splicing, via spliceosome;GO:0009411//response to UV;GO:0001111//promoter clearance from RNA polymerase II promoter;GO:0006289//nucleotide-excision repair;GO:0001113//transcriptional open complex formation at RNA polymerase II promoter;GO:0008344//adult locomotory behavior	GO:0043140//ATP-dependent 3'-5' DNA helicase activity;GO:0003677//DNA binding;GO:0005524//ATP binding	GO:0000439//core TFIIH complex;GO:0005675//holo TFIIH complex
	CL1016.Contig54	gi|328697792|ref|XP_001950547.2|	3e-12	PREDICTED: DNA excision repair protein haywire-like [Acyrthosiphon pisum]	gi|328697791|ref|XM_001950512.2|	1e-177	PREDICTED: Acyrthosiphon pisum DNA excision repair protein haywire-like (LOC100161191), mRNA	sp|Q5RA62|ERCC3_PONAB	3e-108	TFIIH basal transcription factor complex helicase XPB subunit OS=Pongo abelii GN=ERCC3 PE=2 SV=1	YIL143c	1e-79	COG1061	DNA or RNA helicases of superfamily II	K10843	3e-135	DNA excision repair protein ERCC-3 [EC:3.6.4.12]	GO:0006289//nucleotide-excision repair	GO:0004003//ATP-dependent DNA helicase activity;GO:0003677//DNA binding;GO:0005524//ATP binding	GO:0000439//core TFIIH complex
	CL1016.Contig55	gi|328697792|ref|XP_001950547.2|	0	PREDICTED: DNA excision repair protein haywire-like [Acyrthosiphon pisum]	gi|328697791|ref|XM_001950512.2|	0	PREDICTED: Acyrthosiphon pisum DNA excision repair protein haywire-like (LOC100161191), mRNA	sp|Q02870|ERCC3_DROME	0	DNA excision repair protein haywire OS=Drosophila melanogaster GN=hay PE=1 SV=2	YIL143c	0	COG1061	DNA or RNA helicases of superfamily II	K10843	0	DNA excision repair protein ERCC-3 [EC:3.6.4.12]	GO:0000381//regulation of alternative mRNA splicing, via spliceosome;GO:0009411//response to UV;GO:0001111//promoter clearance from RNA polymerase II promoter;GO:0006289//nucleotide-excision repair;GO:0001113//transcriptional open complex formation at RNA polymerase II promoter;GO:0008344//adult locomotory behavior	GO:0043140//ATP-dependent 3'-5' DNA helicase activity;GO:0003677//DNA binding;GO:0005524//ATP binding	GO:0000439//core TFIIH complex;GO:0005675//holo TFIIH complex
	CL1016.Contig56	gi|328697792|ref|XP_001950547.2|	0	PREDICTED: DNA excision repair protein haywire-like [Acyrthosiphon pisum]	gi|328697791|ref|XM_001950512.2|	0	PREDICTED: Acyrthosiphon pisum DNA excision repair protein haywire-like (LOC100161191), mRNA	sp|Q02870|ERCC3_DROME	0	DNA excision repair protein haywire OS=Drosophila melanogaster GN=hay PE=1 SV=2	YIL143c	0	COG1061	DNA or RNA helicases of superfamily II	K10843	0	DNA excision repair protein ERCC-3 [EC:3.6.4.12]	GO:0000381//regulation of alternative mRNA splicing, via spliceosome;GO:0009411//response to UV;GO:0001111//promoter clearance from RNA polymerase II promoter;GO:0006289//nucleotide-excision repair;GO:0001113//transcriptional open complex formation at RNA polymerase II promoter;GO:0008344//adult locomotory behavior	GO:0043140//ATP-dependent 3'-5' DNA helicase activity;GO:0003677//DNA binding;GO:0005524//ATP binding	GO:0000439//core TFIIH complex;GO:0005675//holo TFIIH complex
	CL1016.Contig57	gi|328697792|ref|XP_001950547.2|	0	PREDICTED: DNA excision repair protein haywire-like [Acyrthosiphon pisum]	gi|328697791|ref|XM_001950512.2|	0	PREDICTED: Acyrthosiphon pisum DNA excision repair protein haywire-like (LOC100161191), mRNA	sp|Q7ZVV1|ERCC3_DANRE	0	TFIIH basal transcription factor complex helicase XPB subunit OS=Danio rerio GN=ercc3 PE=2 SV=1	YIL143c	0	COG1061	DNA or RNA helicases of superfamily II	K10843	0	DNA excision repair protein ERCC-3 [EC:3.6.4.12]	GO:0006289//nucleotide-excision repair	GO:0004003//ATP-dependent DNA helicase activity;GO:0003677//DNA binding;GO:0005524//ATP binding	GO:0000439//core TFIIH complex
	CL1016.Contig58	gi|328697792|ref|XP_001950547.2|	0	PREDICTED: DNA excision repair protein haywire-like [Acyrthosiphon pisum]	gi|328697791|ref|XM_001950512.2|	0	PREDICTED: Acyrthosiphon pisum DNA excision repair protein haywire-like (LOC100161191), mRNA	sp|Q02870|ERCC3_DROME	0	DNA excision repair protein haywire OS=Drosophila melanogaster GN=hay PE=1 SV=2	YIL143c	0	COG1061	DNA or RNA helicases of superfamily II	K10843	0	DNA excision repair protein ERCC-3 [EC:3.6.4.12]	GO:0000381//regulation of alternative mRNA splicing, via spliceosome;GO:0009411//response to UV;GO:0001111//promoter clearance from RNA polymerase II promoter;GO:0006289//nucleotide-excision repair;GO:0001113//transcriptional open complex formation at RNA polymerase II promoter;GO:0008344//adult locomotory behavior	GO:0043140//ATP-dependent 3'-5' DNA helicase activity;GO:0003677//DNA binding;GO:0005524//ATP binding	GO:0000439//core TFIIH complex;GO:0005675//holo TFIIH complex
	CL1016.Contig59	gi|328697792|ref|XP_001950547.2|	0	PREDICTED: DNA excision repair protein haywire-like [Acyrthosiphon pisum]	gi|328697791|ref|XM_001950512.2|	0	PREDICTED: Acyrthosiphon pisum DNA excision repair protein haywire-like (LOC100161191), mRNA	sp|Q02870|ERCC3_DROME	0	DNA excision repair protein haywire OS=Drosophila melanogaster GN=hay PE=1 SV=2	YIL143c	0	COG1061	DNA or RNA helicases of superfamily II	K10843	0	DNA excision repair protein ERCC-3 [EC:3.6.4.12]	GO:0000381//regulation of alternative mRNA splicing, via spliceosome;GO:0009411//response to UV;GO:0001111//promoter clearance from RNA polymerase II promoter;GO:0006289//nucleotide-excision repair;GO:0001113//transcriptional open complex formation at RNA polymerase II promoter;GO:0008344//adult locomotory behavior	GO:0043140//ATP-dependent 3'-5' DNA helicase activity;GO:0003677//DNA binding;GO:0005524//ATP binding	GO:0000439//core TFIIH complex;GO:0005675//holo TFIIH complex
	CL1016.Contig5	gi|328697792|ref|XP_001950547.2|	2e-129	PREDICTED: DNA excision repair protein haywire-like [Acyrthosiphon pisum]	gi|328697791|ref|XM_001950512.2|	0	PREDICTED: Acyrthosiphon pisum DNA excision repair protein haywire-like (LOC100161191), mRNA	sp|Q02870|ERCC3_DROME	1e-121	DNA excision repair protein haywire OS=Drosophila melanogaster GN=hay PE=1 SV=2	YIL143c	6e-81	COG1061	DNA or RNA helicases of superfamily II	K10843	3e-130	DNA excision repair protein ERCC-3 [EC:3.6.4.12]	GO:0000381//regulation of alternative mRNA splicing, via spliceosome;GO:0009411//response to UV;GO:0001111//promoter clearance from RNA polymerase II promoter;GO:0006289//nucleotide-excision repair;GO:0001113//transcriptional open complex formation at RNA polymerase II promoter;GO:0006200//ATP catabolic process;GO:0008344//adult locomotory behavior	GO:0043140//ATP-dependent 3'-5' DNA helicase activity;GO:0003677//DNA binding;GO:0005524//ATP binding	GO:0000439//core TFIIH complex;GO:0005675//holo TFIIH complex
	CL1016.Contig60	gi|328697792|ref|XP_001950547.2|	0	PREDICTED: DNA excision repair protein haywire-like [Acyrthosiphon pisum]	gi|328697791|ref|XM_001950512.2|	0	PREDICTED: Acyrthosiphon pisum DNA excision repair protein haywire-like (LOC100161191), mRNA	sp|Q02870|ERCC3_DROME	0	DNA excision repair protein haywire OS=Drosophila melanogaster GN=hay PE=1 SV=2	YIL143c	6e-167	COG1061	DNA or RNA helicases of superfamily II	K10843	0	DNA excision repair protein ERCC-3 [EC:3.6.4.12]	GO:0000381//regulation of alternative mRNA splicing, via spliceosome;GO:0009411//response to UV;GO:0001111//promoter clearance from RNA polymerase II promoter;GO:0006289//nucleotide-excision repair;GO:0001113//transcriptional open complex formation at RNA polymerase II promoter;GO:0008344//adult locomotory behavior	GO:0043140//ATP-dependent 3'-5' DNA helicase activity;GO:0003677//DNA binding;GO:0005524//ATP binding	GO:0000439//core TFIIH complex;GO:0005675//holo TFIIH complex
	CL1016.Contig61	gi|328697792|ref|XP_001950547.2|	0	PREDICTED: DNA excision repair protein haywire-like [Acyrthosiphon pisum]	gi|328697791|ref|XM_001950512.2|	0	PREDICTED: Acyrthosiphon pisum DNA excision repair protein haywire-like (LOC100161191), mRNA	sp|Q7ZVV1|ERCC3_DANRE	0	TFIIH basal transcription factor complex helicase XPB subunit OS=Danio rerio GN=ercc3 PE=2 SV=1	YIL143c	4e-159	COG1061	DNA or RNA helicases of superfamily II	K10843	0	DNA excision repair protein ERCC-3 [EC:3.6.4.12]	GO:0006289//nucleotide-excision repair	GO:0004003//ATP-dependent DNA helicase activity;GO:0003677//DNA binding;GO:0005524//ATP binding	GO:0000439//core TFIIH complex
	CL1016.Contig62	gi|328697792|ref|XP_001950547.2|	0	PREDICTED: DNA excision repair protein haywire-like [Acyrthosiphon pisum]	gi|328697791|ref|XM_001950512.2|	0	PREDICTED: Acyrthosiphon pisum DNA excision repair protein haywire-like (LOC100161191), mRNA	sp|Q5RA62|ERCC3_PONAB	8e-151	TFIIH basal transcription factor complex helicase XPB subunit OS=Pongo abelii GN=ERCC3 PE=2 SV=1	YIL143c	6e-114	COG1061	DNA or RNA helicases of superfamily II	K10843	0	DNA excision repair protein ERCC-3 [EC:3.6.4.12]	GO:0006289//nucleotide-excision repair	GO:0004003//ATP-dependent DNA helicase activity;GO:0003677//DNA binding;GO:0005524//ATP binding	GO:0000439//core TFIIH complex
	CL1016.Contig63	gi|328697792|ref|XP_001950547.2|	0	PREDICTED: DNA excision repair protein haywire-like [Acyrthosiphon pisum]	gi|328697791|ref|XM_001950512.2|	0	PREDICTED: Acyrthosiphon pisum DNA excision repair protein haywire-like (LOC100161191), mRNA	sp|Q02870|ERCC3_DROME	0	DNA excision repair protein haywire OS=Drosophila melanogaster GN=hay PE=1 SV=2	YIL143c	1e-170	COG1061	DNA or RNA helicases of superfamily II	K10843	0	DNA excision repair protein ERCC-3 [EC:3.6.4.12]	GO:0000381//regulation of alternative mRNA splicing, via spliceosome;GO:0009411//response to UV;GO:0001111//promoter clearance from RNA polymerase II promoter;GO:0006289//nucleotide-excision repair;GO:0001113//transcriptional open complex formation at RNA polymerase II promoter;GO:0008344//adult locomotory behavior	GO:0043140//ATP-dependent 3'-5' DNA helicase activity;GO:0003677//DNA binding;GO:0005524//ATP binding	GO:0000439//core TFIIH complex;GO:0005675//holo TFIIH complex
	CL1016.Contig64	gi|328697792|ref|XP_001950547.2|	0	PREDICTED: DNA excision repair protein haywire-like [Acyrthosiphon pisum]	gi|328697791|ref|XM_001950512.2|	0	PREDICTED: Acyrthosiphon pisum DNA excision repair protein haywire-like (LOC100161191), mRNA	sp|Q02870|ERCC3_DROME	0	DNA excision repair protein haywire OS=Drosophila melanogaster GN=hay PE=1 SV=2	YIL143c	1e-163	COG1061	DNA or RNA helicases of superfamily II	K10843	0	DNA excision repair protein ERCC-3 [EC:3.6.4.12]	GO:0000381//regulation of alternative mRNA splicing, via spliceosome;GO:0009411//response to UV;GO:0001111//promoter clearance from RNA polymerase II promoter;GO:0006289//nucleotide-excision repair;GO:0001113//transcriptional open complex formation at RNA polymerase II promoter;GO:0008344//adult locomotory behavior	GO:0043140//ATP-dependent 3'-5' DNA helicase activity;GO:0003677//DNA binding;GO:0005524//ATP binding	GO:0000439//core TFIIH complex;GO:0005675//holo TFIIH complex
	CL1016.Contig65	gi|328697792|ref|XP_001950547.2|	0	PREDICTED: DNA excision repair protein haywire-like [Acyrthosiphon pisum]	gi|328697791|ref|XM_001950512.2|	0	PREDICTED: Acyrthosiphon pisum DNA excision repair protein haywire-like (LOC100161191), mRNA	sp|Q02870|ERCC3_DROME	0	DNA excision repair protein haywire OS=Drosophila melanogaster GN=hay PE=1 SV=2	YIL143c	0	COG1061	DNA or RNA helicases of superfamily II	K10843	0	DNA excision repair protein ERCC-3 [EC:3.6.4.12]	GO:0000381//regulation of alternative mRNA splicing, via spliceosome;GO:0009411//response to UV;GO:0001111//promoter clearance from RNA polymerase II promoter;GO:0006289//nucleotide-excision repair;GO:0001113//transcriptional open complex formation at RNA polymerase II promoter;GO:0008344//adult locomotory behavior	GO:0043140//ATP-dependent 3'-5' DNA helicase activity;GO:0003677//DNA binding;GO:0005524//ATP binding	GO:0000439//core TFIIH complex;GO:0005675//holo TFIIH complex
	CL1016.Contig66	gi|328697792|ref|XP_001950547.2|	0	PREDICTED: DNA excision repair protein haywire-like [Acyrthosiphon pisum]	gi|328697791|ref|XM_001950512.2|	0	PREDICTED: Acyrthosiphon pisum DNA excision repair protein haywire-like (LOC100161191), mRNA	sp|Q02870|ERCC3_DROME	0	DNA excision repair protein haywire OS=Drosophila melanogaster GN=hay PE=1 SV=2	YIL143c	0	COG1061	DNA or RNA helicases of superfamily II	K10843	0	DNA excision repair protein ERCC-3 [EC:3.6.4.12]	GO:0000381//regulation of alternative mRNA splicing, via spliceosome;GO:0009411//response to UV;GO:0001111//promoter clearance from RNA polymerase II promoter;GO:0006289//nucleotide-excision repair;GO:0001113//transcriptional open complex formation at RNA polymerase II promoter;GO:0008344//adult locomotory behavior	GO:0043140//ATP-dependent 3'-5' DNA helicase activity;GO:0003677//DNA binding;GO:0005524//ATP binding	GO:0000439//core TFIIH complex;GO:0005675//holo TFIIH complex
	CL1016.Contig67	gi|328697792|ref|XP_001950547.2|	0	PREDICTED: DNA excision repair protein haywire-like [Acyrthosiphon pisum]	gi|328697791|ref|XM_001950512.2|	0	PREDICTED: Acyrthosiphon pisum DNA excision repair protein haywire-like (LOC100161191), mRNA	sp|Q02870|ERCC3_DROME	0	DNA excision repair protein haywire OS=Drosophila melanogaster GN=hay PE=1 SV=2	YIL143c	0	COG1061	DNA or RNA helicases of superfamily II	K10843	0	DNA excision repair protein ERCC-3 [EC:3.6.4.12]	GO:0000381//regulation of alternative mRNA splicing, via spliceosome;GO:0009411//response to UV;GO:0001111//promoter clearance from RNA polymerase II promoter;GO:0006289//nucleotide-excision repair;GO:0001113//transcriptional open complex formation at RNA polymerase II promoter;GO:0008344//adult locomotory behavior	GO:0043140//ATP-dependent 3'-5' DNA helicase activity;GO:0003677//DNA binding;GO:0005524//ATP binding	GO:0000439//core TFIIH complex;GO:0005675//holo TFIIH complex
	CL1016.Contig68	gi|328697792|ref|XP_001950547.2|	0	PREDICTED: DNA excision repair protein haywire-like [Acyrthosiphon pisum]	gi|328697791|ref|XM_001950512.2|	0	PREDICTED: Acyrthosiphon pisum DNA excision repair protein haywire-like (LOC100161191), mRNA	sp|Q02870|ERCC3_DROME	0	DNA excision repair protein haywire OS=Drosophila melanogaster GN=hay PE=1 SV=2	YIL143c	0	COG1061	DNA or RNA helicases of superfamily II	K10843	0	DNA excision repair protein ERCC-3 [EC:3.6.4.12]	GO:0000381//regulation of alternative mRNA splicing, via spliceosome;GO:0009411//response to UV;GO:0001111//promoter clearance from RNA polymerase II promoter;GO:0006289//nucleotide-excision repair;GO:0001113//transcriptional open complex formation at RNA polymerase II promoter;GO:0008344//adult locomotory behavior	GO:0043140//ATP-dependent 3'-5' DNA helicase activity;GO:0003677//DNA binding;GO:0005524//ATP binding	GO:0000439//core TFIIH complex;GO:0005675//holo TFIIH complex
	CL1016.Contig69	gi|328697792|ref|XP_001950547.2|	0	PREDICTED: DNA excision repair protein haywire-like [Acyrthosiphon pisum]	gi|328697791|ref|XM_001950512.2|	0	PREDICTED: Acyrthosiphon pisum DNA excision repair protein haywire-like (LOC100161191), mRNA	sp|Q02870|ERCC3_DROME	0	DNA excision repair protein haywire OS=Drosophila melanogaster GN=hay PE=1 SV=2	YIL143c	0	COG1061	DNA or RNA helicases of superfamily II	K10843	0	DNA excision repair protein ERCC-3 [EC:3.6.4.12]	GO:0000381//regulation of alternative mRNA splicing, via spliceosome;GO:0009411//response to UV;GO:0001111//promoter clearance from RNA polymerase II promoter;GO:0006289//nucleotide-excision repair;GO:0001113//transcriptional open complex formation at RNA polymerase II promoter;GO:0008344//adult locomotory behavior	GO:0043140//ATP-dependent 3'-5' DNA helicase activity;GO:0003677//DNA binding;GO:0005524//ATP binding	GO:0000439//core TFIIH complex;GO:0005675//holo TFIIH complex
	CL1016.Contig6	gi|328697792|ref|XP_001950547.2|	0	PREDICTED: DNA excision repair protein haywire-like [Acyrthosiphon pisum]	gi|328697791|ref|XM_001950512.2|	0	PREDICTED: Acyrthosiphon pisum DNA excision repair protein haywire-like (LOC100161191), mRNA	sp|Q02870|ERCC3_DROME	0	DNA excision repair protein haywire OS=Drosophila melanogaster GN=hay PE=1 SV=2	YIL143c	5e-137	COG1061	DNA or RNA helicases of superfamily II	K10843	0	DNA excision repair protein ERCC-3 [EC:3.6.4.12]	GO:0006289//nucleotide-excision repair	GO:0004003//ATP-dependent DNA helicase activity;GO:0003677//DNA binding;GO:0005524//ATP binding	GO:0000439//core TFIIH complex
	CL1016.Contig70	gi|328697792|ref|XP_001950547.2|	7e-12	PREDICTED: DNA excision repair protein haywire-like [Acyrthosiphon pisum]	gi|328697791|ref|XM_001950512.2|	0	PREDICTED: Acyrthosiphon pisum DNA excision repair protein haywire-like (LOC100161191), mRNA	sp|Q4G005|ERCC3_RAT	1e-173	TFIIH basal transcription factor complex helicase XPB subunit OS=Rattus norvegicus GN=Ercc3 PE=2 SV=1	YIL143c	4e-128	COG1061	DNA or RNA helicases of superfamily II	K10843	0	DNA excision repair protein ERCC-3 [EC:3.6.4.12]	GO:0006289//nucleotide-excision repair	GO:0004003//ATP-dependent DNA helicase activity;GO:0003677//DNA binding;GO:0005524//ATP binding	GO:0000439//core TFIIH complex
	CL1016.Contig71	gi|328697792|ref|XP_001950547.2|	0	PREDICTED: DNA excision repair protein haywire-like [Acyrthosiphon pisum]	gi|328697791|ref|XM_001950512.2|	0	PREDICTED: Acyrthosiphon pisum DNA excision repair protein haywire-like (LOC100161191), mRNA	sp|Q02870|ERCC3_DROME	0	DNA excision repair protein haywire OS=Drosophila melanogaster GN=hay PE=1 SV=2	YIL143c	2e-174	COG1061	DNA or RNA helicases of superfamily II	K10843	0	DNA excision repair protein ERCC-3 [EC:3.6.4.12]	GO:0006289//nucleotide-excision repair	GO:0004003//ATP-dependent DNA helicase activity;GO:0003677//DNA binding;GO:0005524//ATP binding	GO:0000439//core TFIIH complex
	CL1016.Contig72	gi|328697792|ref|XP_001950547.2|	0	PREDICTED: DNA excision repair protein haywire-like [Acyrthosiphon pisum]	gi|328697791|ref|XM_001950512.2|	0	PREDICTED: Acyrthosiphon pisum DNA excision repair protein haywire-like (LOC100161191), mRNA	sp|Q02870|ERCC3_DROME	0	DNA excision repair protein haywire OS=Drosophila melanogaster GN=hay PE=1 SV=2	YIL143c	0	COG1061	DNA or RNA helicases of superfamily II	K10843	0	DNA excision repair protein ERCC-3 [EC:3.6.4.12]	GO:0000381//regulation of alternative mRNA splicing, via spliceosome;GO:0009411//response to UV;GO:0001111//promoter clearance from RNA polymerase II promoter;GO:0006289//nucleotide-excision repair;GO:0001113//transcriptional open complex formation at RNA polymerase II promoter;GO:0008344//adult locomotory behavior	GO:0043140//ATP-dependent 3'-5' DNA helicase activity;GO:0003677//DNA binding;GO:0005524//ATP binding	GO:0000439//core TFIIH complex;GO:0005675//holo TFIIH complex
	CL1016.Contig73	gi|328697792|ref|XP_001950547.2|	0	PREDICTED: DNA excision repair protein haywire-like [Acyrthosiphon pisum]	gi|328697791|ref|XM_001950512.2|	0	PREDICTED: Acyrthosiphon pisum DNA excision repair protein haywire-like (LOC100161191), mRNA	sp|Q02870|ERCC3_DROME	0	DNA excision repair protein haywire OS=Drosophila melanogaster GN=hay PE=1 SV=2	YIL143c	0	COG1061	DNA or RNA helicases of superfamily II	K10843	0	DNA excision repair protein ERCC-3 [EC:3.6.4.12]	GO:0000381//regulation of alternative mRNA splicing, via spliceosome;GO:0009411//response to UV;GO:0001111//promoter clearance from RNA polymerase II promoter;GO:0006289//nucleotide-excision repair;GO:0001113//transcriptional open complex formation at RNA polymerase II promoter;GO:0008344//adult locomotory behavior	GO:0043140//ATP-dependent 3'-5' DNA helicase activity;GO:0003677//DNA binding;GO:0005524//ATP binding	GO:0000439//core TFIIH complex;GO:0005675//holo TFIIH complex
	CL1016.Contig74	gi|328697792|ref|XP_001950547.2|	0	PREDICTED: DNA excision repair protein haywire-like [Acyrthosiphon pisum]	gi|328697791|ref|XM_001950512.2|	0	PREDICTED: Acyrthosiphon pisum DNA excision repair protein haywire-like (LOC100161191), mRNA	sp|P49135|ERCC3_MOUSE	0	TFIIH basal transcription factor complex helicase XPB subunit OS=Mus musculus GN=Ercc3 PE=2 SV=1	YIL143c	0	COG1061	DNA or RNA helicases of superfamily II	K10843	0	DNA excision repair protein ERCC-3 [EC:3.6.4.12]	-	GO:0003676//nucleic acid binding;GO:0004386//helicase activity	-
	CL1016.Contig75	gi|328697792|ref|XP_001950547.2|	0	PREDICTED: DNA excision repair protein haywire-like [Acyrthosiphon pisum]	gi|328697791|ref|XM_001950512.2|	0	PREDICTED: Acyrthosiphon pisum DNA excision repair protein haywire-like (LOC100161191), mRNA	sp|Q02870|ERCC3_DROME	0	DNA excision repair protein haywire OS=Drosophila melanogaster GN=hay PE=1 SV=2	YIL143c	1e-170	COG1061	DNA or RNA helicases of superfamily II	K10843	0	DNA excision repair protein ERCC-3 [EC:3.6.4.12]	GO:0000381//regulation of alternative mRNA splicing, via spliceosome;GO:0009411//response to UV;GO:0001111//promoter clearance from RNA polymerase II promoter;GO:0006289//nucleotide-excision repair;GO:0001113//transcriptional open complex formation at RNA polymerase II promoter;GO:0008344//adult locomotory behavior	GO:0043140//ATP-dependent 3'-5' DNA helicase activity;GO:0003677//DNA binding;GO:0005524//ATP binding	GO:0000439//core TFIIH complex;GO:0005675//holo TFIIH complex
	CL1016.Contig76	gi|328697792|ref|XP_001950547.2|	5e-12	PREDICTED: DNA excision repair protein haywire-like [Acyrthosiphon pisum]	gi|328697791|ref|XM_001950512.2|	0	PREDICTED: Acyrthosiphon pisum DNA excision repair protein haywire-like (LOC100161191), mRNA	sp|Q02870|ERCC3_DROME	0	DNA excision repair protein haywire OS=Drosophila melanogaster GN=hay PE=1 SV=2	YIL143c	4e-140	COG1061	DNA or RNA helicases of superfamily II	K10843	0	DNA excision repair protein ERCC-3 [EC:3.6.4.12]	GO:0006289//nucleotide-excision repair	GO:0004003//ATP-dependent DNA helicase activity;GO:0003677//DNA binding;GO:0005524//ATP binding	GO:0000439//core TFIIH complex
	CL1016.Contig77	gi|328697792|ref|XP_001950547.2|	0	PREDICTED: DNA excision repair protein haywire-like [Acyrthosiphon pisum]	gi|328697791|ref|XM_001950512.2|	0	PREDICTED: Acyrthosiphon pisum DNA excision repair protein haywire-like (LOC100161191), mRNA	sp|P49135|ERCC3_MOUSE	0	TFIIH basal transcription factor complex helicase XPB subunit OS=Mus musculus GN=Ercc3 PE=2 SV=1	YIL143c	0	COG1061	DNA or RNA helicases of superfamily II	K10843	0	DNA excision repair protein ERCC-3 [EC:3.6.4.12]	GO:0006289//nucleotide-excision repair	GO:0004003//ATP-dependent DNA helicase activity;GO:0003677//DNA binding;GO:0005524//ATP binding	GO:0000439//core TFIIH complex
	CL1016.Contig78	gi|328697792|ref|XP_001950547.2|	0	PREDICTED: DNA excision repair protein haywire-like [Acyrthosiphon pisum]	gi|328697791|ref|XM_001950512.2|	0	PREDICTED: Acyrthosiphon pisum DNA excision repair protein haywire-like (LOC100161191), mRNA	sp|Q02870|ERCC3_DROME	0	DNA excision repair protein haywire OS=Drosophila melanogaster GN=hay PE=1 SV=2	YIL143c	0	COG1061	DNA or RNA helicases of superfamily II	K10843	0	DNA excision repair protein ERCC-3 [EC:3.6.4.12]	GO:0000381//regulation of alternative mRNA splicing, via spliceosome;GO:0009411//response to UV;GO:0001111//promoter clearance from RNA polymerase II promoter;GO:0006289//nucleotide-excision repair;GO:0001113//transcriptional open complex formation at RNA polymerase II promoter;GO:0008344//adult locomotory behavior	GO:0043140//ATP-dependent 3'-5' DNA helicase activity;GO:0003677//DNA binding;GO:0005524//ATP binding	GO:0000439//core TFIIH complex;GO:0005675//holo TFIIH complex
	CL1016.Contig79	gi|328697792|ref|XP_001950547.2|	0	PREDICTED: DNA excision repair protein haywire-like [Acyrthosiphon pisum]	gi|328697791|ref|XM_001950512.2|	0	PREDICTED: Acyrthosiphon pisum DNA excision repair protein haywire-like (LOC100161191), mRNA	sp|Q02870|ERCC3_DROME	0	DNA excision repair protein haywire OS=Drosophila melanogaster GN=hay PE=1 SV=2	YIL143c	0	COG1061	DNA or RNA helicases of superfamily II	K10843	0	DNA excision repair protein ERCC-3 [EC:3.6.4.12]	GO:0000381//regulation of alternative mRNA splicing, via spliceosome;GO:0009411//response to UV;GO:0001111//promoter clearance from RNA polymerase II promoter;GO:0006289//nucleotide-excision repair;GO:0001113//transcriptional open complex formation at RNA polymerase II promoter;GO:0008344//adult locomotory behavior	GO:0043140//ATP-dependent 3'-5' DNA helicase activity;GO:0003677//DNA binding;GO:0005524//ATP binding	GO:0000439//core TFIIH complex;GO:0005675//holo TFIIH complex
	CL1016.Contig7	gi|328697792|ref|XP_001950547.2|	0	PREDICTED: DNA excision repair protein haywire-like [Acyrthosiphon pisum]	gi|328697791|ref|XM_001950512.2|	0	PREDICTED: Acyrthosiphon pisum DNA excision repair protein haywire-like (LOC100161191), mRNA	sp|P49135|ERCC3_MOUSE	0	TFIIH basal transcription factor complex helicase XPB subunit OS=Mus musculus GN=Ercc3 PE=2 SV=1	YIL143c	0	COG1061	DNA or RNA helicases of superfamily II	K10843	0	DNA excision repair protein ERCC-3 [EC:3.6.4.12]	GO:0006289//nucleotide-excision repair	GO:0004003//ATP-dependent DNA helicase activity;GO:0003677//DNA binding;GO:0005524//ATP binding	GO:0000439//core TFIIH complex
	CL1016.Contig80	gi|328697792|ref|XP_001950547.2|	0	PREDICTED: DNA excision repair protein haywire-like [Acyrthosiphon pisum]	gi|328697791|ref|XM_001950512.2|	0	PREDICTED: Acyrthosiphon pisum DNA excision repair protein haywire-like (LOC100161191), mRNA	sp|Q02870|ERCC3_DROME	0	DNA excision repair protein haywire OS=Drosophila melanogaster GN=hay PE=1 SV=2	YIL143c	0	COG1061	DNA or RNA helicases of superfamily II	K10843	0	DNA excision repair protein ERCC-3 [EC:3.6.4.12]	GO:0000381//regulation of alternative mRNA splicing, via spliceosome;GO:0009411//response to UV;GO:0001111//promoter clearance from RNA polymerase II promoter;GO:0006289//nucleotide-excision repair;GO:0001113//transcriptional open complex formation at RNA polymerase II promoter;GO:0008344//adult locomotory behavior	GO:0043140//ATP-dependent 3'-5' DNA helicase activity;GO:0003677//DNA binding;GO:0005524//ATP binding	GO:0000439//core TFIIH complex;GO:0005675//holo TFIIH complex
	CL1016.Contig81	gi|328697792|ref|XP_001950547.2|	0	PREDICTED: DNA excision repair protein haywire-like [Acyrthosiphon pisum]	gi|328697791|ref|XM_001950512.2|	0	PREDICTED: Acyrthosiphon pisum DNA excision repair protein haywire-like (LOC100161191), mRNA	sp|Q02870|ERCC3_DROME	0	DNA excision repair protein haywire OS=Drosophila melanogaster GN=hay PE=1 SV=2	YIL143c	0	COG1061	DNA or RNA helicases of superfamily II	K10843	0	DNA excision repair protein ERCC-3 [EC:3.6.4.12]	GO:0000381//regulation of alternative mRNA splicing, via spliceosome;GO:0009411//response to UV;GO:0001111//promoter clearance from RNA polymerase II promoter;GO:0006289//nucleotide-excision repair;GO:0001113//transcriptional open complex formation at RNA polymerase II promoter;GO:0008344//adult locomotory behavior	GO:0043140//ATP-dependent 3'-5' DNA helicase activity;GO:0003677//DNA binding;GO:0005524//ATP binding	GO:0000439//core TFIIH complex;GO:0005675//holo TFIIH complex
	CL1016.Contig82	gi|328697792|ref|XP_001950547.2|	0	PREDICTED: DNA excision repair protein haywire-like [Acyrthosiphon pisum]	gi|328697791|ref|XM_001950512.2|	0	PREDICTED: Acyrthosiphon pisum DNA excision repair protein haywire-like (LOC100161191), mRNA	sp|Q02870|ERCC3_DROME	0	DNA excision repair protein haywire OS=Drosophila melanogaster GN=hay PE=1 SV=2	YIL143c	0	COG1061	DNA or RNA helicases of superfamily II	K10843	0	DNA excision repair protein ERCC-3 [EC:3.6.4.12]	GO:0000381//regulation of alternative mRNA splicing, via spliceosome;GO:0009411//response to UV;GO:0001111//promoter clearance from RNA polymerase II promoter;GO:0006289//nucleotide-excision repair;GO:0001113//transcriptional open complex formation at RNA polymerase II promoter;GO:0008344//adult locomotory behavior	GO:0043140//ATP-dependent 3'-5' DNA helicase activity;GO:0003677//DNA binding;GO:0005524//ATP binding	GO:0000439//core TFIIH complex;GO:0005675//holo TFIIH complex
	CL1016.Contig83	gi|328697792|ref|XP_001950547.2|	0	PREDICTED: DNA excision repair protein haywire-like [Acyrthosiphon pisum]	gi|328697791|ref|XM_001950512.2|	0	PREDICTED: Acyrthosiphon pisum DNA excision repair protein haywire-like (LOC100161191), mRNA	sp|Q02870|ERCC3_DROME	0	DNA excision repair protein haywire OS=Drosophila melanogaster GN=hay PE=1 SV=2	YIL143c	0	COG1061	DNA or RNA helicases of superfamily II	K10843	0	DNA excision repair protein ERCC-3 [EC:3.6.4.12]	GO:0000381//regulation of alternative mRNA splicing, via spliceosome;GO:0009411//response to UV;GO:0001111//promoter clearance from RNA polymerase II promoter;GO:0006289//nucleotide-excision repair;GO:0001113//transcriptional open complex formation at RNA polymerase II promoter;GO:0008344//adult locomotory behavior	GO:0043140//ATP-dependent 3'-5' DNA helicase activity;GO:0003677//DNA binding;GO:0005524//ATP binding	GO:0000439//core TFIIH complex;GO:0005675//holo TFIIH complex
	CL1016.Contig84	gi|328697792|ref|XP_001950547.2|	0	PREDICTED: DNA excision repair protein haywire-like [Acyrthosiphon pisum]	gi|328697791|ref|XM_001950512.2|	0	PREDICTED: Acyrthosiphon pisum DNA excision repair protein haywire-like (LOC100161191), mRNA	sp|Q02870|ERCC3_DROME	0	DNA excision repair protein haywire OS=Drosophila melanogaster GN=hay PE=1 SV=2	YIL143c	0	COG1061	DNA or RNA helicases of superfamily II	K10843	0	DNA excision repair protein ERCC-3 [EC:3.6.4.12]	GO:0000381//regulation of alternative mRNA splicing, via spliceosome;GO:0009411//response to UV;GO:0001111//promoter clearance from RNA polymerase II promoter;GO:0006289//nucleotide-excision repair;GO:0001113//transcriptional open complex formation at RNA polymerase II promoter;GO:0008344//adult locomotory behavior	GO:0043140//ATP-dependent 3'-5' DNA helicase activity;GO:0003677//DNA binding;GO:0005524//ATP binding	GO:0000439//core TFIIH complex;GO:0005675//holo TFIIH complex
	CL1016.Contig85	gi|328697792|ref|XP_001950547.2|	0	PREDICTED: DNA excision repair protein haywire-like [Acyrthosiphon pisum]	gi|328697791|ref|XM_001950512.2|	0	PREDICTED: Acyrthosiphon pisum DNA excision repair protein haywire-like (LOC100161191), mRNA	sp|Q02870|ERCC3_DROME	0	DNA excision repair protein haywire OS=Drosophila melanogaster GN=hay PE=1 SV=2	YIL143c	0	COG1061	DNA or RNA helicases of superfamily II	K10843	0	DNA excision repair protein ERCC-3 [EC:3.6.4.12]	GO:0000381//regulation of alternative mRNA splicing, via spliceosome;GO:0009411//response to UV;GO:0001111//promoter clearance from RNA polymerase II promoter;GO:0006289//nucleotide-excision repair;GO:0001113//transcriptional open complex formation at RNA polymerase II promoter;GO:0008344//adult locomotory behavior	GO:0043140//ATP-dependent 3'-5' DNA helicase activity;GO:0003677//DNA binding;GO:0005524//ATP binding	GO:0000439//core TFIIH complex;GO:0005675//holo TFIIH complex
	CL1016.Contig86	gi|328697792|ref|XP_001950547.2|	0	PREDICTED: DNA excision repair protein haywire-like [Acyrthosiphon pisum]	gi|328697791|ref|XM_001950512.2|	0	PREDICTED: Acyrthosiphon pisum DNA excision repair protein haywire-like (LOC100161191), mRNA	sp|Q5RA62|ERCC3_PONAB	0	TFIIH basal transcription factor complex helicase XPB subunit OS=Pongo abelii GN=ERCC3 PE=2 SV=1	YIL143c	2e-157	COG1061	DNA or RNA helicases of superfamily II	K10843	0	DNA excision repair protein ERCC-3 [EC:3.6.4.12]	GO:0006289//nucleotide-excision repair	GO:0004003//ATP-dependent DNA helicase activity;GO:0003677//DNA binding;GO:0005524//ATP binding	GO:0000439//core TFIIH complex
	CL1016.Contig87	gi|328697792|ref|XP_001950547.2|	0	PREDICTED: DNA excision repair protein haywire-like [Acyrthosiphon pisum]	gi|328697791|ref|XM_001950512.2|	0	PREDICTED: Acyrthosiphon pisum DNA excision repair protein haywire-like (LOC100161191), mRNA	sp|Q02870|ERCC3_DROME	0	DNA excision repair protein haywire OS=Drosophila melanogaster GN=hay PE=1 SV=2	YIL143c	1e-161	COG1061	DNA or RNA helicases of superfamily II	K10843	0	DNA excision repair protein ERCC-3 [EC:3.6.4.12]	GO:0000381//regulation of alternative mRNA splicing, via spliceosome;GO:0009411//response to UV;GO:0001111//promoter clearance from RNA polymerase II promoter;GO:0006289//nucleotide-excision repair;GO:0001113//transcriptional open complex formation at RNA polymerase II promoter;GO:0006200//ATP catabolic process;GO:0008344//adult locomotory behavior	GO:0043140//ATP-dependent 3'-5' DNA helicase activity;GO:0003677//DNA binding;GO:0005524//ATP binding	GO:0000439//core TFIIH complex;GO:0005675//holo TFIIH complex
	CL1016.Contig88	gi|328697792|ref|XP_001950547.2|	0	PREDICTED: DNA excision repair protein haywire-like [Acyrthosiphon pisum]	gi|328697791|ref|XM_001950512.2|	0	PREDICTED: Acyrthosiphon pisum DNA excision repair protein haywire-like (LOC100161191), mRNA	sp|Q5RA62|ERCC3_PONAB	0	TFIIH basal transcription factor complex helicase XPB subunit OS=Pongo abelii GN=ERCC3 PE=2 SV=1	YIL143c	5e-162	COG1061	DNA or RNA helicases of superfamily II	K10843	0	DNA excision repair protein ERCC-3 [EC:3.6.4.12]	GO:0006289//nucleotide-excision repair	GO:0004003//ATP-dependent DNA helicase activity;GO:0003677//DNA binding;GO:0005524//ATP binding	GO:0000439//core TFIIH complex
	CL1016.Contig8	gi|328697792|ref|XP_001950547.2|	0	PREDICTED: DNA excision repair protein haywire-like [Acyrthosiphon pisum]	gi|328697791|ref|XM_001950512.2|	0	PREDICTED: Acyrthosiphon pisum DNA excision repair protein haywire-like (LOC100161191), mRNA	sp|Q02870|ERCC3_DROME	0	DNA excision repair protein haywire OS=Drosophila melanogaster GN=hay PE=1 SV=2	YIL143c	0	COG1061	DNA or RNA helicases of superfamily II	K10843	0	DNA excision repair protein ERCC-3 [EC:3.6.4.12]	GO:0000381//regulation of alternative mRNA splicing, via spliceosome;GO:0009411//response to UV;GO:0001111//promoter clearance from RNA polymerase II promoter;GO:0006289//nucleotide-excision repair;GO:0001113//transcriptional open complex formation at RNA polymerase II promoter;GO:0008344//adult locomotory behavior	GO:0043140//ATP-dependent 3'-5' DNA helicase activity;GO:0003677//DNA binding;GO:0005524//ATP binding	GO:0000439//core TFIIH complex;GO:0005675//holo TFIIH complex
	CL1016.Contig9	gi|328697792|ref|XP_001950547.2|	0	PREDICTED: DNA excision repair protein haywire-like [Acyrthosiphon pisum]	gi|328697791|ref|XM_001950512.2|	0	PREDICTED: Acyrthosiphon pisum DNA excision repair protein haywire-like (LOC100161191), mRNA	sp|Q02870|ERCC3_DROME	0	DNA excision repair protein haywire OS=Drosophila melanogaster GN=hay PE=1 SV=2	YIL143c	0	COG1061	DNA or RNA helicases of superfamily II	K10843	0	DNA excision repair protein ERCC-3 [EC:3.6.4.12]	GO:0000381//regulation of alternative mRNA splicing, via spliceosome;GO:0009411//response to UV;GO:0001111//promoter clearance from RNA polymerase II promoter;GO:0006289//nucleotide-excision repair;GO:0001113//transcriptional open complex formation at RNA polymerase II promoter;GO:0008344//adult locomotory behavior	GO:0043140//ATP-dependent 3'-5' DNA helicase activity;GO:0003677//DNA binding;GO:0005524//ATP binding	GO:0000439//core TFIIH complex;GO:0005675//holo TFIIH complex
	CL1017.Contig1	--	--	--	--	--	--	--	--	--	--	--	--	--	--	--	--	-	-	-
	CL1017.Contig2	--	--	--	--	--	--	--	--	--	--	--	--	--	--	--	--	-	-	-
	CL1018.Contig1	--	--	--	--	--	--	--	--	--	--	--	--	--	--	--	--	-	-	-
	CL1018.Contig2	--	--	--	--	--	--	--	--	--	--	--	--	--	--	--	--	-	-	-
	CL1019.Contig10	gi|193671711|ref|XP_001951382.1|	0	PREDICTED: BTB/POZ domain-containing protein 10-like isoform 4 [Acyrthosiphon pisum] >gi|328705727|ref|XP_003242889.1| PREDICTED: BTB/POZ domain-containing protein 10-like isoform 2 [Acyrthosiphon pisum] >gi|328705730|ref|XP_003242890.1| PREDICTED: BTB/POZ domain-containing protein 10-like isoform 3 [Acyrthosiphon pisum]	gi|328705729|ref|XM_003242842.1|	0	PREDICTED: Acyrthosiphon pisum BTB/POZ domain-containing protein 10-like, transcript variant 3 (LOC100160212), mRNA	sp|Q5R585|BTBDA_PONAB	8e-117	BTB/POZ domain-containing protein 10 OS=Pongo abelii GN=BTBD10 PE=2 SV=1	--	--	--	--	K10482	0	BTB/POZ domain-containing protein 10	-	-	-
	CL1019.Contig11	gi|193671711|ref|XP_001951382.1|	0	PREDICTED: BTB/POZ domain-containing protein 10-like isoform 4 [Acyrthosiphon pisum] >gi|328705727|ref|XP_003242889.1| PREDICTED: BTB/POZ domain-containing protein 10-like isoform 2 [Acyrthosiphon pisum] >gi|328705730|ref|XP_003242890.1| PREDICTED: BTB/POZ domain-containing protein 10-like isoform 3 [Acyrthosiphon pisum]	gi|328705726|ref|XM_003242841.1|	0	PREDICTED: Acyrthosiphon pisum BTB/POZ domain-containing protein 10-like, transcript variant 2 (LOC100160212), mRNA	sp|Q5R585|BTBDA_PONAB	8e-117	BTB/POZ domain-containing protein 10 OS=Pongo abelii GN=BTBD10 PE=2 SV=1	--	--	--	--	K10482	0	BTB/POZ domain-containing protein 10	-	-	-
	CL1019.Contig12	gi|193671711|ref|XP_001951382.1|	0	PREDICTED: BTB/POZ domain-containing protein 10-like isoform 4 [Acyrthosiphon pisum] >gi|328705727|ref|XP_003242889.1| PREDICTED: BTB/POZ domain-containing protein 10-like isoform 2 [Acyrthosiphon pisum] >gi|328705730|ref|XP_003242890.1| PREDICTED: BTB/POZ domain-containing protein 10-like isoform 3 [Acyrthosiphon pisum]	gi|328705726|ref|XM_003242841.1|	0	PREDICTED: Acyrthosiphon pisum BTB/POZ domain-containing protein 10-like, transcript variant 2 (LOC100160212), mRNA	sp|Q5R585|BTBDA_PONAB	8e-117	BTB/POZ domain-containing protein 10 OS=Pongo abelii GN=BTBD10 PE=2 SV=1	--	--	--	--	K10482	0	BTB/POZ domain-containing protein 10	-	-	-
	CL1019.Contig13	gi|193671711|ref|XP_001951382.1|	0	PREDICTED: BTB/POZ domain-containing protein 10-like isoform 4 [Acyrthosiphon pisum] >gi|328705727|ref|XP_003242889.1| PREDICTED: BTB/POZ domain-containing protein 10-like isoform 2 [Acyrthosiphon pisum] >gi|328705730|ref|XP_003242890.1| PREDICTED: BTB/POZ domain-containing protein 10-like isoform 3 [Acyrthosiphon pisum]	gi|328705729|ref|XM_003242842.1|	0	PREDICTED: Acyrthosiphon pisum BTB/POZ domain-containing protein 10-like, transcript variant 3 (LOC100160212), mRNA	sp|Q5R585|BTBDA_PONAB	7e-117	BTB/POZ domain-containing protein 10 OS=Pongo abelii GN=BTBD10 PE=2 SV=1	--	--	--	--	K10482	0	BTB/POZ domain-containing protein 10	-	-	-
	CL1019.Contig14	gi|350535829|ref|NP_001233024.1|	3e-99	uncharacterized protein LOC100169088 [Acyrthosiphon pisum] >gi|239792091|dbj|BAH72426.1| ACYPI009739 [Acyrthosiphon pisum]	gi|328705729|ref|XM_003242842.1|	0	PREDICTED: Acyrthosiphon pisum BTB/POZ domain-containing protein 10-like, transcript variant 3 (LOC100160212), mRNA	sp|Q9V359|VPS28_DROME	2e-72	Vacuolar protein sorting-associated protein 28 homolog OS=Drosophila melanogaster GN=Vps28 PE=1 SV=1	--	--	--	--	K12184	2e-99	ESCRT-I complex subunit VPS28	-	-	-
	CL1019.Contig15	gi|350535829|ref|NP_001233024.1|	7e-118	uncharacterized protein LOC100169088 [Acyrthosiphon pisum] >gi|239792091|dbj|BAH72426.1| ACYPI009739 [Acyrthosiphon pisum]	gi|328705729|ref|XM_003242842.1|	0	PREDICTED: Acyrthosiphon pisum BTB/POZ domain-containing protein 10-like, transcript variant 3 (LOC100160212), mRNA	sp|Q9V359|VPS28_DROME	3e-87	Vacuolar protein sorting-associated protein 28 homolog OS=Drosophila melanogaster GN=Vps28 PE=1 SV=1	--	--	--	--	K12184	3e-118	ESCRT-I complex subunit VPS28	-	-	-
	CL1019.Contig16	gi|350535829|ref|NP_001233024.1|	5e-99	uncharacterized protein LOC100169088 [Acyrthosiphon pisum] >gi|239792091|dbj|BAH72426.1| ACYPI009739 [Acyrthosiphon pisum]	gi|328705729|ref|XM_003242842.1|	0	PREDICTED: Acyrthosiphon pisum BTB/POZ domain-containing protein 10-like, transcript variant 3 (LOC100160212), mRNA	sp|Q9V359|VPS28_DROME	2e-72	Vacuolar protein sorting-associated protein 28 homolog OS=Drosophila melanogaster GN=Vps28 PE=1 SV=1	--	--	--	--	K12184	3e-99	ESCRT-I complex subunit VPS28	-	-	-
	CL1019.Contig17	gi|350535829|ref|NP_001233024.1|	1e-117	uncharacterized protein LOC100169088 [Acyrthosiphon pisum] >gi|239792091|dbj|BAH72426.1| ACYPI009739 [Acyrthosiphon pisum]	gi|328705729|ref|XM_003242842.1|	0	PREDICTED: Acyrthosiphon pisum BTB/POZ domain-containing protein 10-like, transcript variant 3 (LOC100160212), mRNA	sp|Q9V359|VPS28_DROME	5e-87	Vacuolar protein sorting-associated protein 28 homolog OS=Drosophila melanogaster GN=Vps28 PE=1 SV=1	--	--	--	--	K12184	5e-118	ESCRT-I complex subunit VPS28	-	-	-
	CL1019.Contig18	gi|193671711|ref|XP_001951382.1|	0	PREDICTED: BTB/POZ domain-containing protein 10-like isoform 4 [Acyrthosiphon pisum] >gi|328705727|ref|XP_003242889.1| PREDICTED: BTB/POZ domain-containing protein 10-like isoform 2 [Acyrthosiphon pisum] >gi|328705730|ref|XP_003242890.1| PREDICTED: BTB/POZ domain-containing protein 10-like isoform 3 [Acyrthosiphon pisum]	gi|328705726|ref|XM_003242841.1|	0	PREDICTED: Acyrthosiphon pisum BTB/POZ domain-containing protein 10-like, transcript variant 2 (LOC100160212), mRNA	sp|Q5R585|BTBDA_PONAB	7e-117	BTB/POZ domain-containing protein 10 OS=Pongo abelii GN=BTBD10 PE=2 SV=1	--	--	--	--	K10482	0	BTB/POZ domain-containing protein 10	-	-	-
	CL1019.Contig19	gi|193671711|ref|XP_001951382.1|	0	PREDICTED: BTB/POZ domain-containing protein 10-like isoform 4 [Acyrthosiphon pisum] >gi|328705727|ref|XP_003242889.1| PREDICTED: BTB/POZ domain-containing protein 10-like isoform 2 [Acyrthosiphon pisum] >gi|328705730|ref|XP_003242890.1| PREDICTED: BTB/POZ domain-containing protein 10-like isoform 3 [Acyrthosiphon pisum]	gi|328705729|ref|XM_003242842.1|	0	PREDICTED: Acyrthosiphon pisum BTB/POZ domain-containing protein 10-like, transcript variant 3 (LOC100160212), mRNA	sp|Q5R585|BTBDA_PONAB	7e-117	BTB/POZ domain-containing protein 10 OS=Pongo abelii GN=BTBD10 PE=2 SV=1	--	--	--	--	K10482	0	BTB/POZ domain-containing protein 10	-	-	-
	CL1019.Contig1	gi|193671711|ref|XP_001951382.1|	3e-119	PREDICTED: BTB/POZ domain-containing protein 10-like isoform 4 [Acyrthosiphon pisum] >gi|328705727|ref|XP_003242889.1| PREDICTED: BTB/POZ domain-containing protein 10-like isoform 2 [Acyrthosiphon pisum] >gi|328705730|ref|XP_003242890.1| PREDICTED: BTB/POZ domain-containing protein 10-like isoform 3 [Acyrthosiphon pisum]	gi|328705728|ref|XM_001951347.2|	0	PREDICTED: Acyrthosiphon pisum BTB/POZ domain-containing protein 10-like, transcript variant 4 (LOC100160212), mRNA	sp|Q5R585|BTBDA_PONAB	8e-33	BTB/POZ domain-containing protein 10 OS=Pongo abelii GN=BTBD10 PE=2 SV=1	--	--	--	--	K10482	5e-120	BTB/POZ domain-containing protein 10	-	-	-
	CL1019.Contig2	gi|193671711|ref|XP_001951382.1|	0	PREDICTED: BTB/POZ domain-containing protein 10-like isoform 4 [Acyrthosiphon pisum] >gi|328705727|ref|XP_003242889.1| PREDICTED: BTB/POZ domain-containing protein 10-like isoform 2 [Acyrthosiphon pisum] >gi|328705730|ref|XP_003242890.1| PREDICTED: BTB/POZ domain-containing protein 10-like isoform 3 [Acyrthosiphon pisum]	gi|328705726|ref|XM_003242841.1|	0	PREDICTED: Acyrthosiphon pisum BTB/POZ domain-containing protein 10-like, transcript variant 2 (LOC100160212), mRNA	sp|Q5R585|BTBDA_PONAB	8e-117	BTB/POZ domain-containing protein 10 OS=Pongo abelii GN=BTBD10 PE=2 SV=1	--	--	--	--	K10482	0	BTB/POZ domain-containing protein 10	-	-	-
	CL1019.Contig3	gi|193671711|ref|XP_001951382.1|	0	PREDICTED: BTB/POZ domain-containing protein 10-like isoform 4 [Acyrthosiphon pisum] >gi|328705727|ref|XP_003242889.1| PREDICTED: BTB/POZ domain-containing protein 10-like isoform 2 [Acyrthosiphon pisum] >gi|328705730|ref|XP_003242890.1| PREDICTED: BTB/POZ domain-containing protein 10-like isoform 3 [Acyrthosiphon pisum]	gi|328705729|ref|XM_003242842.1|	0	PREDICTED: Acyrthosiphon pisum BTB/POZ domain-containing protein 10-like, transcript variant 3 (LOC100160212), mRNA	sp|Q5R585|BTBDA_PONAB	8e-117	BTB/POZ domain-containing protein 10 OS=Pongo abelii GN=BTBD10 PE=2 SV=1	--	--	--	--	K10482	0	BTB/POZ domain-containing protein 10	-	-	-
	CL1019.Contig4	gi|193671711|ref|XP_001951382.1|	0	PREDICTED: BTB/POZ domain-containing protein 10-like isoform 4 [Acyrthosiphon pisum] >gi|328705727|ref|XP_003242889.1| PREDICTED: BTB/POZ domain-containing protein 10-like isoform 2 [Acyrthosiphon pisum] >gi|328705730|ref|XP_003242890.1| PREDICTED: BTB/POZ domain-containing protein 10-like isoform 3 [Acyrthosiphon pisum]	gi|328705729|ref|XM_003242842.1|	0	PREDICTED: Acyrthosiphon pisum BTB/POZ domain-containing protein 10-like, transcript variant 3 (LOC100160212), mRNA	sp|Q5R585|BTBDA_PONAB	1e-111	BTB/POZ domain-containing protein 10 OS=Pongo abelii GN=BTBD10 PE=2 SV=1	--	--	--	--	K10482	0	BTB/POZ domain-containing protein 10	GO:0051260//protein homooligomerization	-	-
	CL1019.Contig5	gi|193671711|ref|XP_001951382.1|	0	PREDICTED: BTB/POZ domain-containing protein 10-like isoform 4 [Acyrthosiphon pisum] >gi|328705727|ref|XP_003242889.1| PREDICTED: BTB/POZ domain-containing protein 10-like isoform 2 [Acyrthosiphon pisum] >gi|328705730|ref|XP_003242890.1| PREDICTED: BTB/POZ domain-containing protein 10-like isoform 3 [Acyrthosiphon pisum]	gi|328705729|ref|XM_003242842.1|	0	PREDICTED: Acyrthosiphon pisum BTB/POZ domain-containing protein 10-like, transcript variant 3 (LOC100160212), mRNA	sp|Q5R585|BTBDA_PONAB	1e-111	BTB/POZ domain-containing protein 10 OS=Pongo abelii GN=BTBD10 PE=2 SV=1	--	--	--	--	K10482	0	BTB/POZ domain-containing protein 10	GO:0051260//protein homooligomerization	-	-
	CL1019.Contig6	gi|193671711|ref|XP_001951382.1|	0	PREDICTED: BTB/POZ domain-containing protein 10-like isoform 4 [Acyrthosiphon pisum] >gi|328705727|ref|XP_003242889.1| PREDICTED: BTB/POZ domain-containing protein 10-like isoform 2 [Acyrthosiphon pisum] >gi|328705730|ref|XP_003242890.1| PREDICTED: BTB/POZ domain-containing protein 10-like isoform 3 [Acyrthosiphon pisum]	gi|328705729|ref|XM_003242842.1|	0	PREDICTED: Acyrthosiphon pisum BTB/POZ domain-containing protein 10-like, transcript variant 3 (LOC100160212), mRNA	sp|Q5R585|BTBDA_PONAB	1e-111	BTB/POZ domain-containing protein 10 OS=Pongo abelii GN=BTBD10 PE=2 SV=1	--	--	--	--	K10482	0	BTB/POZ domain-containing protein 10	GO:0051260//protein homooligomerization	-	-
	CL1019.Contig7	gi|193671711|ref|XP_001951382.1|	0	PREDICTED: BTB/POZ domain-containing protein 10-like isoform 4 [Acyrthosiphon pisum] >gi|328705727|ref|XP_003242889.1| PREDICTED: BTB/POZ domain-containing protein 10-like isoform 2 [Acyrthosiphon pisum] >gi|328705730|ref|XP_003242890.1| PREDICTED: BTB/POZ domain-containing protein 10-like isoform 3 [Acyrthosiphon pisum]	gi|328705729|ref|XM_003242842.1|	0	PREDICTED: Acyrthosiphon pisum BTB/POZ domain-containing protein 10-like, transcript variant 3 (LOC100160212), mRNA	sp|Q5R585|BTBDA_PONAB	1e-111	BTB/POZ domain-containing protein 10 OS=Pongo abelii GN=BTBD10 PE=2 SV=1	--	--	--	--	K10482	0	BTB/POZ domain-containing protein 10	GO:0051260//protein homooligomerization	-	-
	CL1019.Contig8	gi|193671711|ref|XP_001951382.1|	0	PREDICTED: BTB/POZ domain-containing protein 10-like isoform 4 [Acyrthosiphon pisum] >gi|328705727|ref|XP_003242889.1| PREDICTED: BTB/POZ domain-containing protein 10-like isoform 2 [Acyrthosiphon pisum] >gi|328705730|ref|XP_003242890.1| PREDICTED: BTB/POZ domain-containing protein 10-like isoform 3 [Acyrthosiphon pisum]	gi|328705729|ref|XM_003242842.1|	0	PREDICTED: Acyrthosiphon pisum BTB/POZ domain-containing protein 10-like, transcript variant 3 (LOC100160212), mRNA	sp|Q5R585|BTBDA_PONAB	1e-111	BTB/POZ domain-containing protein 10 OS=Pongo abelii GN=BTBD10 PE=2 SV=1	--	--	--	--	K10482	0	BTB/POZ domain-containing protein 10	GO:0051260//protein homooligomerization	-	-
	CL1019.Contig9	gi|193671711|ref|XP_001951382.1|	0	PREDICTED: BTB/POZ domain-containing protein 10-like isoform 4 [Acyrthosiphon pisum] >gi|328705727|ref|XP_003242889.1| PREDICTED: BTB/POZ domain-containing protein 10-like isoform 2 [Acyrthosiphon pisum] >gi|328705730|ref|XP_003242890.1| PREDICTED: BTB/POZ domain-containing protein 10-like isoform 3 [Acyrthosiphon pisum]	gi|328705729|ref|XM_003242842.1|	0	PREDICTED: Acyrthosiphon pisum BTB/POZ domain-containing protein 10-like, transcript variant 3 (LOC100160212), mRNA	sp|Q5R585|BTBDA_PONAB	1e-111	BTB/POZ domain-containing protein 10 OS=Pongo abelii GN=BTBD10 PE=2 SV=1	--	--	--	--	K10482	0	BTB/POZ domain-containing protein 10	GO:0051260//protein homooligomerization	-	-
	CL102.Contig1	gi|328697565|ref|XP_003240371.1|	0	PREDICTED: cytoplasmic dynein 1 intermediate chain-like isoform 2 [Acyrthosiphon pisum]	gi|328697564|ref|XM_003240323.1|	0	PREDICTED: Acyrthosiphon pisum cytoplasmic dynein 1 intermediate chain-like, transcript variant 2 (LOC100159633), mRNA	sp|Q24246|DYIN_DROME	0	Cytoplasmic dynein 1 intermediate chain OS=Drosophila melanogaster GN=sw PE=1 SV=3	all0283_3	6e-06	COG2319	FOG: WD40 repeat	K10415	0	dynein intermediate chain, cytosolic	GO:0007291//sperm individualization;GO:0008088//axon cargo transport;GO:0034501//protein localization to kinetochore;GO:0051642//centrosome localization;GO:0007051//spindle organization;GO:0016482//cytoplasmic transport;GO:0001754//eye photoreceptor cell differentiation	GO:0003777//microtubule motor activity;GO:0045503//dynein light chain binding	GO:0005868//cytoplasmic dynein complex
	CL102.Contig2	gi|328697563|ref|XP_001948175.2|	0	PREDICTED: cytoplasmic dynein 1 intermediate chain-like isoform 1 [Acyrthosiphon pisum]	gi|328697562|ref|XM_001948140.2|	0	PREDICTED: Acyrthosiphon pisum cytoplasmic dynein 1 intermediate chain-like, transcript variant 1 (LOC100159633), mRNA	sp|Q24246|DYIN_DROME	0	Cytoplasmic dynein 1 intermediate chain OS=Drosophila melanogaster GN=sw PE=1 SV=3	all0283_3	6e-06	COG2319	FOG: WD40 repeat	K10415	0	dynein intermediate chain, cytosolic	GO:0007291//sperm individualization;GO:0008088//axon cargo transport;GO:0034501//protein localization to kinetochore;GO:0051642//centrosome localization;GO:0007051//spindle organization;GO:0016482//cytoplasmic transport;GO:0001754//eye photoreceptor cell differentiation	GO:0003777//microtubule motor activity;GO:0045503//dynein light chain binding	GO:0005868//cytoplasmic dynein complex
	CL102.Contig3	gi|328697567|ref|XP_003240372.1|	0	PREDICTED: cytoplasmic dynein 1 intermediate chain-like isoform 3 [Acyrthosiphon pisum]	gi|328697566|ref|XM_003240324.1|	0	PREDICTED: Acyrthosiphon pisum cytoplasmic dynein 1 intermediate chain-like, transcript variant 3 (LOC100159633), mRNA	sp|Q24246|DYIN_DROME	7e-175	Cytoplasmic dynein 1 intermediate chain OS=Drosophila melanogaster GN=sw PE=1 SV=3	all0283_3	5e-06	COG2319	FOG: WD40 repeat	K10415	0	dynein intermediate chain, cytosolic	-	-	-
	CL102.Contig4	gi|328697563|ref|XP_001948175.2|	0	PREDICTED: cytoplasmic dynein 1 intermediate chain-like isoform 1 [Acyrthosiphon pisum]	gi|328697562|ref|XM_001948140.2|	0	PREDICTED: Acyrthosiphon pisum cytoplasmic dynein 1 intermediate chain-like, transcript variant 1 (LOC100159633), mRNA	sp|Q24246|DYIN_DROME	0	Cytoplasmic dynein 1 intermediate chain OS=Drosophila melanogaster GN=sw PE=1 SV=3	all0283_3	5e-06	COG2319	FOG: WD40 repeat	K10415	0	dynein intermediate chain, cytosolic	-	-	-
	CL102.Contig5	gi|328697563|ref|XP_001948175.2|	3e-88	PREDICTED: cytoplasmic dynein 1 intermediate chain-like isoform 1 [Acyrthosiphon pisum]	gi|328697562|ref|XM_001948140.2|	0	PREDICTED: Acyrthosiphon pisum cytoplasmic dynein 1 intermediate chain-like, transcript variant 1 (LOC100159633), mRNA	sp|Q24246|DYIN_DROME	1e-38	Cytoplasmic dynein 1 intermediate chain OS=Drosophila melanogaster GN=sw PE=1 SV=3	--	--	--	--	K10415	4e-89	dynein intermediate chain, cytosolic	GO:0007291//sperm individualization;GO:0008088//axon cargo transport;GO:0034501//protein localization to kinetochore;GO:0051642//centrosome localization;GO:0007051//spindle organization;GO:0016482//cytoplasmic transport;GO:0001754//eye photoreceptor cell differentiation	GO:0003777//microtubule motor activity;GO:0045503//dynein light chain binding	GO:0005868//cytoplasmic dynein complex
	CL102.Contig6	gi|328697567|ref|XP_003240372.1|	0	PREDICTED: cytoplasmic dynein 1 intermediate chain-like isoform 3 [Acyrthosiphon pisum]	gi|328697564|ref|XM_003240323.1|	0	PREDICTED: Acyrthosiphon pisum cytoplasmic dynein 1 intermediate chain-like, transcript variant 2 (LOC100159633), mRNA	sp|Q24246|DYIN_DROME	0	Cytoplasmic dynein 1 intermediate chain OS=Drosophila melanogaster GN=sw PE=1 SV=3	all0283_3	4e-06	COG2319	FOG: WD40 repeat	K10415	0	dynein intermediate chain, cytosolic	-	-	-
	CL102.Contig7	gi|328697563|ref|XP_001948175.2|	0	PREDICTED: cytoplasmic dynein 1 intermediate chain-like isoform 1 [Acyrthosiphon pisum]	gi|328697562|ref|XM_001948140.2|	0	PREDICTED: Acyrthosiphon pisum cytoplasmic dynein 1 intermediate chain-like, transcript variant 1 (LOC100159633), mRNA	sp|Q24246|DYIN_DROME	0	Cytoplasmic dynein 1 intermediate chain OS=Drosophila melanogaster GN=sw PE=1 SV=3	all0283_3	5e-06	COG2319	FOG: WD40 repeat	K10415	0	dynein intermediate chain, cytosolic	-	-	-
	CL102.Contig8	gi|328697567|ref|XP_003240372.1|	0	PREDICTED: cytoplasmic dynein 1 intermediate chain-like isoform 3 [Acyrthosiphon pisum]	gi|328697562|ref|XM_001948140.2|	0	PREDICTED: Acyrthosiphon pisum cytoplasmic dynein 1 intermediate chain-like, transcript variant 1 (LOC100159633), mRNA	sp|Q24246|DYIN_DROME	0	Cytoplasmic dynein 1 intermediate chain OS=Drosophila melanogaster GN=sw PE=1 SV=3	all0283_3	4e-06	COG2319	FOG: WD40 repeat	K10415	0	dynein intermediate chain, cytosolic	GO:0007291//sperm individualization;GO:0008088//axon cargo transport;GO:0034501//protein localization to kinetochore;GO:0051642//centrosome localization;GO:0007051//spindle organization;GO:0016482//cytoplasmic transport;GO:0001754//eye photoreceptor cell differentiation	GO:0003777//microtubule motor activity;GO:0045503//dynein light chain binding	GO:0005868//cytoplasmic dynein complex
	CL1020.Contig1	gi|328703702|ref|XP_001949218.2|	1e-26	PREDICTED: ubiquitin-like-conjugating enzyme ATG3-like [Acyrthosiphon pisum]	gi|328703701|ref|XM_001949183.2|	9e-61	PREDICTED: Acyrthosiphon pisum ubiquitin-like-conjugating enzyme ATG3-like (LOC100159720), mRNA	sp|Q5I0S6|ATG3_XENTR	2e-12	Ubiquitin-like-conjugating enzyme ATG3 OS=Xenopus tropicalis GN=atg3 PE=2 SV=1	--	--	--	--	K08343	4e-22	autophagy-related protein 3	GO:0015031//protein transport;GO:0006914//autophagy	-	GO:0005737//cytoplasm
	CL1020.Contig2	gi|328703702|ref|XP_001949218.2|	3e-31	PREDICTED: ubiquitin-like-conjugating enzyme ATG3-like [Acyrthosiphon pisum]	gi|328703701|ref|XM_001949183.2|	1e-80	PREDICTED: Acyrthosiphon pisum ubiquitin-like-conjugating enzyme ATG3-like (LOC100159720), mRNA	sp|Q6GQE7|ATG3_XENLA	2e-16	Ubiquitin-like-conjugating enzyme ATG3 OS=Xenopus laevis GN=atg3 PE=2 SV=1	--	--	--	--	K08343	2e-26	autophagy-related protein 3	GO:0000045//autophagic vacuole assembly;GO:0043653//mitochondrial fragmentation involved in apoptotic process;GO:0006810//transport	GO:0019776//Atg8 ligase activity;GO:0019777//Atg12 ligase activity	-
	CL1021.Contig1	gi|328713942|ref|XP_003245215.1|	2e-17	PREDICTED: dynein heavy chain 6, axonemal-like [Acyrthosiphon pisum]	gi|328697689|ref|XR_118921.1|	1e-22	PREDICTED: Acyrthosiphon pisum dynein heavy chain 6, axonemal-like (LOC100165028), miscRNA	sp|Q9C0G6|DYH6_HUMAN	8e-12	Dynein heavy chain 6, axonemal OS=Homo sapiens GN=DNAH6 PE=1 SV=3	--	--	--	--	K10408	7e-08	dynein heavy chain, axonemal	-	GO:0017111//nucleoside-triphosphatase activity;GO:0000166//nucleotide binding	-
	CL1021.Contig2	gi|328713942|ref|XP_003245215.1|	1e-36	PREDICTED: dynein heavy chain 6, axonemal-like [Acyrthosiphon pisum]	gi|328697689|ref|XR_118921.1|	6e-74	PREDICTED: Acyrthosiphon pisum dynein heavy chain 6, axonemal-like (LOC100165028), miscRNA	sp|Q9C0G6|DYH6_HUMAN	2e-21	Dynein heavy chain 6, axonemal OS=Homo sapiens GN=DNAH6 PE=1 SV=3	--	--	--	--	K10408	7e-17	dynein heavy chain, axonemal	GO:0009987//cellular process	GO:0017111//nucleoside-triphosphatase activity;GO:0000166//nucleotide binding	-
	CL1022.Contig1	--	--	--	--	--	--	--	--	--	--	--	--	--	--	--	--	-	-	-
	CL1022.Contig2	--	--	--	gi|294663726|gb|GU456379.1|	6e-18	Acyrthosiphon pisum strain LSR1 carotene dehydrogenase (tor) gene, tor-R allele, complete cds	sp|Q25802|RPOC2_PLAF7	9e-06	DNA-directed RNA polymerase subunit beta'' OS=Plasmodium falciparum (isolate 3D7) GN=rpoC2 PE=3 SV=1	--	--	--	--	--	--	--	-	-	-
	CL1023.Contig1	gi|328698033|ref|XP_003240518.1|	1e-43	PREDICTED: hypothetical protein LOC100574527 [Acyrthosiphon pisum]	gi|328698032|ref|XM_003240470.1|	1e-101	PREDICTED: Acyrthosiphon pisum hypothetical protein LOC100574527 (LOC100574527), mRNA	--	--	--	--	--	--	--	K02427	3e-10	23S rRNA (uridine2552-2'-O)-methyltransferase [EC:2.1.1.166]	-	-	-
	CL1023.Contig2	gi|328698033|ref|XP_003240518.1|	2e-108	PREDICTED: hypothetical protein LOC100574527 [Acyrthosiphon pisum]	gi|328698032|ref|XM_003240470.1|	1e-170	PREDICTED: Acyrthosiphon pisum hypothetical protein LOC100574527 (LOC100574527), mRNA	--	--	--	--	--	--	--	K02427	3e-42	23S rRNA (uridine2552-2'-O)-methyltransferase [EC:2.1.1.166]	-	-	-
	CL1024.Contig1	gi|193631895|ref|XP_001945319.1|	0	PREDICTED: hypothetical protein LOC100168132 [Acyrthosiphon pisum]	gi|328701321|ref|XM_001945284.2|	0	PREDICTED: Acyrthosiphon pisum hypothetical protein LOC100168132 (LOC100168132), mRNA	sp|Q14181|DPOA2_HUMAN	9e-23	DNA polymerase alpha subunit B OS=Homo sapiens GN=POLA2 PE=1 SV=2	SPCC553.09c	2e-13	COG5214	DNA polymerase alpha-primase complex, polymerase-associated subunit B	K02321	0	DNA polymerase alpha subunit B	-	-	-
	CL1024.Contig2	gi|193631895|ref|XP_001945319.1|	0	PREDICTED: hypothetical protein LOC100168132 [Acyrthosiphon pisum]	gi|328701321|ref|XM_001945284.2|	0	PREDICTED: Acyrthosiphon pisum hypothetical protein LOC100168132 (LOC100168132), mRNA	sp|Q14181|DPOA2_HUMAN	1e-22	DNA polymerase alpha subunit B OS=Homo sapiens GN=POLA2 PE=1 SV=2	SPCC553.09c	3e-13	COG5214	DNA polymerase alpha-primase complex, polymerase-associated subunit B	K02321	0	DNA polymerase alpha subunit B	-	-	-
	CL1024.Contig3	gi|193631895|ref|XP_001945319.1|	0	PREDICTED: hypothetical protein LOC100168132 [Acyrthosiphon pisum]	gi|328701321|ref|XM_001945284.2|	0	PREDICTED: Acyrthosiphon pisum hypothetical protein LOC100168132 (LOC100168132), mRNA	sp|Q14181|DPOA2_HUMAN	5e-22	DNA polymerase alpha subunit B OS=Homo sapiens GN=POLA2 PE=1 SV=2	SPCC553.09c	2e-13	COG5214	DNA polymerase alpha-primase complex, polymerase-associated subunit B	K02321	0	DNA polymerase alpha subunit B	-	-	-
	CL1024.Contig4	gi|193631895|ref|XP_001945319.1|	0	PREDICTED: hypothetical protein LOC100168132 [Acyrthosiphon pisum]	gi|328701321|ref|XM_001945284.2|	0	PREDICTED: Acyrthosiphon pisum hypothetical protein LOC100168132 (LOC100168132), mRNA	sp|Q14181|DPOA2_HUMAN	8e-23	DNA polymerase alpha subunit B OS=Homo sapiens GN=POLA2 PE=1 SV=2	SPCC553.09c	2e-13	COG5214	DNA polymerase alpha-primase complex, polymerase-associated subunit B	K02321	0	DNA polymerase alpha subunit B	-	-	-
	CL1025.Contig1	--	--	--	--	--	--	--	--	--	--	--	--	--	--	--	--	-	-	-
	CL1025.Contig2	--	--	--	--	--	--	--	--	--	--	--	--	--	--	--	--	-	-	-
	CL1026.Contig10	gi|239792031|dbj|BAH72402.1|	9e-67	ACYPI53115 [Acyrthosiphon pisum]	gi|239792030|dbj|AK342343.1|	1e-176	Acyrthosiphon pisum ACYPI53115 mRNA, clone: 369O21, complete cds, full-insert cDNA sequence based on the ESTs (5'-EST:FF309001, 3'-EST:FF310408)	sp|Q58EK3|PLCX3_DANRE	4e-20	PI-PLC X domain-containing protein 3 OS=Danio rerio GN=plcxd3 PE=2 SV=1	--	--	--	--	K06517	2e-12	CD96 antigen	-	GO:0003824//catalytic activity	-
	CL1026.Contig11	gi|239792031|dbj|BAH72402.1|	8e-67	ACYPI53115 [Acyrthosiphon pisum]	gi|239792030|dbj|AK342343.1|	1e-176	Acyrthosiphon pisum ACYPI53115 mRNA, clone: 369O21, complete cds, full-insert cDNA sequence based on the ESTs (5'-EST:FF309001, 3'-EST:FF310408)	sp|Q58EK3|PLCX3_DANRE	4e-20	PI-PLC X domain-containing protein 3 OS=Danio rerio GN=plcxd3 PE=2 SV=1	--	--	--	--	K06517	2e-12	CD96 antigen	-	GO:0003824//catalytic activity	-
	CL1026.Contig12	gi|328713831|ref|XP_003245188.1|	3e-100	PREDICTED: PI-PLC X domain-containing protein 2-like [Acyrthosiphon pisum]	gi|328713830|ref|XM_003245140.1|	0	PREDICTED: Acyrthosiphon pisum PI-PLC X domain-containing protein 2-like (LOC100569784), mRNA	sp|Q63HM9|PLCX3_HUMAN	2e-33	PI-PLC X domain-containing protein 3 OS=Homo sapiens GN=PLCXD3 PE=2 SV=2	--	--	--	--	K06517	7e-23	CD96 antigen	-	-	-
	CL1026.Contig13	gi|239792031|dbj|BAH72402.1|	1e-66	ACYPI53115 [Acyrthosiphon pisum]	gi|239792030|dbj|AK342343.1|	1e-176	Acyrthosiphon pisum ACYPI53115 mRNA, clone: 369O21, complete cds, full-insert cDNA sequence based on the ESTs (5'-EST:FF309001, 3'-EST:FF310408)	sp|Q58EK3|PLCX3_DANRE	2e-20	PI-PLC X domain-containing protein 3 OS=Danio rerio GN=plcxd3 PE=2 SV=1	--	--	--	--	K06517	4e-12	CD96 antigen	-	GO:0003824//catalytic activity	-
	CL1026.Contig14	gi|328713831|ref|XP_003245188.1|	1e-59	PREDICTED: PI-PLC X domain-containing protein 2-like [Acyrthosiphon pisum]	gi|239792030|dbj|AK342343.1|	1e-176	Acyrthosiphon pisum ACYPI53115 mRNA, clone: 369O21, complete cds, full-insert cDNA sequence based on the ESTs (5'-EST:FF309001, 3'-EST:FF310408)	sp|Q63HM9|PLCX3_HUMAN	4e-37	PI-PLC X domain-containing protein 3 OS=Homo sapiens GN=PLCXD3 PE=2 SV=2	--	--	--	--	K06517	1e-13	CD96 antigen	-	GO:0003824//catalytic activity	-
	CL1026.Contig15	gi|328713831|ref|XP_003245188.1|	3e-15	PREDICTED: PI-PLC X domain-containing protein 2-like [Acyrthosiphon pisum]	gi|328713830|ref|XM_003245140.1|	1e-144	PREDICTED: Acyrthosiphon pisum PI-PLC X domain-containing protein 2-like (LOC100569784), mRNA	sp|Q58EK3|PLCX3_DANRE	1e-20	PI-PLC X domain-containing protein 3 OS=Danio rerio GN=plcxd3 PE=2 SV=1	--	--	--	--	K06517	5e-13	CD96 antigen	-	GO:0003824//catalytic activity	-
	CL1026.Contig1	gi|328713831|ref|XP_003245188.1|	4e-100	PREDICTED: PI-PLC X domain-containing protein 2-like [Acyrthosiphon pisum]	gi|328713830|ref|XM_003245140.1|	0	PREDICTED: Acyrthosiphon pisum PI-PLC X domain-containing protein 2-like (LOC100569784), mRNA	sp|Q63HM9|PLCX3_HUMAN	1e-33	PI-PLC X domain-containing protein 3 OS=Homo sapiens GN=PLCXD3 PE=2 SV=2	--	--	--	--	K06517	8e-23	CD96 antigen	-	GO:0003824//catalytic activity	-
	CL1026.Contig2	gi|328713831|ref|XP_003245188.1|	1e-59	PREDICTED: PI-PLC X domain-containing protein 2-like [Acyrthosiphon pisum]	gi|239792030|dbj|AK342343.1|	1e-176	Acyrthosiphon pisum ACYPI53115 mRNA, clone: 369O21, complete cds, full-insert cDNA sequence based on the ESTs (5'-EST:FF309001, 3'-EST:FF310408)	sp|Q63HM9|PLCX3_HUMAN	5e-37	PI-PLC X domain-containing protein 3 OS=Homo sapiens GN=PLCXD3 PE=2 SV=2	--	--	--	--	K06517	1e-13	CD96 antigen	-	GO:0003824//catalytic activity	-
	CL1026.Contig3	gi|328713831|ref|XP_003245188.1|	8e-154	PREDICTED: PI-PLC X domain-containing protein 2-like [Acyrthosiphon pisum]	gi|328713830|ref|XM_003245140.1|	0	PREDICTED: Acyrthosiphon pisum PI-PLC X domain-containing protein 2-like (LOC100569784), mRNA	sp|Q63HM9|PLCX3_HUMAN	1e-49	PI-PLC X domain-containing protein 3 OS=Homo sapiens GN=PLCXD3 PE=2 SV=2	--	--	--	--	K06517	7e-42	CD96 antigen	-	-	-
	CL1026.Contig4	gi|328713831|ref|XP_003245188.1|	9e-99	PREDICTED: PI-PLC X domain-containing protein 2-like [Acyrthosiphon pisum]	gi|328713830|ref|XM_003245140.1|	0	PREDICTED: Acyrthosiphon pisum PI-PLC X domain-containing protein 2-like (LOC100569784), mRNA	sp|Q58EK3|PLCX3_DANRE	3e-33	PI-PLC X domain-containing protein 3 OS=Danio rerio GN=plcxd3 PE=2 SV=1	--	--	--	--	K06517	1e-23	CD96 antigen	-	GO:0003824//catalytic activity	-
	CL1026.Contig5	gi|328713831|ref|XP_003245188.1|	1e-59	PREDICTED: PI-PLC X domain-containing protein 2-like [Acyrthosiphon pisum]	gi|239792030|dbj|AK342343.1|	1e-176	Acyrthosiphon pisum ACYPI53115 mRNA, clone: 369O21, complete cds, full-insert cDNA sequence based on the ESTs (5'-EST:FF309001, 3'-EST:FF310408)	sp|Q63HM9|PLCX3_HUMAN	4e-37	PI-PLC X domain-containing protein 3 OS=Homo sapiens GN=PLCXD3 PE=2 SV=2	--	--	--	--	K06517	2e-13	CD96 antigen	-	GO:0003824//catalytic activity	-
	CL1026.Contig6	gi|328713831|ref|XP_003245188.1|	1e-59	PREDICTED: PI-PLC X domain-containing protein 2-like [Acyrthosiphon pisum]	gi|239792030|dbj|AK342343.1|	1e-176	Acyrthosiphon pisum ACYPI53115 mRNA, clone: 369O21, complete cds, full-insert cDNA sequence based on the ESTs (5'-EST:FF309001, 3'-EST:FF310408)	sp|Q63HM9|PLCX3_HUMAN	3e-36	PI-PLC X domain-containing protein 3 OS=Homo sapiens GN=PLCXD3 PE=2 SV=2	--	--	--	--	K06517	1e-12	CD96 antigen	-	GO:0003824//catalytic activity	-
	CL1026.Contig7	gi|328713831|ref|XP_003245188.1|	2e-16	PREDICTED: PI-PLC X domain-containing protein 2-like [Acyrthosiphon pisum]	gi|328713830|ref|XM_003245140.1|	1e-147	PREDICTED: Acyrthosiphon pisum PI-PLC X domain-containing protein 2-like (LOC100569784), mRNA	sp|Q58EK3|PLCX3_DANRE	2e-20	PI-PLC X domain-containing protein 3 OS=Danio rerio GN=plcxd3 PE=2 SV=1	--	--	--	--	K06517	1e-12	CD96 antigen	-	GO:0003824//catalytic activity	-
	CL1026.Contig8	gi|328713831|ref|XP_003245188.1|	3e-16	PREDICTED: PI-PLC X domain-containing protein 2-like [Acyrthosiphon pisum]	gi|328713830|ref|XM_003245140.1|	1e-147	PREDICTED: Acyrthosiphon pisum PI-PLC X domain-containing protein 2-like (LOC100569784), mRNA	sp|Q58EK3|PLCX3_DANRE	2e-20	PI-PLC X domain-containing protein 3 OS=Danio rerio GN=plcxd3 PE=2 SV=1	--	--	--	--	K06517	1e-12	CD96 antigen	-	GO:0003824//catalytic activity	-
	CL1026.Contig9	gi|328713831|ref|XP_003245188.1|	3e-16	PREDICTED: PI-PLC X domain-containing protein 2-like [Acyrthosiphon pisum]	gi|328713830|ref|XM_003245140.1|	1e-147	PREDICTED: Acyrthosiphon pisum PI-PLC X domain-containing protein 2-like (LOC100569784), mRNA	sp|Q58EK3|PLCX3_DANRE	9e-21	PI-PLC X domain-containing protein 3 OS=Danio rerio GN=plcxd3 PE=2 SV=1	--	--	--	--	K06517	1e-12	CD96 antigen	-	GO:0003824//catalytic activity	-
	CL1027.Contig10	gi|328706212|ref|XP_003243024.1|	2e-78	PREDICTED: peripheral plasma membrane protein CASK-like isoform 2 [Acyrthosiphon pisum]	gi|328706211|ref|XM_003242976.1|	0	PREDICTED: Acyrthosiphon pisum peripheral plasma membrane protein CASK-like, transcript variant 2 (LOC100163433), mRNA	sp|Q24210|CSKP_DROME	1e-138	Peripheral plasma membrane protein CASK OS=Drosophila melanogaster GN=CASK PE=1 SV=4	alr0106	3e-18	COG0194	Guanylate kinase	K06103	8e-180	calcium/calmodulin-dependent serine protein kinase [EC:2.7.11.1]	GO:0046331//lateral inhibition;GO:0008360//regulation of cell shape;GO:0007163//establishment or maintenance of cell polarity;GO:0046928//regulation of neurotransmitter secretion;GO:0007155//cell adhesion;GO:0016080//synaptic vesicle targeting;GO:0008049//male courtship behavior;GO:0007628//adult walking behavior;GO:0016081//synaptic vesicle docking involved in exocytosis;GO:0006468//protein phos…	GO:0004683//calmodulin-dependent protein kinase activity;GO:0005524//ATP binding	GO:0005954//calcium- and calmodulin-dependent protein kinase complex
	CL1027.Contig11	gi|328706210|ref|XP_001951108.2|	0	PREDICTED: peripheral plasma membrane protein CASK-like isoform 1 [Acyrthosiphon pisum]	gi|328706209|ref|XM_001951073.2|	0	PREDICTED: Acyrthosiphon pisum peripheral plasma membrane protein CASK-like, transcript variant 1 (LOC100163433), mRNA	sp|Q24210|CSKP_DROME	3e-140	Peripheral plasma membrane protein CASK OS=Drosophila melanogaster GN=CASK PE=1 SV=4	alr0106	2e-18	COG0194	Guanylate kinase	K06103	0	calcium/calmodulin-dependent serine protein kinase [EC:2.7.11.1]	GO:0046331//lateral inhibition;GO:0008360//regulation of cell shape;GO:0007163//establishment or maintenance of cell polarity;GO:0046928//regulation of neurotransmitter secretion;GO:0007155//cell adhesion;GO:0016080//synaptic vesicle targeting;GO:0008049//male courtship behavior;GO:0007628//adult walking behavior;GO:0016081//synaptic vesicle docking involved in exocytosis;GO:0006468//protein phos…	GO:0004683//calmodulin-dependent protein kinase activity;GO:0005524//ATP binding	GO:0005954//calcium- and calmodulin-dependent protein kinase complex
	CL1027.Contig12	gi|328706212|ref|XP_003243024.1|	0	PREDICTED: peripheral plasma membrane protein CASK-like isoform 2 [Acyrthosiphon pisum]	gi|328706211|ref|XM_003242976.1|	0	PREDICTED: Acyrthosiphon pisum peripheral plasma membrane protein CASK-like, transcript variant 2 (LOC100163433), mRNA	sp|Q24210|CSKP_DROME	0	Peripheral plasma membrane protein CASK OS=Drosophila melanogaster GN=CASK PE=1 SV=4	alr0106	2e-18	COG0194	Guanylate kinase	K06103	0	calcium/calmodulin-dependent serine protein kinase [EC:2.7.11.1]	GO:0046331//lateral inhibition;GO:0008360//regulation of cell shape;GO:0007163//establishment or maintenance of cell polarity;GO:0046928//regulation of neurotransmitter secretion;GO:0007155//cell adhesion;GO:0016080//synaptic vesicle targeting;GO:0008049//male courtship behavior;GO:0007628//adult walking behavior;GO:0016081//synaptic vesicle docking involved in exocytosis;GO:0006468//protein phos…	GO:0004683//calmodulin-dependent protein kinase activity;GO:0005524//ATP binding	GO:0005954//calcium- and calmodulin-dependent protein kinase complex
	CL1027.Contig13	gi|328706210|ref|XP_001951108.2|	0	PREDICTED: peripheral plasma membrane protein CASK-like isoform 1 [Acyrthosiphon pisum]	gi|328706209|ref|XM_001951073.2|	0	PREDICTED: Acyrthosiphon pisum peripheral plasma membrane protein CASK-like, transcript variant 1 (LOC100163433), mRNA	sp|Q24210|CSKP_DROME	0	Peripheral plasma membrane protein CASK OS=Drosophila melanogaster GN=CASK PE=1 SV=4	alr0106	2e-18	COG0194	Guanylate kinase	K06103	0	calcium/calmodulin-dependent serine protein kinase [EC:2.7.11.1]	GO:0046331//lateral inhibition;GO:0008360//regulation of cell shape;GO:0007163//establishment or maintenance of cell polarity;GO:0046928//regulation of neurotransmitter secretion;GO:0007155//cell adhesion;GO:0016080//synaptic vesicle targeting;GO:0008049//male courtship behavior;GO:0007628//adult walking behavior;GO:0016081//synaptic vesicle docking involved in exocytosis;GO:0006468//protein phos…	GO:0004683//calmodulin-dependent protein kinase activity;GO:0005524//ATP binding	GO:0005954//calcium- and calmodulin-dependent protein kinase complex
	CL1027.Contig1	gi|328706210|ref|XP_001951108.2|	0	PREDICTED: peripheral plasma membrane protein CASK-like isoform 1 [Acyrthosiphon pisum]	gi|328706209|ref|XM_001951073.2|	0	PREDICTED: Acyrthosiphon pisum peripheral plasma membrane protein CASK-like, transcript variant 1 (LOC100163433), mRNA	sp|Q24210|CSKP_DROME	0	Peripheral plasma membrane protein CASK OS=Drosophila melanogaster GN=CASK PE=1 SV=4	alr0106	3e-18	COG0194	Guanylate kinase	K06103	0	calcium/calmodulin-dependent serine protein kinase [EC:2.7.11.1]	GO:0046331//lateral inhibition;GO:0008360//regulation of cell shape;GO:0007163//establishment or maintenance of cell polarity;GO:0046928//regulation of neurotransmitter secretion;GO:0007155//cell adhesion;GO:0016080//synaptic vesicle targeting;GO:0008049//male courtship behavior;GO:0007628//adult walking behavior;GO:0016081//synaptic vesicle docking involved in exocytosis;GO:0006468//protein phos…	GO:0004683//calmodulin-dependent protein kinase activity	GO:0005954//calcium- and calmodulin-dependent protein kinase complex
	CL1027.Contig2	gi|328706212|ref|XP_003243024.1|	0	PREDICTED: peripheral plasma membrane protein CASK-like isoform 2 [Acyrthosiphon pisum]	gi|328706211|ref|XM_003242976.1|	0	PREDICTED: Acyrthosiphon pisum peripheral plasma membrane protein CASK-like, transcript variant 2 (LOC100163433), mRNA	sp|Q24210|CSKP_DROME	0	Peripheral plasma membrane protein CASK OS=Drosophila melanogaster GN=CASK PE=1 SV=4	alr0106	3e-18	COG0194	Guanylate kinase	K06103	0	calcium/calmodulin-dependent serine protein kinase [EC:2.7.11.1]	GO:0046331//lateral inhibition;GO:0008360//regulation of cell shape;GO:0007163//establishment or maintenance of cell polarity;GO:0046928//regulation of neurotransmitter secretion;GO:0007155//cell adhesion;GO:0016080//synaptic vesicle targeting;GO:0008049//male courtship behavior;GO:0007628//adult walking behavior;GO:0016081//synaptic vesicle docking involved in exocytosis;GO:0006468//protein phos…	GO:0004683//calmodulin-dependent protein kinase activity	GO:0005954//calcium- and calmodulin-dependent protein kinase complex
	CL1027.Contig3	gi|328706214|ref|XP_003243025.1|	2e-139	PREDICTED: peripheral plasma membrane protein CASK-like isoform 3 [Acyrthosiphon pisum]	gi|328706211|ref|XM_003242976.1|	0	PREDICTED: Acyrthosiphon pisum peripheral plasma membrane protein CASK-like, transcript variant 2 (LOC100163433), mRNA	sp|Q24210|CSKP_DROME	1e-99	Peripheral plasma membrane protein CASK OS=Drosophila melanogaster GN=CASK PE=1 SV=4	alr0106	1e-18	COG0194	Guanylate kinase	K06103	3e-131	calcium/calmodulin-dependent serine protein kinase [EC:2.7.11.1]	GO:0046331//lateral inhibition;GO:0008360//regulation of cell shape;GO:0007163//establishment or maintenance of cell polarity;GO:0046928//regulation of neurotransmitter secretion;GO:0007155//cell adhesion;GO:0016080//synaptic vesicle targeting;GO:0008049//male courtship behavior;GO:0007628//adult walking behavior;GO:0016081//synaptic vesicle docking involved in exocytosis;GO:0006468//protein phos…	GO:0004683//calmodulin-dependent protein kinase activity;GO:0005524//ATP binding	GO:0005954//calcium- and calmodulin-dependent protein kinase complex
	CL1027.Contig4	gi|328706212|ref|XP_003243024.1|	3e-61	PREDICTED: peripheral plasma membrane protein CASK-like isoform 2 [Acyrthosiphon pisum]	gi|328706211|ref|XM_003242976.1|	0	PREDICTED: Acyrthosiphon pisum peripheral plasma membrane protein CASK-like, transcript variant 2 (LOC100163433), mRNA	sp|Q24210|CSKP_DROME	2e-166	Peripheral plasma membrane protein CASK OS=Drosophila melanogaster GN=CASK PE=1 SV=4	alr0106	2e-08	COG0194	Guanylate kinase	K06103	0	calcium/calmodulin-dependent serine protein kinase [EC:2.7.11.1]	GO:0046331//lateral inhibition;GO:0008360//regulation of cell shape;GO:0007163//establishment or maintenance of cell polarity;GO:0046928//regulation of neurotransmitter secretion;GO:0007155//cell adhesion;GO:0016080//synaptic vesicle targeting;GO:0008049//male courtship behavior;GO:0007628//adult walking behavior;GO:0016081//synaptic vesicle docking involved in exocytosis;GO:0006468//protein phos…	GO:0004683//calmodulin-dependent protein kinase activity	GO:0005954//calcium- and calmodulin-dependent protein kinase complex
	CL1027.Contig5	gi|328706214|ref|XP_003243025.1|	4e-176	PREDICTED: peripheral plasma membrane protein CASK-like isoform 3 [Acyrthosiphon pisum]	gi|328706211|ref|XM_003242976.1|	0	PREDICTED: Acyrthosiphon pisum peripheral plasma membrane protein CASK-like, transcript variant 2 (LOC100163433), mRNA	sp|Q24210|CSKP_DROME	1e-138	Peripheral plasma membrane protein CASK OS=Drosophila melanogaster GN=CASK PE=1 SV=4	alr0106	3e-18	COG0194	Guanylate kinase	K06103	9e-180	calcium/calmodulin-dependent serine protein kinase [EC:2.7.11.1]	GO:0046331//lateral inhibition;GO:0008360//regulation of cell shape;GO:0007163//establishment or maintenance of cell polarity;GO:0046928//regulation of neurotransmitter secretion;GO:0007155//cell adhesion;GO:0016080//synaptic vesicle targeting;GO:0008049//male courtship behavior;GO:0007628//adult walking behavior;GO:0016081//synaptic vesicle docking involved in exocytosis;GO:0006468//protein phos…	GO:0004683//calmodulin-dependent protein kinase activity;GO:0005524//ATP binding	GO:0005954//calcium- and calmodulin-dependent protein kinase complex
	CL1027.Contig6	gi|328706210|ref|XP_001951108.2|	3e-61	PREDICTED: peripheral plasma membrane protein CASK-like isoform 1 [Acyrthosiphon pisum]	gi|328706209|ref|XM_001951073.2|	0	PREDICTED: Acyrthosiphon pisum peripheral plasma membrane protein CASK-like, transcript variant 1 (LOC100163433), mRNA	sp|Q24210|CSKP_DROME	7e-164	Peripheral plasma membrane protein CASK OS=Drosophila melanogaster GN=CASK PE=1 SV=4	alr0106	2e-08	COG0194	Guanylate kinase	K06103	0	calcium/calmodulin-dependent serine protein kinase [EC:2.7.11.1]	GO:0046331//lateral inhibition;GO:0008360//regulation of cell shape;GO:0007163//establishment or maintenance of cell polarity;GO:0046928//regulation of neurotransmitter secretion;GO:0007155//cell adhesion;GO:0016080//synaptic vesicle targeting;GO:0008049//male courtship behavior;GO:0007628//adult walking behavior;GO:0016081//synaptic vesicle docking involved in exocytosis;GO:0006468//protein phos…	GO:0004683//calmodulin-dependent protein kinase activity	GO:0005954//calcium- and calmodulin-dependent protein kinase complex
	CL1027.Contig7	gi|328706212|ref|XP_003243024.1|	3e-61	PREDICTED: peripheral plasma membrane protein CASK-like isoform 2 [Acyrthosiphon pisum]	gi|328706211|ref|XM_003242976.1|	0	PREDICTED: Acyrthosiphon pisum peripheral plasma membrane protein CASK-like, transcript variant 2 (LOC100163433), mRNA	sp|Q24210|CSKP_DROME	9e-86	Peripheral plasma membrane protein CASK OS=Drosophila melanogaster GN=CASK PE=1 SV=4	alr0106	2e-08	COG0194	Guanylate kinase	K06103	2e-109	calcium/calmodulin-dependent serine protein kinase [EC:2.7.11.1]	GO:0046331//lateral inhibition;GO:0008360//regulation of cell shape;GO:0007163//establishment or maintenance of cell polarity;GO:0046928//regulation of neurotransmitter secretion;GO:0007155//cell adhesion;GO:0016080//synaptic vesicle targeting;GO:0008049//male courtship behavior;GO:0007628//adult walking behavior;GO:0016081//synaptic vesicle docking involved in exocytosis;GO:0006468//protein phos…	GO:0004683//calmodulin-dependent protein kinase activity;GO:0005524//ATP binding	GO:0005954//calcium- and calmodulin-dependent protein kinase complex
	CL1027.Contig8	gi|328706212|ref|XP_003243024.1|	5e-79	PREDICTED: peripheral plasma membrane protein CASK-like isoform 2 [Acyrthosiphon pisum]	gi|328706213|ref|XM_003242977.1|	0	PREDICTED: Acyrthosiphon pisum peripheral plasma membrane protein CASK-like, transcript variant 3 (LOC100163433), mRNA	sp|Q24210|CSKP_DROME	1e-58	Peripheral plasma membrane protein CASK OS=Drosophila melanogaster GN=CASK PE=1 SV=4	--	--	--	--	K06103	3e-78	calcium/calmodulin-dependent serine protein kinase [EC:2.7.11.1]	GO:0046331//lateral inhibition;GO:0008360//regulation of cell shape;GO:0007163//establishment or maintenance of cell polarity;GO:0046928//regulation of neurotransmitter secretion;GO:0007155//cell adhesion;GO:0016080//synaptic vesicle targeting;GO:0008049//male courtship behavior;GO:0007628//adult walking behavior;GO:0016081//synaptic vesicle docking involved in exocytosis;GO:0006468//protein phos…	GO:0004683//calmodulin-dependent protein kinase activity;GO:0004385//guanylate kinase activity;GO:0005524//ATP binding	GO:0005954//calcium- and calmodulin-dependent protein kinase complex
	CL1027.Contig9	gi|328706212|ref|XP_003243024.1|	1e-180	PREDICTED: peripheral plasma membrane protein CASK-like isoform 2 [Acyrthosiphon pisum]	gi|328706211|ref|XM_003242976.1|	0	PREDICTED: Acyrthosiphon pisum peripheral plasma membrane protein CASK-like, transcript variant 2 (LOC100163433), mRNA	sp|Q24210|CSKP_DROME	1e-138	Peripheral plasma membrane protein CASK OS=Drosophila melanogaster GN=CASK PE=1 SV=4	alr0106	3e-18	COG0194	Guanylate kinase	K06103	7e-180	calcium/calmodulin-dependent serine protein kinase [EC:2.7.11.1]	GO:0046331//lateral inhibition;GO:0008360//regulation of cell shape;GO:0007163//establishment or maintenance of cell polarity;GO:0046928//regulation of neurotransmitter secretion;GO:0007155//cell adhesion;GO:0016080//synaptic vesicle targeting;GO:0008049//male courtship behavior;GO:0007628//adult walking behavior;GO:0016081//synaptic vesicle docking involved in exocytosis;GO:0006468//protein phos…	GO:0004683//calmodulin-dependent protein kinase activity;GO:0005524//ATP binding	GO:0005954//calcium- and calmodulin-dependent protein kinase complex
	CL1028.Contig1	gi|328707142|ref|XP_001949156.2|	6e-32	PREDICTED: e3 ubiquitin-protein ligase RING1-like [Acyrthosiphon pisum]	gi|328701875|ref|XM_001942567.2|	1e-83	PREDICTED: Acyrthosiphon pisum e3 ubiquitin-protein ligase RING1-like (LOC100169028), mRNA	sp|Q66J69|RNG2A_XENLA	1e-25	E3 ubiquitin-protein ligase RING2-A OS=Xenopus laevis GN=rnf2-a PE=2 SV=1	--	--	--	--	K10695	1e-31	E3 ubiquitin-protein ligase RNF1/2 [EC:6.3.2.19]	-	GO:0008270//zinc ion binding	-
	CL1028.Contig2	gi|193643594|ref|XP_001942602.1|	0	PREDICTED: e3 ubiquitin-protein ligase RING1-like [Acyrthosiphon pisum]	gi|328701875|ref|XM_001942567.2|	0	PREDICTED: Acyrthosiphon pisum e3 ubiquitin-protein ligase RING1-like (LOC100169028), mRNA	sp|Q66J69|RNG2A_XENLA	4e-95	E3 ubiquitin-protein ligase RING2-A OS=Xenopus laevis GN=rnf2-a PE=2 SV=1	SPBP8B7.15c	1e-06	COG5222	Uncharacterized conserved protein, contains RING Zn-finger	K10695	0	E3 ubiquitin-protein ligase RNF1/2 [EC:6.3.2.19]	-	GO:0046872//metal ion binding	-
	CL1028.Contig3	gi|193643594|ref|XP_001942602.1|	0	PREDICTED: e3 ubiquitin-protein ligase RING1-like [Acyrthosiphon pisum]	gi|328701875|ref|XM_001942567.2|	0	PREDICTED: Acyrthosiphon pisum e3 ubiquitin-protein ligase RING1-like (LOC100169028), mRNA	sp|Q66J69|RNG2A_XENLA	5e-95	E3 ubiquitin-protein ligase RING2-A OS=Xenopus laevis GN=rnf2-a PE=2 SV=1	SPBP8B7.15c	2e-06	COG5222	Uncharacterized conserved protein, contains RING Zn-finger	K10695	0	E3 ubiquitin-protein ligase RNF1/2 [EC:6.3.2.19]	-	GO:0046872//metal ion binding	-
	CL1029.Contig1	gi|328697023|ref|XP_003240213.1|	0	PREDICTED: arrestin domain-containing protein 3-like [Acyrthosiphon pisum]	gi|328697022|ref|XM_003240165.1|	0	PREDICTED: Acyrthosiphon pisum arrestin domain-containing protein 3-like (LOC100571435), mRNA	sp|Q6TXF1|ARRD3_RAT	3e-31	Arrestin domain-containing protein 3 OS=Rattus norvegicus GN=Arrdc3 PE=2 SV=1	--	--	--	--	K01277	3e-14	dipeptidyl-peptidase III [EC:3.4.14.4]	-	-	-
	CL1029.Contig2	gi|328697023|ref|XP_003240213.1|	0	PREDICTED: arrestin domain-containing protein 3-like [Acyrthosiphon pisum]	gi|328697022|ref|XM_003240165.1|	0	PREDICTED: Acyrthosiphon pisum arrestin domain-containing protein 3-like (LOC100571435), mRNA	sp|Q6TXF1|ARRD3_RAT	3e-35	Arrestin domain-containing protein 3 OS=Rattus norvegicus GN=Arrdc3 PE=2 SV=1	--	--	--	--	K01277	1e-15	dipeptidyl-peptidase III [EC:3.4.14.4]	-	-	-
	CL1029.Contig3	gi|328697023|ref|XP_003240213.1|	1e-176	PREDICTED: arrestin domain-containing protein 3-like [Acyrthosiphon pisum]	gi|328697022|ref|XM_003240165.1|	0	PREDICTED: Acyrthosiphon pisum arrestin domain-containing protein 3-like (LOC100571435), mRNA	sp|Q7TPQ9|ARRD3_MOUSE	9e-34	Arrestin domain-containing protein 3 OS=Mus musculus GN=Arrdc3 PE=2 SV=1	--	--	--	--	K01277	2e-15	dipeptidyl-peptidase III [EC:3.4.14.4]	-	-	-
	CL103.Contig1	gi|328712488|ref|XP_001950480.2|	0	PREDICTED: regulator of chromosome condensation-like [Acyrthosiphon pisum]	gi|328712487|ref|XM_001950445.2|	0	PREDICTED: Acyrthosiphon pisum regulator of chromosome condensation-like (LOC100163570), mRNA	sp|P18754|RCC1_HUMAN	1e-53	Regulator of chromosome condensation OS=Homo sapiens GN=RCC1 PE=1 SV=1	ECU04g1500	9e-31	COG5184	Alpha-tubulin suppressor and related RCC1 domain-containing proteins	K11493	0	regulator of chromosome condensation	-	-	-
	CL103.Contig2	gi|328712488|ref|XP_001950480.2|	0	PREDICTED: regulator of chromosome condensation-like [Acyrthosiphon pisum]	gi|328712487|ref|XM_001950445.2|	0	PREDICTED: Acyrthosiphon pisum regulator of chromosome condensation-like (LOC100163570), mRNA	sp|P18754|RCC1_HUMAN	1e-53	Regulator of chromosome condensation OS=Homo sapiens GN=RCC1 PE=1 SV=1	ECU04g1500	1e-30	COG5184	Alpha-tubulin suppressor and related RCC1 domain-containing proteins	K11493	0	regulator of chromosome condensation	-	-	-
	CL103.Contig3	gi|328712488|ref|XP_001950480.2|	0	PREDICTED: regulator of chromosome condensation-like [Acyrthosiphon pisum]	gi|328712487|ref|XM_001950445.2|	0	PREDICTED: Acyrthosiphon pisum regulator of chromosome condensation-like (LOC100163570), mRNA	sp|P18754|RCC1_HUMAN	1e-53	Regulator of chromosome condensation OS=Homo sapiens GN=RCC1 PE=1 SV=1	ECU04g1500	9e-31	COG5184	Alpha-tubulin suppressor and related RCC1 domain-containing proteins	K11493	0	regulator of chromosome condensation	-	-	-
	CL103.Contig4	gi|328712488|ref|XP_001950480.2|	0	PREDICTED: regulator of chromosome condensation-like [Acyrthosiphon pisum]	gi|328712487|ref|XM_001950445.2|	0	PREDICTED: Acyrthosiphon pisum regulator of chromosome condensation-like (LOC100163570), mRNA	sp|P18754|RCC1_HUMAN	1e-53	Regulator of chromosome condensation OS=Homo sapiens GN=RCC1 PE=1 SV=1	ECU04g1500	9e-31	COG5184	Alpha-tubulin suppressor and related RCC1 domain-containing proteins	K11493	0	regulator of chromosome condensation	-	-	-
	CL103.Contig5	gi|328712488|ref|XP_001950480.2|	0	PREDICTED: regulator of chromosome condensation-like [Acyrthosiphon pisum]	gi|328712487|ref|XM_001950445.2|	0	PREDICTED: Acyrthosiphon pisum regulator of chromosome condensation-like (LOC100163570), mRNA	sp|P18754|RCC1_HUMAN	2e-53	Regulator of chromosome condensation OS=Homo sapiens GN=RCC1 PE=1 SV=1	ECU04g1500	9e-31	COG5184	Alpha-tubulin suppressor and related RCC1 domain-containing proteins	K11493	0	regulator of chromosome condensation	-	-	-
	CL103.Contig6	gi|328712488|ref|XP_001950480.2|	0	PREDICTED: regulator of chromosome condensation-like [Acyrthosiphon pisum]	gi|328712487|ref|XM_001950445.2|	0	PREDICTED: Acyrthosiphon pisum regulator of chromosome condensation-like (LOC100163570), mRNA	sp|P18754|RCC1_HUMAN	1e-53	Regulator of chromosome condensation OS=Homo sapiens GN=RCC1 PE=1 SV=1	ECU04g1500	7e-31	COG5184	Alpha-tubulin suppressor and related RCC1 domain-containing proteins	K11493	0	regulator of chromosome condensation	-	-	-
	CL1030.Contig1	gi|193681077|ref|XP_001944588.1|	1e-63	PREDICTED: hypothetical protein LOC100160509 [Acyrthosiphon pisum]	gi|328717603|ref|XM_003246205.1|	2e-25	PREDICTED: Acyrthosiphon pisum acid sphingomyelinase-like phosphodiesterase 3a-like (LOC100570566), mRNA	--	--	--	--	--	--	--	--	--	--	-	-	-
	CL1030.Contig2	gi|193681077|ref|XP_001944588.1|	8e-64	PREDICTED: hypothetical protein LOC100160509 [Acyrthosiphon pisum]	gi|328704078|ref|XM_001944553.2|	0	PREDICTED: Acyrthosiphon pisum hypothetical protein LOC100160509 (LOC100160509), mRNA	--	--	--	--	--	--	--	--	--	--	-	-	-
	CL1030.Contig3	--	--	--	gi|328717603|ref|XM_003246205.1|	1e-31	PREDICTED: Acyrthosiphon pisum acid sphingomyelinase-like phosphodiesterase 3a-like (LOC100570566), mRNA	--	--	--	--	--	--	--	--	--	--	-	-	-
	CL1031.Contig1	gi|328703574|ref|XP_003242242.1|	0	PREDICTED: protein TANC2-like isoform 2 [Acyrthosiphon pisum]	gi|328703573|ref|XM_003242194.1|	0	PREDICTED: Acyrthosiphon pisum protein TANC2-like, transcript variant 2 (LOC100165975), mRNA	sp|Q9HCD6|TANC2_HUMAN	0	Protein TANC2 OS=Homo sapiens GN=TANC2 PE=1 SV=3	all2748	7e-39	COG0666	FOG: Ankyrin repeat	K15503	3e-43	serine/threonine-protein phosphatase 6 regulatory ankyrin repeat subunit B	-	-	-
	CL1031.Contig2	gi|328703574|ref|XP_003242242.1|	0	PREDICTED: protein TANC2-like isoform 2 [Acyrthosiphon pisum]	gi|328703573|ref|XM_003242194.1|	0	PREDICTED: Acyrthosiphon pisum protein TANC2-like, transcript variant 2 (LOC100165975), mRNA	sp|Q9HCD6|TANC2_HUMAN	0	Protein TANC2 OS=Homo sapiens GN=TANC2 PE=1 SV=3	all2748	7e-39	COG0666	FOG: Ankyrin repeat	K15503	3e-43	serine/threonine-protein phosphatase 6 regulatory ankyrin repeat subunit B	-	-	-
	CL1031.Contig3	gi|328703574|ref|XP_003242242.1|	0	PREDICTED: protein TANC2-like isoform 2 [Acyrthosiphon pisum]	gi|328703573|ref|XM_003242194.1|	0	PREDICTED: Acyrthosiphon pisum protein TANC2-like, transcript variant 2 (LOC100165975), mRNA	sp|Q9HCD6|TANC2_HUMAN	0	Protein TANC2 OS=Homo sapiens GN=TANC2 PE=1 SV=3	all2748	7e-39	COG0666	FOG: Ankyrin repeat	K15503	3e-43	serine/threonine-protein phosphatase 6 regulatory ankyrin repeat subunit B	GO:0007298//border follicle cell migration;GO:0061327//anterior Malpighian tubule development;GO:0007520//myoblast fusion	GO:0005515//protein binding	GO:0005912//adherens junction;GO:0009986//cell surface;GO:0005737//cytoplasm
	CL1031.Contig4	gi|328703574|ref|XP_003242242.1|	0	PREDICTED: protein TANC2-like isoform 2 [Acyrthosiphon pisum]	gi|328703575|ref|XM_001948209.2|	0	PREDICTED: Acyrthosiphon pisum protein TANC2-like, transcript variant 1 (LOC100165975), mRNA	sp|Q9HCD6|TANC2_HUMAN	0	Protein TANC2 OS=Homo sapiens GN=TANC2 PE=1 SV=3	all2748	7e-39	COG0666	FOG: Ankyrin repeat	K15503	3e-43	serine/threonine-protein phosphatase 6 regulatory ankyrin repeat subunit B	GO:0007298//border follicle cell migration;GO:0061327//anterior Malpighian tubule development;GO:0007520//myoblast fusion	GO:0005515//protein binding	GO:0005912//adherens junction;GO:0009986//cell surface;GO:0005737//cytoplasm
	CL1031.Contig5	gi|328703574|ref|XP_003242242.1|	0	PREDICTED: protein TANC2-like isoform 2 [Acyrthosiphon pisum]	gi|328703573|ref|XM_003242194.1|	0	PREDICTED: Acyrthosiphon pisum protein TANC2-like, transcript variant 2 (LOC100165975), mRNA	sp|Q9HCD6|TANC2_HUMAN	0	Protein TANC2 OS=Homo sapiens GN=TANC2 PE=1 SV=3	all2748	7e-39	COG0666	FOG: Ankyrin repeat	K15503	3e-43	serine/threonine-protein phosphatase 6 regulatory ankyrin repeat subunit B	-	-	-
	CL1031.Contig6	gi|328703576|ref|XP_001948244.2|	0	PREDICTED: protein TANC2-like isoform 1 [Acyrthosiphon pisum]	gi|328703575|ref|XM_001948209.2|	0	PREDICTED: Acyrthosiphon pisum protein TANC2-like, transcript variant 1 (LOC100165975), mRNA	sp|Q9HCD6|TANC2_HUMAN	0	Protein TANC2 OS=Homo sapiens GN=TANC2 PE=1 SV=3	all2748	7e-39	COG0666	FOG: Ankyrin repeat	K15503	3e-43	serine/threonine-protein phosphatase 6 regulatory ankyrin repeat subunit B	GO:0007298//border follicle cell migration;GO:0061327//anterior Malpighian tubule development;GO:0007520//myoblast fusion	GO:0005515//protein binding	GO:0005912//adherens junction;GO:0009986//cell surface;GO:0005737//cytoplasm
	CL1031.Contig7	gi|328703576|ref|XP_001948244.2|	0	PREDICTED: protein TANC2-like isoform 1 [Acyrthosiphon pisum]	gi|328703573|ref|XM_003242194.1|	0	PREDICTED: Acyrthosiphon pisum protein TANC2-like, transcript variant 2 (LOC100165975), mRNA	sp|Q9HCD6|TANC2_HUMAN	0	Protein TANC2 OS=Homo sapiens GN=TANC2 PE=1 SV=3	all2748	7e-39	COG0666	FOG: Ankyrin repeat	K15503	3e-43	serine/threonine-protein phosphatase 6 regulatory ankyrin repeat subunit B	-	-	-
	CL1031.Contig8	gi|328703574|ref|XP_003242242.1|	0	PREDICTED: protein TANC2-like isoform 2 [Acyrthosiphon pisum]	gi|328703573|ref|XM_003242194.1|	0	PREDICTED: Acyrthosiphon pisum protein TANC2-like, transcript variant 2 (LOC100165975), mRNA	sp|Q9HCD6|TANC2_HUMAN	0	Protein TANC2 OS=Homo sapiens GN=TANC2 PE=1 SV=3	all2748	7e-39	COG0666	FOG: Ankyrin repeat	K15503	3e-43	serine/threonine-protein phosphatase 6 regulatory ankyrin repeat subunit B	-	-	-
	CL1032.Contig1	gi|328717523|ref|XP_003246231.1|	0	PREDICTED: hypothetical protein LOC100573926 [Acyrthosiphon pisum]	gi|91082600|ref|XM_962963.1|	1e-32	PREDICTED: Tribolium castaneum similar to forkhead protein/ forkhead protein domain (LOC656430), mRNA	sp|P32028|FD4_DROME	6e-62	Fork head domain-containing protein FD4 OS=Drosophila melanogaster GN=fd96Ca PE=2 SV=2	YNL068c	3e-21	COG5025	Transcription factor of the Forkhead/HNF3 family	K09411	5e-66	forkhead box protein, other	GO:0007275//multicellular organismal development;GO:0006355//regulation of transcription, DNA-dependent;GO:0048856//anatomical structure development;GO:0044767	GO:0003677//DNA binding	-
	CL1032.Contig2	gi|193641018|ref|XP_001947141.1|	3e-58	PREDICTED: hypothetical protein LOC100159855 [Acyrthosiphon pisum]	gi|91082600|ref|XM_962963.1|	1e-28	PREDICTED: Tribolium castaneum similar to forkhead protein/ forkhead protein domain (LOC656430), mRNA	sp|P32028|FD4_DROME	2e-56	Fork head domain-containing protein FD4 OS=Drosophila melanogaster GN=fd96Ca PE=2 SV=2	SPAC1142.08	4e-20	COG5025	Transcription factor of the Forkhead/HNF3 family	K09411	4e-59	forkhead box protein, other	GO:0009888//tissue development;GO:0000122//negative regulation of transcription from RNA polymerase II promoter;GO:0048813//dendrite morphogenesis;GO:0007389//pattern specification process;GO:0048806//genitalia development;GO:0051090//regulation of sequence-specific DNA binding transcription factor activity;GO:0009790//embryo development	GO:0003705//RNA polymerase II distal enhancer sequence-specific DNA binding transcription factor activity;GO:0043565//sequence-specific DNA binding;GO:0003690//double-stranded DNA binding;GO:0008134//transcription factor binding;GO:0008301//DNA binding, bending	GO:0005667//transcription factor complex
	CL1032.Contig3	gi|328717523|ref|XP_003246231.1|	0	PREDICTED: hypothetical protein LOC100573926 [Acyrthosiphon pisum]	gi|91082600|ref|XM_962963.1|	2e-28	PREDICTED: Tribolium castaneum similar to forkhead protein/ forkhead protein domain (LOC656430), mRNA	sp|P32028|FD4_DROME	3e-60	Fork head domain-containing protein FD4 OS=Drosophila melanogaster GN=fd96Ca PE=2 SV=2	SPAC1142.08	2e-21	COG5025	Transcription factor of the Forkhead/HNF3 family	K09411	3e-64	forkhead box protein, other	GO:0007275//multicellular organismal development;GO:0006355//regulation of transcription, DNA-dependent;GO:0048856//anatomical structure development;GO:0044767	GO:0003677//DNA binding	-
	CL1033.Contig1	gi|357615596|gb|EHJ69742.1|	0	hypothetical protein KGM_19016 [Danaus plexippus]	gi|328718934|ref|XR_045826.2|	0	PREDICTED: Acyrthosiphon pisum traf2 and NCK-interacting protein kinase-like (LOC100162642), miscRNA	sp|Q23356|MIG15_CAEEL	6e-164	Serine/threonine-protein kinase mig-15 OS=Caenorhabditis elegans GN=mig-15 PE=2 SV=3	--	--	--	--	K08282	2e-163	non-specific serine/threonine protein kinase [EC:2.7.11.1]	GO:0007411//axon guidance;GO:0007097//nuclear migration;GO:0000185//activation of MAPKKK activity;GO:0009611//response to wounding;GO:0046580//negative regulation of Ras protein signal transduction;GO:0001748//optic lobe placode development;GO:0008594//photoreceptor cell morphogenesis;GO:0001736//establishment of planar polarity;GO:0007391//dorsal closure;GO:0007254//JNK cascade;GO:0046529//imagi…	GO:0042656//JUN kinase kinase kinase kinase activity;GO:0005083//small GTPase regulator activity;GO:0005524//ATP binding	GO:0005938//cell cortex
	CL1033.Contig2	gi|357615596|gb|EHJ69742.1|	0	hypothetical protein KGM_19016 [Danaus plexippus]	gi|328718934|ref|XR_045826.2|	0	PREDICTED: Acyrthosiphon pisum traf2 and NCK-interacting protein kinase-like (LOC100162642), miscRNA	sp|Q23356|MIG15_CAEEL	7e-164	Serine/threonine-protein kinase mig-15 OS=Caenorhabditis elegans GN=mig-15 PE=2 SV=3	--	--	--	--	K08282	3e-163	non-specific serine/threonine protein kinase [EC:2.7.11.1]	GO:0007411//axon guidance;GO:0007097//nuclear migration;GO:0000185//activation of MAPKKK activity;GO:0009611//response to wounding;GO:0046580//negative regulation of Ras protein signal transduction;GO:0001748//optic lobe placode development;GO:0008594//photoreceptor cell morphogenesis;GO:0001736//establishment of planar polarity;GO:0007391//dorsal closure;GO:0007254//JNK cascade;GO:0046529//imagi…	GO:0042656//JUN kinase kinase kinase kinase activity;GO:0005083//small GTPase regulator activity;GO:0005524//ATP binding	GO:0005938//cell cortex
	CL1033.Contig3	gi|357615596|gb|EHJ69742.1|	0	hypothetical protein KGM_19016 [Danaus plexippus]	gi|328718934|ref|XR_045826.2|	0	PREDICTED: Acyrthosiphon pisum traf2 and NCK-interacting protein kinase-like (LOC100162642), miscRNA	sp|Q23356|MIG15_CAEEL	7e-164	Serine/threonine-protein kinase mig-15 OS=Caenorhabditis elegans GN=mig-15 PE=2 SV=3	--	--	--	--	K08282	2e-163	non-specific serine/threonine protein kinase [EC:2.7.11.1]	GO:0007411//axon guidance;GO:0007097//nuclear migration;GO:0000185//activation of MAPKKK activity;GO:0009611//response to wounding;GO:0046580//negative regulation of Ras protein signal transduction;GO:0001748//optic lobe placode development;GO:0008594//photoreceptor cell morphogenesis;GO:0001736//establishment of planar polarity;GO:0007391//dorsal closure;GO:0007254//JNK cascade;GO:0046529//imagi…	GO:0042656//JUN kinase kinase kinase kinase activity;GO:0005083//small GTPase regulator activity;GO:0005524//ATP binding	GO:0005938//cell cortex
	CL1034.Contig1	gi|328718425|ref|XP_001945224.2|	6e-121	PREDICTED: neuronal acetylcholine receptor subunit alpha-7-like [Acyrthosiphon pisum]	gi|328718424|ref|XM_001945189.2|	0	PREDICTED: Acyrthosiphon pisum neuronal acetylcholine receptor subunit alpha-7-like (LOC100162309), mRNA	sp|A8WQK3|ACH1_CAEBR	7e-28	Acetylcholine receptor subunit alpha-type acr-16 OS=Caenorhabditis briggsae GN=acr-16 PE=3 SV=2	--	--	--	--	K05312	2e-27	nicotinic acetylcholine receptor, invertebrate	-	GO:0004889//acetylcholine-activated cation-selective channel activity;GO:0042166//acetylcholine binding	GO:0005892//acetylcholine-gated channel complex
	CL1034.Contig2	gi|328718425|ref|XP_001945224.2|	0	PREDICTED: neuronal acetylcholine receptor subunit alpha-7-like [Acyrthosiphon pisum]	gi|328718424|ref|XM_001945189.2|	0	PREDICTED: Acyrthosiphon pisum neuronal acetylcholine receptor subunit alpha-7-like (LOC100162309), mRNA	sp|P22770|ACHA7_CHICK	5e-132	Neuronal acetylcholine receptor subunit alpha-7 OS=Gallus gallus GN=CHRNA7 PE=1 SV=1	--	--	--	--	K04809	7e-132	nicotinic acetylcholine receptor alpha-7	GO:0006811//ion transport	GO:0004889//acetylcholine-activated cation-selective channel activity;GO:0042166//acetylcholine binding	GO:0045211//postsynaptic membrane;GO:0030054//cell junction;GO:0005892//acetylcholine-gated channel complex
	CL1034.Contig3	gi|328718425|ref|XP_001945224.2|	4e-158	PREDICTED: neuronal acetylcholine receptor subunit alpha-7-like [Acyrthosiphon pisum]	gi|328718424|ref|XM_001945189.2|	0	PREDICTED: Acyrthosiphon pisum neuronal acetylcholine receptor subunit alpha-7-like (LOC100162309), mRNA	sp|A8WQK3|ACH1_CAEBR	9e-57	Acetylcholine receptor subunit alpha-type acr-16 OS=Caenorhabditis briggsae GN=acr-16 PE=3 SV=2	--	--	--	--	K05312	3e-56	nicotinic acetylcholine receptor, invertebrate	-	GO:0004889//acetylcholine-activated cation-selective channel activity;GO:0042166//acetylcholine binding	GO:0005892//acetylcholine-gated channel complex
	CL1034.Contig4	gi|328718425|ref|XP_001945224.2|	1e-136	PREDICTED: neuronal acetylcholine receptor subunit alpha-7-like [Acyrthosiphon pisum]	gi|328718424|ref|XM_001945189.2|	0	PREDICTED: Acyrthosiphon pisum neuronal acetylcholine receptor subunit alpha-7-like (LOC100162309), mRNA	sp|A8WQK3|ACH1_CAEBR	4e-37	Acetylcholine receptor subunit alpha-type acr-16 OS=Caenorhabditis briggsae GN=acr-16 PE=3 SV=2	--	--	--	--	K05312	1e-36	nicotinic acetylcholine receptor, invertebrate	-	GO:0004889//acetylcholine-activated cation-selective channel activity;GO:0042166//acetylcholine binding	GO:0005892//acetylcholine-gated channel complex
	CL1035.Contig1	gi|328702149|ref|XP_001952649.2|	0	PREDICTED: spermatogenesis-associated protein 20-like [Acyrthosiphon pisum]	gi|328702148|ref|XM_001952614.2|	0	PREDICTED: Acyrthosiphon pisum spermatogenesis-associated protein 20-like (LOC100162841), mRNA	sp|Q8TB22|SPT20_HUMAN	0	Spermatogenesis-associated protein 20 OS=Homo sapiens GN=SPATA20 PE=2 SV=3	aq_2146	7e-141	COG1331	Highly conserved protein containing a thioredoxin domain	--	--	--	-	-	-
	CL1035.Contig2	gi|328702149|ref|XP_001952649.2|	4e-06	PREDICTED: spermatogenesis-associated protein 20-like [Acyrthosiphon pisum]	gi|328702148|ref|XM_001952614.2|	0	PREDICTED: Acyrthosiphon pisum spermatogenesis-associated protein 20-like (LOC100162841), mRNA	sp|Q8TB22|SPT20_HUMAN	0	Spermatogenesis-associated protein 20 OS=Homo sapiens GN=SPATA20 PE=2 SV=3	MA3726	3e-135	COG1331	Highly conserved protein containing a thioredoxin domain	--	--	--	-	-	-
	CL1036.Contig1	gi|193606283|ref|XP_001943489.1|	0	PREDICTED: G-protein-signaling modulator 2-like isoform 1 [Acyrthosiphon pisum] >gi|328710046|ref|XP_003244146.1| PREDICTED: G-protein-signaling modulator 2-like isoform 2 [Acyrthosiphon pisum]	gi|328710047|ref|XM_001943454.2|	0	PREDICTED: Acyrthosiphon pisum G-protein-signaling modulator 2-like, transcript variant 1 (LOC100164785), mRNA	sp|P81274|GPSM2_HUMAN	1e-153	G-protein-signaling modulator 2 OS=Homo sapiens GN=GPSM2 PE=1 SV=3	sll0499_1	8e-32	COG0457	FOG: TPR repeat	K15837	0	G-protein signaling modulator 2	GO:0045167//asymmetric protein localization involved in cell fate determination;GO:0008277//regulation of G-protein coupled receptor protein signaling pathway;GO:0055059//asymmetric neuroblast division;GO:0008356//asymmetric cell division;GO:0007400//neuroblast fate determination;GO:0045185//maintenance of protein location;GO:0045175//basal protein localization;GO:0000132//establishment of mitoti…	GO:0005092//GDP-dissociation inhibitor activity;GO:0005515//protein binding	GO:0045179//apical cortex
	CL1036.Contig2	gi|193606283|ref|XP_001943489.1|	0	PREDICTED: G-protein-signaling modulator 2-like isoform 1 [Acyrthosiphon pisum] >gi|328710046|ref|XP_003244146.1| PREDICTED: G-protein-signaling modulator 2-like isoform 2 [Acyrthosiphon pisum]	gi|328710047|ref|XM_001943454.2|	0	PREDICTED: Acyrthosiphon pisum G-protein-signaling modulator 2-like, transcript variant 1 (LOC100164785), mRNA	sp|Q8VDU0|GPSM2_MOUSE	1e-178	G-protein-signaling modulator 2 OS=Mus musculus GN=Gpsm2 PE=1 SV=2	sll0499_1	1e-31	COG0457	FOG: TPR repeat	K15837	0	G-protein signaling modulator 2	GO:0045167//asymmetric protein localization involved in cell fate determination;GO:0008277//regulation of G-protein coupled receptor protein signaling pathway;GO:0055059//asymmetric neuroblast division;GO:0008356//asymmetric cell division;GO:0007400//neuroblast fate determination;GO:0045185//maintenance of protein location;GO:0045175//basal protein localization;GO:0000132//establishment of mitoti…	GO:0005092//GDP-dissociation inhibitor activity;GO:0005515//protein binding	GO:0045179//apical cortex
	CL1036.Contig3	gi|193606283|ref|XP_001943489.1|	0	PREDICTED: G-protein-signaling modulator 2-like isoform 1 [Acyrthosiphon pisum] >gi|328710046|ref|XP_003244146.1| PREDICTED: G-protein-signaling modulator 2-like isoform 2 [Acyrthosiphon pisum]	gi|328710047|ref|XM_001943454.2|	0	PREDICTED: Acyrthosiphon pisum G-protein-signaling modulator 2-like, transcript variant 1 (LOC100164785), mRNA	sp|P81274|GPSM2_HUMAN	0	G-protein-signaling modulator 2 OS=Homo sapiens GN=GPSM2 PE=1 SV=3	sll0499_1	1e-31	COG0457	FOG: TPR repeat	K15837	0	G-protein signaling modulator 2	GO:0045167//asymmetric protein localization involved in cell fate determination;GO:0008277//regulation of G-protein coupled receptor protein signaling pathway;GO:0055059//asymmetric neuroblast division;GO:0008356//asymmetric cell division;GO:0007400//neuroblast fate determination;GO:0045185//maintenance of protein location;GO:0045175//basal protein localization;GO:0000132//establishment of mitoti…	GO:0005092//GDP-dissociation inhibitor activity;GO:0005515//protein binding	GO:0045179//apical cortex
	CL1037.Contig1	gi|328716255|ref|XP_003245879.1|	3e-91	PREDICTED: THAP domain-containing protein 2-like [Acyrthosiphon pisum]	gi|328716254|ref|XM_003245831.1|	1e-118	PREDICTED: Acyrthosiphon pisum THAP domain-containing protein 2-like (LOC100573103), mRNA	sp|Q9H0W7|THAP2_HUMAN	9e-10	THAP domain-containing protein 2 OS=Homo sapiens GN=THAP2 PE=1 SV=1	--	--	--	--	K00943	2e-07	dTMP kinase [EC:2.7.4.9]	-	-	-
	CL1037.Contig2	gi|328716255|ref|XP_003245879.1|	2e-77	PREDICTED: THAP domain-containing protein 2-like [Acyrthosiphon pisum]	gi|328716254|ref|XM_003245831.1|	1e-84	PREDICTED: Acyrthosiphon pisum THAP domain-containing protein 2-like (LOC100573103), mRNA	sp|Q9H0W7|THAP2_HUMAN	7e-08	THAP domain-containing protein 2 OS=Homo sapiens GN=THAP2 PE=1 SV=1	--	--	--	--	K00943	2e-07	dTMP kinase [EC:2.7.4.9]	-	-	-
	CL1037.Contig3	gi|328716255|ref|XP_003245879.1|	2e-77	PREDICTED: THAP domain-containing protein 2-like [Acyrthosiphon pisum]	gi|328716254|ref|XM_003245831.1|	1e-84	PREDICTED: Acyrthosiphon pisum THAP domain-containing protein 2-like (LOC100573103), mRNA	sp|Q9H0W7|THAP2_HUMAN	6e-08	THAP domain-containing protein 2 OS=Homo sapiens GN=THAP2 PE=1 SV=1	--	--	--	--	K00943	2e-07	dTMP kinase [EC:2.7.4.9]	-	-	-
	CL1037.Contig4	gi|328716255|ref|XP_003245879.1|	4e-91	PREDICTED: THAP domain-containing protein 2-like [Acyrthosiphon pisum]	gi|328716254|ref|XM_003245831.1|	1e-118	PREDICTED: Acyrthosiphon pisum THAP domain-containing protein 2-like (LOC100573103), mRNA	sp|Q9H0W7|THAP2_HUMAN	1e-09	THAP domain-containing protein 2 OS=Homo sapiens GN=THAP2 PE=1 SV=1	--	--	--	--	K00943	3e-07	dTMP kinase [EC:2.7.4.9]	-	-	-
	CL1038.Contig1	gi|328718080|ref|XP_003246382.1|	0	PREDICTED: hypothetical protein LOC100163869 [Acyrthosiphon pisum]	gi|328718079|ref|XM_003246334.1|	0	PREDICTED: Acyrthosiphon pisum hypothetical protein LOC100163869 (LOC100163869), mRNA	sp|Q8VE08|FBX33_MOUSE	4e-15	F-box only protein 33 OS=Mus musculus GN=Fbxo33 PE=1 SV=3	--	--	--	--	K10310	0	F-box protein 33	-	-	-
	CL1038.Contig2	gi|328718080|ref|XP_003246382.1|	7e-64	PREDICTED: hypothetical protein LOC100163869 [Acyrthosiphon pisum]	gi|328718079|ref|XM_003246334.1|	0	PREDICTED: Acyrthosiphon pisum hypothetical protein LOC100163869 (LOC100163869), mRNA	--	--	--	--	--	--	--	K10310	2e-64	F-box protein 33	-	-	-
	CL1038.Contig3	gi|328718080|ref|XP_003246382.1|	0	PREDICTED: hypothetical protein LOC100163869 [Acyrthosiphon pisum]	gi|328718079|ref|XM_003246334.1|	0	PREDICTED: Acyrthosiphon pisum hypothetical protein LOC100163869 (LOC100163869), mRNA	sp|Q8VE08|FBX33_MOUSE	4e-15	F-box only protein 33 OS=Mus musculus GN=Fbxo33 PE=1 SV=3	--	--	--	--	K10310	0	F-box protein 33	-	-	-
	CL1039.Contig1	gi|328710627|ref|XP_003244317.1|	8e-70	PREDICTED: hypothetical protein LOC100158731 isoform 2 [Acyrthosiphon pisum]	gi|23343931|gb|AY137658.1|	1e-164	Brevicoryne brassicae microsatellite Bb72 sequence	sp|Q54J55|MYBX_DICDI	7e-09	Myb-like protein X OS=Dictyostelium discoideum GN=mybX PE=3 SV=1	SSO3043	8e-06	COG0747	ABC-type dipeptide transport system, periplasmic component	K13172	2e-07	serine/arginine repetitive matrix protein 2	-	-	-
	CL1039.Contig2	gi|328710627|ref|XP_003244317.1|	1e-69	PREDICTED: hypothetical protein LOC100158731 isoform 2 [Acyrthosiphon pisum]	gi|23343931|gb|AY137658.1|	1e-164	Brevicoryne brassicae microsatellite Bb72 sequence	sp|Q05049|MUC1_XENLA	2e-09	Integumentary mucin C.1 (Fragment) OS=Xenopus laevis PE=2 SV=1	SSO3043	9e-06	COG0747	ABC-type dipeptide transport system, periplasmic component	K13172	2e-08	serine/arginine repetitive matrix protein 2	-	GO:0005488//binding	-
	CL104.Contig1	gi|328707750|ref|XP_001947806.2|	0	PREDICTED: hypothetical protein LOC100163829 isoform 1 [Acyrthosiphon pisum]	gi|328707749|ref|XM_001947771.2|	0	PREDICTED: Acyrthosiphon pisum hypothetical protein LOC100163829, transcript variant 1 (LOC100163829), mRNA	sp|Q15746|MYLK_HUMAN	9e-91	Myosin light chain kinase, smooth muscle OS=Homo sapiens GN=MYLK PE=1 SV=4	SPAC14C4.03	6e-31	COG0515	Serine/threonine protein kinase	K00907	0	myosin-light-chain kinase [EC:2.7.11.18]	GO:0046777//protein autophosphorylation;GO:0007015//actin filament organization;GO:0008360//regulation of cell shape;GO:0032008//positive regulation of TOR signaling cascade;GO:0006914//autophagy	GO:0005524//ATP binding;GO:0004687//myosin light chain kinase activity	-
	CL104.Contig2	gi|328707750|ref|XP_001947806.2|	0	PREDICTED: hypothetical protein LOC100163829 isoform 1 [Acyrthosiphon pisum]	gi|328707749|ref|XM_001947771.2|	0	PREDICTED: Acyrthosiphon pisum hypothetical protein LOC100163829, transcript variant 1 (LOC100163829), mRNA	sp|Q15746|MYLK_HUMAN	6e-91	Myosin light chain kinase, smooth muscle OS=Homo sapiens GN=MYLK PE=1 SV=4	SPAC14C4.03	9e-31	COG0515	Serine/threonine protein kinase	K00907	0	myosin-light-chain kinase [EC:2.7.11.18]	GO:0046777//protein autophosphorylation;GO:0007015//actin filament organization;GO:0008360//regulation of cell shape;GO:0032008//positive regulation of TOR signaling cascade;GO:0006914//autophagy	GO:0005524//ATP binding;GO:0004687//myosin light chain kinase activity	-
	CL104.Contig3	gi|328707750|ref|XP_001947806.2|	0	PREDICTED: hypothetical protein LOC100163829 isoform 1 [Acyrthosiphon pisum]	gi|328707749|ref|XM_001947771.2|	0	PREDICTED: Acyrthosiphon pisum hypothetical protein LOC100163829, transcript variant 1 (LOC100163829), mRNA	sp|Q15746|MYLK_HUMAN	8e-91	Myosin light chain kinase, smooth muscle OS=Homo sapiens GN=MYLK PE=1 SV=4	SPAC14C4.03	1e-30	COG0515	Serine/threonine protein kinase	K00907	0	myosin-light-chain kinase [EC:2.7.11.18]	GO:0046777//protein autophosphorylation;GO:0007015//actin filament organization;GO:0008360//regulation of cell shape;GO:0032008//positive regulation of TOR signaling cascade;GO:0006914//autophagy	GO:0005524//ATP binding;GO:0004687//myosin light chain kinase activity	-
	CL104.Contig4	gi|328707750|ref|XP_001947806.2|	0	PREDICTED: hypothetical protein LOC100163829 isoform 1 [Acyrthosiphon pisum]	gi|328707749|ref|XM_001947771.2|	0	PREDICTED: Acyrthosiphon pisum hypothetical protein LOC100163829, transcript variant 1 (LOC100163829), mRNA	sp|Q15746|MYLK_HUMAN	8e-91	Myosin light chain kinase, smooth muscle OS=Homo sapiens GN=MYLK PE=1 SV=4	SPAC14C4.03	1e-30	COG0515	Serine/threonine protein kinase	K00907	0	myosin-light-chain kinase [EC:2.7.11.18]	GO:0006468//protein phosphorylation;GO:0044763;GO:0050794//regulation of cellular process;GO:0016043//cellular component organization	GO:0005524//ATP binding;GO:0004687//myosin light chain kinase activity	-
	CL104.Contig5	gi|328707750|ref|XP_001947806.2|	0	PREDICTED: hypothetical protein LOC100163829 isoform 1 [Acyrthosiphon pisum]	gi|328707749|ref|XM_001947771.2|	0	PREDICTED: Acyrthosiphon pisum hypothetical protein LOC100163829, transcript variant 1 (LOC100163829), mRNA	sp|Q15746|MYLK_HUMAN	8e-91	Myosin light chain kinase, smooth muscle OS=Homo sapiens GN=MYLK PE=1 SV=4	SPAC14C4.03	1e-30	COG0515	Serine/threonine protein kinase	K00907	0	myosin-light-chain kinase [EC:2.7.11.18]	GO:0006468//protein phosphorylation;GO:0044763;GO:0050794//regulation of cellular process;GO:0016043//cellular component organization	GO:0005524//ATP binding;GO:0004687//myosin light chain kinase activity	-
	CL1040.Contig1	--	--	--	--	--	--	--	--	--	--	--	--	--	--	--	--	-	-	-
	CL1040.Contig2	--	--	--	--	--	--	--	--	--	--	--	--	--	--	--	--	-	-	-
	CL1040.Contig3	--	--	--	--	--	--	--	--	--	--	--	--	--	--	--	--	-	-	-
	CL1040.Contig4	--	--	--	--	--	--	--	--	--	--	--	--	--	--	--	--	-	-	-
	CL1040.Contig5	--	--	--	--	--	--	--	--	--	--	--	--	--	--	--	--	-	-	-
	CL1040.Contig6	--	--	--	--	--	--	--	--	--	--	--	--	--	--	--	--	-	-	-
	CL1041.Contig1	--	--	--	--	--	--	--	--	--	--	--	--	--	--	--	--	-	-	-
	CL1041.Contig2	gi|328711541|ref|XP_001947144.2|	1e-126	PREDICTED: hypothetical protein LOC100164134 [Acyrthosiphon pisum]	gi|328711540|ref|XM_001947109.2|	0	PREDICTED: Acyrthosiphon pisum hypothetical protein LOC100164134 (LOC100164134), mRNA	--	--	--	--	--	--	--	K07523	1e-10	netrin-G1 ligand	-	-	-
	CL1041.Contig3	gi|328711541|ref|XP_001947144.2|	0	PREDICTED: hypothetical protein LOC100164134 [Acyrthosiphon pisum]	gi|328711540|ref|XM_001947109.2|	0	PREDICTED: Acyrthosiphon pisum hypothetical protein LOC100164134 (LOC100164134), mRNA	sp|Q50LG9|LRC24_HUMAN	1e-32	Leucine-rich repeat-containing protein 24 OS=Homo sapiens GN=LRRC24 PE=2 SV=2	--	--	--	--	K07523	5e-107	netrin-G1 ligand	-	-	-
	CL1041.Contig4	gi|328711541|ref|XP_001947144.2|	1e-126	PREDICTED: hypothetical protein LOC100164134 [Acyrthosiphon pisum]	gi|328711540|ref|XM_001947109.2|	0	PREDICTED: Acyrthosiphon pisum hypothetical protein LOC100164134 (LOC100164134), mRNA	--	--	--	--	--	--	--	K07523	2e-10	netrin-G1 ligand	-	-	-
	CL1041.Contig5	gi|328711541|ref|XP_001947144.2|	0	PREDICTED: hypothetical protein LOC100164134 [Acyrthosiphon pisum]	gi|328711540|ref|XM_001947109.2|	0	PREDICTED: Acyrthosiphon pisum hypothetical protein LOC100164134 (LOC100164134), mRNA	sp|Q50LG9|LRC24_HUMAN	4e-32	Leucine-rich repeat-containing protein 24 OS=Homo sapiens GN=LRRC24 PE=2 SV=2	--	--	--	--	K07523	2e-122	netrin-G1 ligand	-	-	-
	CL1042.Contig1	gi|193643449|ref|XP_001946401.1|	6e-146	PREDICTED: 28S ribosomal protein S2, mitochondrial-like [Acyrthosiphon pisum]	gi|328700268|ref|XM_001946366.2|	0	PREDICTED: Acyrthosiphon pisum 28S ribosomal protein S2, mitochondrial-like (LOC100169527), mRNA	sp|Q9Y399|RT02_HUMAN	1e-51	28S ribosomal protein S2, mitochondrial OS=Homo sapiens GN=MRPS2 PE=1 SV=1	RP086	1e-23	COG0052	Ribosomal protein S2	--	--	--	GO:0006412//translation	GO:0003735//structural constituent of ribosome	GO:0005763//mitochondrial small ribosomal subunit
	CL1042.Contig2	gi|193643449|ref|XP_001946401.1|	1e-145	PREDICTED: 28S ribosomal protein S2, mitochondrial-like [Acyrthosiphon pisum]	gi|328700268|ref|XM_001946366.2|	0	PREDICTED: Acyrthosiphon pisum 28S ribosomal protein S2, mitochondrial-like (LOC100169527), mRNA	sp|Q9Y399|RT02_HUMAN	2e-51	28S ribosomal protein S2, mitochondrial OS=Homo sapiens GN=MRPS2 PE=1 SV=1	RP086	3e-23	COG0052	Ribosomal protein S2	--	--	--	GO:0006412//translation	GO:0003735//structural constituent of ribosome	GO:0005763//mitochondrial small ribosomal subunit
	CL1043.Contig1	--	--	--	--	--	--	--	--	--	--	--	--	--	--	--	--	-	-	-
	CL1043.Contig2	gi|328713021|ref|XP_003244976.1|	0	PREDICTED: hypothetical protein LOC100571906 [Acyrthosiphon pisum]	gi|328713020|ref|XM_003244928.1|	0	PREDICTED: Acyrthosiphon pisum hypothetical protein LOC100571906 (LOC100571906), mRNA	sp|Q3U0L2|AN33B_MOUSE	3e-21	Ankyrin repeat domain-containing protein 33B OS=Mus musculus GN=Ankrd33b PE=2 SV=1	all2748	4e-06	COG0666	FOG: Ankyrin repeat	K10380	3e-12	ankyrin	-	-	-
	CL1043.Contig3	gi|328713027|ref|XP_001945892.2|	0	PREDICTED: dnaJ homolog subfamily C member 22-like [Acyrthosiphon pisum]	gi|328713026|ref|XM_001945857.2|	0	PREDICTED: Acyrthosiphon pisum dnaJ homolog subfamily C member 22-like (LOC100168578), mRNA	sp|Q5PR00|DJC22_RAT	5e-24	DnaJ homolog subfamily C member 22 OS=Rattus norvegicus GN=Dnajc22 PE=2 SV=1	MG019	5e-06	COG0484	DnaJ-class molecular chaperone with C-terminal Zn finger domain	K10380	5e-12	ankyrin	GO:0035002//liquid clearance, open tracheal system;GO:0035159//regulation of tube length, open tracheal system;GO:0030198//extracellular matrix organization;GO:0006897//endocytosis	-	GO:0005769//early endosome;GO:0005886//plasma membrane;GO:0031410//cytoplasmic vesicle
	CL1044.Contig1	gi|328722262|ref|XP_003247523.1|	0	PREDICTED: multiple C2 and transmembrane domain-containing protein 1-like isoform 3 [Acyrthosiphon pisum]	gi|328722261|ref|XM_003247475.1|	0	PREDICTED: Acyrthosiphon pisum multiple C2 and transmembrane domain-containing protein 1-like, transcript variant 3 (LOC100160521), mRNA	sp|Q6DN14|MCTP1_HUMAN	2e-120	Multiple C2 and transmembrane domain-containing protein 1 OS=Homo sapiens GN=MCTP1 PE=2 SV=2	--	--	--	--	K15293	4e-09	protein unc-13	-	-	-
	CL1044.Contig2	gi|328722262|ref|XP_003247523.1|	2e-07	PREDICTED: multiple C2 and transmembrane domain-containing protein 1-like isoform 3 [Acyrthosiphon pisum]	gi|328722261|ref|XM_003247475.1|	1e-97	PREDICTED: Acyrthosiphon pisum multiple C2 and transmembrane domain-containing protein 1-like, transcript variant 3 (LOC100160521), mRNA	--	--	--	--	--	--	--	--	--	--	-	-	-
	CL1044.Contig3	gi|328722262|ref|XP_003247523.1|	0	PREDICTED: multiple C2 and transmembrane domain-containing protein 1-like isoform 3 [Acyrthosiphon pisum]	gi|328722261|ref|XM_003247475.1|	0	PREDICTED: Acyrthosiphon pisum multiple C2 and transmembrane domain-containing protein 1-like, transcript variant 3 (LOC100160521), mRNA	sp|Q6DN14|MCTP1_HUMAN	2e-120	Multiple C2 and transmembrane domain-containing protein 1 OS=Homo sapiens GN=MCTP1 PE=2 SV=2	--	--	--	--	K15293	4e-09	protein unc-13	-	-	-
	CL1044.Contig4	gi|328722262|ref|XP_003247523.1|	7e-114	PREDICTED: multiple C2 and transmembrane domain-containing protein 1-like isoform 3 [Acyrthosiphon pisum]	gi|328722261|ref|XM_003247475.1|	0	PREDICTED: Acyrthosiphon pisum multiple C2 and transmembrane domain-containing protein 1-like, transcript variant 3 (LOC100160521), mRNA	sp|Q6DN12|MCTP2_HUMAN	4e-43	Multiple C2 and transmembrane domain-containing protein 2 OS=Homo sapiens GN=MCTP2 PE=1 SV=3	--	--	--	--	--	--	--	-	-	-
	CL1044.Contig5	gi|328722262|ref|XP_003247523.1|	4e-110	PREDICTED: multiple C2 and transmembrane domain-containing protein 1-like isoform 3 [Acyrthosiphon pisum]	gi|328722261|ref|XM_003247475.1|	0	PREDICTED: Acyrthosiphon pisum multiple C2 and transmembrane domain-containing protein 1-like, transcript variant 3 (LOC100160521), mRNA	sp|Q6DN12|MCTP2_HUMAN	3e-42	Multiple C2 and transmembrane domain-containing protein 2 OS=Homo sapiens GN=MCTP2 PE=1 SV=3	--	--	--	--	--	--	--	-	-	-
	CL1044.Contig6	gi|328722262|ref|XP_003247523.1|	0	PREDICTED: multiple C2 and transmembrane domain-containing protein 1-like isoform 3 [Acyrthosiphon pisum]	gi|328722261|ref|XM_003247475.1|	0	PREDICTED: Acyrthosiphon pisum multiple C2 and transmembrane domain-containing protein 1-like, transcript variant 3 (LOC100160521), mRNA	sp|Q6DN14|MCTP1_HUMAN	2e-120	Multiple C2 and transmembrane domain-containing protein 1 OS=Homo sapiens GN=MCTP1 PE=2 SV=2	--	--	--	--	K15293	4e-09	protein unc-13	-	-	-
	CL1045.Contig1	gi|328715079|ref|XP_001949995.2|	5e-136	PREDICTED: facilitated trehalose transporter Tret1-2 homolog [Acyrthosiphon pisum]	gi|328715078|ref|XM_001949960.2|	0	PREDICTED: Acyrthosiphon pisum facilitated trehalose transporter Tret1-2 homolog (LOC100162563), mRNA	sp|Q17NV8|TRET1_AEDAE	1e-20	Facilitated trehalose transporter Tret1 OS=Aedes aegypti GN=Tret1 PE=3 SV=1	araE	1e-11	COG0477	Permeases of the major facilitator superfamily	K08145	1e-25	MFS transporter, SP family, solute carrier family 2 (facilitated glucose transporter), member 8	GO:0006810//transport	-	-
	CL1045.Contig2	gi|328715079|ref|XP_001949995.2|	3e-141	PREDICTED: facilitated trehalose transporter Tret1-2 homolog [Acyrthosiphon pisum]	gi|328715078|ref|XM_001949960.2|	0	PREDICTED: Acyrthosiphon pisum facilitated trehalose transporter Tret1-2 homolog (LOC100162563), mRNA	sp|A9ZSY2|TRET1_APILI	4e-25	Facilitated trehalose transporter Tret1 OS=Apis mellifera ligustica GN=Tret1 PE=1 SV=1	araE	5e-14	COG0477	Permeases of the major facilitator superfamily	K08145	4e-30	MFS transporter, SP family, solute carrier family 2 (facilitated glucose transporter), member 8	GO:0006810//transport	-	-
	CL1045.Contig3	gi|328715079|ref|XP_001949995.2|	4e-141	PREDICTED: facilitated trehalose transporter Tret1-2 homolog [Acyrthosiphon pisum]	gi|328715078|ref|XM_001949960.2|	0	PREDICTED: Acyrthosiphon pisum facilitated trehalose transporter Tret1-2 homolog (LOC100162563), mRNA	sp|A9ZSY2|TRET1_APILI	4e-25	Facilitated trehalose transporter Tret1 OS=Apis mellifera ligustica GN=Tret1 PE=1 SV=1	araE	6e-14	COG0477	Permeases of the major facilitator superfamily	K08145	4e-30	MFS transporter, SP family, solute carrier family 2 (facilitated glucose transporter), member 8	GO:0006810//transport	-	-
	CL1045.Contig4	gi|328715079|ref|XP_001949995.2|	6e-136	PREDICTED: facilitated trehalose transporter Tret1-2 homolog [Acyrthosiphon pisum]	gi|328715078|ref|XM_001949960.2|	0	PREDICTED: Acyrthosiphon pisum facilitated trehalose transporter Tret1-2 homolog (LOC100162563), mRNA	sp|Q17NV8|TRET1_AEDAE	1e-20	Facilitated trehalose transporter Tret1 OS=Aedes aegypti GN=Tret1 PE=3 SV=1	araE	2e-11	COG0477	Permeases of the major facilitator superfamily	K08145	1e-25	MFS transporter, SP family, solute carrier family 2 (facilitated glucose transporter), member 8	GO:0006810//transport	-	-
	CL1045.Contig5	gi|328715079|ref|XP_001949995.2|	3e-98	PREDICTED: facilitated trehalose transporter Tret1-2 homolog [Acyrthosiphon pisum]	gi|328715078|ref|XM_001949960.2|	0	PREDICTED: Acyrthosiphon pisum facilitated trehalose transporter Tret1-2 homolog (LOC100162563), mRNA	sp|A9ZSY2|TRET1_APILI	7e-21	Facilitated trehalose transporter Tret1 OS=Apis mellifera ligustica GN=Tret1 PE=1 SV=1	araE	5e-12	COG0477	Permeases of the major facilitator superfamily	K08145	4e-24	MFS transporter, SP family, solute carrier family 2 (facilitated glucose transporter), member 8	GO:0006810//transport	-	-
	CL1046.Contig1	gi|328708613|ref|XP_001944956.2|	9e-72	PREDICTED: tuberin-like [Acyrthosiphon pisum]	gi|328708612|ref|XM_001944921.2|	0	PREDICTED: Acyrthosiphon pisum tuberin-like (LOC100163135), mRNA	sp|Q61037|TSC2_MOUSE	1e-17	Tuberin OS=Mus musculus GN=Tsc2 PE=1 SV=1	--	--	--	--	K07207	3e-43	tuberous sclerosis 2	-	-	-
	CL1046.Contig2	gi|328708613|ref|XP_001944956.2|	0	PREDICTED: tuberin-like [Acyrthosiphon pisum]	gi|328708612|ref|XM_001944921.2|	0	PREDICTED: Acyrthosiphon pisum tuberin-like (LOC100163135), mRNA	sp|P49816|TSC2_RAT	6e-106	Tuberin OS=Rattus norvegicus GN=Tsc2 PE=1 SV=1	--	--	--	--	K07207	0	tuberous sclerosis 2	-	-	-
	CL1046.Contig3	gi|328708613|ref|XP_001944956.2|	0	PREDICTED: tuberin-like [Acyrthosiphon pisum]	gi|328708612|ref|XM_001944921.2|	0	PREDICTED: Acyrthosiphon pisum tuberin-like (LOC100163135), mRNA	sp|P49816|TSC2_RAT	5e-108	Tuberin OS=Rattus norvegicus GN=Tsc2 PE=1 SV=1	--	--	--	--	K07207	0	tuberous sclerosis 2	GO:0050794//regulation of cellular process	-	-
	CL1046.Contig4	gi|328708613|ref|XP_001944956.2|	0	PREDICTED: tuberin-like [Acyrthosiphon pisum]	gi|328708612|ref|XM_001944921.2|	0	PREDICTED: Acyrthosiphon pisum tuberin-like (LOC100163135), mRNA	sp|P49816|TSC2_RAT	0	Tuberin OS=Rattus norvegicus GN=Tsc2 PE=1 SV=1	--	--	--	--	K07207	0	tuberous sclerosis 2	-	-	-
	CL1047.Contig1	gi|328715156|ref|XP_001944998.2|	0	PREDICTED: protein spire-like [Acyrthosiphon pisum]	gi|239792699|dbj|AK342753.1|	0	Acyrthosiphon pisum mRNA, clone: 582E21, full-insert cDNA sequence based on the ESTs (5'-EST:FF334624, 3'-EST:FF336134)	sp|Q9U1K1|SPIR_DROME	5e-89	Protein spire OS=Drosophila melanogaster GN=spir PE=1 SV=1	--	--	--	--	K02098	2e-123	spire	GO:0006810//transport;GO:0051321//meiotic cell cycle;GO:0051493//regulation of cytoskeleton organization;GO:0051649//establishment of localization in cell;GO:0007015//actin filament organization;GO:0008104//protein localization;GO:0022402//cell cycle process;GO:0007316//pole plasm RNA localization	GO:0008092//cytoskeletal protein binding	GO:0071944//cell periphery;GO:0044444//cytoplasmic part
	CL1047.Contig2	gi|328715156|ref|XP_001944998.2|	0	PREDICTED: protein spire-like [Acyrthosiphon pisum]	gi|328711850|ref|XM_001945240.2|	0	PREDICTED: Acyrthosiphon pisum COMM domain-containing protein 4-like (LOC100165837), mRNA	sp|Q9U1K1|SPIR_DROME	8e-89	Protein spire OS=Drosophila melanogaster GN=spir PE=1 SV=1	--	--	--	--	K02098	3e-123	spire	GO:0006810//transport;GO:0051321//meiotic cell cycle;GO:0051493//regulation of cytoskeleton organization;GO:0051649//establishment of localization in cell;GO:0007015//actin filament organization;GO:0008104//protein localization;GO:0022402//cell cycle process;GO:0007316//pole plasm RNA localization	GO:0008092//cytoskeletal protein binding	GO:0071944//cell periphery;GO:0044444//cytoplasmic part
	CL1047.Contig3	gi|328715156|ref|XP_001944998.2|	2e-137	PREDICTED: protein spire-like [Acyrthosiphon pisum]	gi|239792699|dbj|AK342753.1|	0	Acyrthosiphon pisum mRNA, clone: 582E21, full-insert cDNA sequence based on the ESTs (5'-EST:FF334624, 3'-EST:FF336134)	sp|Q08AE8|SPIR1_HUMAN	4e-61	Protein spire homolog 1 OS=Homo sapiens GN=SPIRE1 PE=1 SV=3	--	--	--	--	K02098	7e-74	spire	GO:0022402//cell cycle process;GO:0051321//meiotic cell cycle;GO:0030036//actin cytoskeleton organization;GO:0008104//protein localization;GO:0051649//establishment of localization in cell	-	GO:0044424//intracellular part
	CL1047.Contig4	gi|328715156|ref|XP_001944998.2|	0	PREDICTED: protein spire-like [Acyrthosiphon pisum]	gi|239792699|dbj|AK342753.1|	0	Acyrthosiphon pisum mRNA, clone: 582E21, full-insert cDNA sequence based on the ESTs (5'-EST:FF334624, 3'-EST:FF336134)	sp|Q9U1K1|SPIR_DROME	7e-89	Protein spire OS=Drosophila melanogaster GN=spir PE=1 SV=1	--	--	--	--	K02098	2e-123	spire	GO:0006810//transport;GO:0051321//meiotic cell cycle;GO:0051493//regulation of cytoskeleton organization;GO:0051649//establishment of localization in cell;GO:0007015//actin filament organization;GO:0008104//protein localization;GO:0022402//cell cycle process;GO:0007316//pole plasm RNA localization	GO:0008092//cytoskeletal protein binding	GO:0071944//cell periphery;GO:0044444//cytoplasmic part
	CL1047.Contig5	gi|328715156|ref|XP_001944998.2|	3e-137	PREDICTED: protein spire-like [Acyrthosiphon pisum]	gi|239792699|dbj|AK342753.1|	0	Acyrthosiphon pisum mRNA, clone: 582E21, full-insert cDNA sequence based on the ESTs (5'-EST:FF334624, 3'-EST:FF336134)	sp|Q08AE8|SPIR1_HUMAN	5e-61	Protein spire homolog 1 OS=Homo sapiens GN=SPIRE1 PE=1 SV=3	--	--	--	--	K02098	9e-74	spire	GO:0022402//cell cycle process;GO:0051321//meiotic cell cycle;GO:0030036//actin cytoskeleton organization;GO:0008104//protein localization;GO:0051649//establishment of localization in cell	-	GO:0044424//intracellular part
	CL1047.Contig6	gi|328715156|ref|XP_001944998.2|	0	PREDICTED: protein spire-like [Acyrthosiphon pisum]	gi|239792699|dbj|AK342753.1|	0	Acyrthosiphon pisum mRNA, clone: 582E21, full-insert cDNA sequence based on the ESTs (5'-EST:FF334624, 3'-EST:FF336134)	sp|Q08AE8|SPIR1_HUMAN	6e-59	Protein spire homolog 1 OS=Homo sapiens GN=SPIRE1 PE=1 SV=3	--	--	--	--	K02098	1e-71	spire	GO:0022402//cell cycle process;GO:0051321//meiotic cell cycle;GO:0030036//actin cytoskeleton organization;GO:0008104//protein localization;GO:0051649//establishment of localization in cell	-	GO:0044424//intracellular part
	CL1047.Contig7	gi|328715156|ref|XP_001944998.2|	0	PREDICTED: protein spire-like [Acyrthosiphon pisum]	gi|239792699|dbj|AK342753.1|	0	Acyrthosiphon pisum mRNA, clone: 582E21, full-insert cDNA sequence based on the ESTs (5'-EST:FF334624, 3'-EST:FF336134)	sp|Q9U1K1|SPIR_DROME	2e-86	Protein spire OS=Drosophila melanogaster GN=spir PE=1 SV=1	--	--	--	--	K02098	6e-121	spire	GO:0006810//transport;GO:0051321//meiotic cell cycle;GO:0051493//regulation of cytoskeleton organization;GO:0051649//establishment of localization in cell;GO:0007015//actin filament organization;GO:0008104//protein localization;GO:0022402//cell cycle process;GO:0007316//pole plasm RNA localization	GO:0008092//cytoskeletal protein binding	GO:0071944//cell periphery;GO:0044444//cytoplasmic part
	CL1047.Contig8	gi|328715156|ref|XP_001944998.2|	3e-137	PREDICTED: protein spire-like [Acyrthosiphon pisum]	gi|239792699|dbj|AK342753.1|	0	Acyrthosiphon pisum mRNA, clone: 582E21, full-insert cDNA sequence based on the ESTs (5'-EST:FF334624, 3'-EST:FF336134)	sp|Q08AE8|SPIR1_HUMAN	5e-61	Protein spire homolog 1 OS=Homo sapiens GN=SPIRE1 PE=1 SV=3	--	--	--	--	K02098	9e-74	spire	GO:0022402//cell cycle process;GO:0051321//meiotic cell cycle;GO:0030036//actin cytoskeleton organization;GO:0008104//protein localization;GO:0051649//establishment of localization in cell	-	GO:0044424//intracellular part
	CL1048.Contig10	gi|193595370|ref|XP_001943438.1|	7e-49	PREDICTED: zinc transporter 1-like isoform 1 [Acyrthosiphon pisum] >gi|328706105|ref|XP_003242996.1| PREDICTED: zinc transporter 1-like isoform 2 [Acyrthosiphon pisum]	gi|328706103|ref|XM_001943403.2|	0	PREDICTED: Acyrthosiphon pisum zinc transporter 1-like, transcript variant 1 (LOC100163422), mRNA	sp|Q9Y6M5|ZNT1_HUMAN	4e-29	Zinc transporter 1 OS=Homo sapiens GN=SLC30A1 PE=1 SV=3	SPAC23C11.14	1e-16	COG1230	Co/Zn/Cd efflux system component	K14688	3e-40	solute carrier family 30 (zinc transporter), member 1	-	-	-
	CL1048.Contig1	gi|193595370|ref|XP_001943438.1|	0	PREDICTED: zinc transporter 1-like isoform 1 [Acyrthosiphon pisum] >gi|328706105|ref|XP_003242996.1| PREDICTED: zinc transporter 1-like isoform 2 [Acyrthosiphon pisum]	gi|328706104|ref|XM_003242948.1|	0	PREDICTED: Acyrthosiphon pisum zinc transporter 1-like, transcript variant 2 (LOC100163422), mRNA	sp|Q9Y6M5|ZNT1_HUMAN	2e-30	Zinc transporter 1 OS=Homo sapiens GN=SLC30A1 PE=1 SV=3	SPAC23C11.14	1e-16	COG1230	Co/Zn/Cd efflux system component	K14688	1e-42	solute carrier family 30 (zinc transporter), member 1	-	-	-
	CL1048.Contig2	gi|193595370|ref|XP_001943438.1|	0	PREDICTED: zinc transporter 1-like isoform 1 [Acyrthosiphon pisum] >gi|328706105|ref|XP_003242996.1| PREDICTED: zinc transporter 1-like isoform 2 [Acyrthosiphon pisum]	gi|328706103|ref|XM_001943403.2|	0	PREDICTED: Acyrthosiphon pisum zinc transporter 1-like, transcript variant 1 (LOC100163422), mRNA	sp|Q9Y6M5|ZNT1_HUMAN	2e-30	Zinc transporter 1 OS=Homo sapiens GN=SLC30A1 PE=1 SV=3	SPAC23C11.14	2e-16	COG1230	Co/Zn/Cd efflux system component	K14688	2e-42	solute carrier family 30 (zinc transporter), member 1	-	-	-
	CL1048.Contig3	gi|193595370|ref|XP_001943438.1|	7e-49	PREDICTED: zinc transporter 1-like isoform 1 [Acyrthosiphon pisum] >gi|328706105|ref|XP_003242996.1| PREDICTED: zinc transporter 1-like isoform 2 [Acyrthosiphon pisum]	gi|328706104|ref|XM_003242948.1|	0	PREDICTED: Acyrthosiphon pisum zinc transporter 1-like, transcript variant 2 (LOC100163422), mRNA	sp|Q9Y6M5|ZNT1_HUMAN	4e-29	Zinc transporter 1 OS=Homo sapiens GN=SLC30A1 PE=1 SV=3	SPAC23C11.14	1e-16	COG1230	Co/Zn/Cd efflux system component	K14688	3e-40	solute carrier family 30 (zinc transporter), member 1	-	-	-
	CL1048.Contig4	gi|193595370|ref|XP_001943438.1|	0	PREDICTED: zinc transporter 1-like isoform 1 [Acyrthosiphon pisum] >gi|328706105|ref|XP_003242996.1| PREDICTED: zinc transporter 1-like isoform 2 [Acyrthosiphon pisum]	gi|328706104|ref|XM_003242948.1|	0	PREDICTED: Acyrthosiphon pisum zinc transporter 1-like, transcript variant 2 (LOC100163422), mRNA	sp|Q9Y6M5|ZNT1_HUMAN	2e-30	Zinc transporter 1 OS=Homo sapiens GN=SLC30A1 PE=1 SV=3	SPAC23C11.14	1e-16	COG1230	Co/Zn/Cd efflux system component	K14688	1e-42	solute carrier family 30 (zinc transporter), member 1	-	-	-
	CL1048.Contig5	gi|193595370|ref|XP_001943438.1|	0	PREDICTED: zinc transporter 1-like isoform 1 [Acyrthosiphon pisum] >gi|328706105|ref|XP_003242996.1| PREDICTED: zinc transporter 1-like isoform 2 [Acyrthosiphon pisum]	gi|328706103|ref|XM_001943403.2|	0	PREDICTED: Acyrthosiphon pisum zinc transporter 1-like, transcript variant 1 (LOC100163422), mRNA	sp|Q9Y6M5|ZNT1_HUMAN	2e-30	Zinc transporter 1 OS=Homo sapiens GN=SLC30A1 PE=1 SV=3	SPAC23C11.14	1e-16	COG1230	Co/Zn/Cd efflux system component	K14688	1e-42	solute carrier family 30 (zinc transporter), member 1	-	-	-
	CL1048.Contig6	gi|193595370|ref|XP_001943438.1|	8e-49	PREDICTED: zinc transporter 1-like isoform 1 [Acyrthosiphon pisum] >gi|328706105|ref|XP_003242996.1| PREDICTED: zinc transporter 1-like isoform 2 [Acyrthosiphon pisum]	gi|328706104|ref|XM_003242948.1|	0	PREDICTED: Acyrthosiphon pisum zinc transporter 1-like, transcript variant 2 (LOC100163422), mRNA	sp|Q62720|ZNT1_RAT	5e-24	Zinc transporter 1 OS=Rattus norvegicus GN=Slc30a1 PE=2 SV=1	SPAC23C11.14	2e-16	COG1230	Co/Zn/Cd efflux system component	K14688	4e-40	solute carrier family 30 (zinc transporter), member 1	-	-	-
	CL1048.Contig7	gi|193595370|ref|XP_001943438.1|	0	PREDICTED: zinc transporter 1-like isoform 1 [Acyrthosiphon pisum] >gi|328706105|ref|XP_003242996.1| PREDICTED: zinc transporter 1-like isoform 2 [Acyrthosiphon pisum]	gi|328706104|ref|XM_003242948.1|	0	PREDICTED: Acyrthosiphon pisum zinc transporter 1-like, transcript variant 2 (LOC100163422), mRNA	sp|Q6XR72|ZNT10_HUMAN	1e-25	Zinc transporter 10 OS=Homo sapiens GN=SLC30A10 PE=2 SV=2	SPAC23C11.14	2e-16	COG1230	Co/Zn/Cd efflux system component	K14688	2e-42	solute carrier family 30 (zinc transporter), member 1	-	-	-
	CL1048.Contig8	gi|193595370|ref|XP_001943438.1|	9e-49	PREDICTED: zinc transporter 1-like isoform 1 [Acyrthosiphon pisum] >gi|328706105|ref|XP_003242996.1| PREDICTED: zinc transporter 1-like isoform 2 [Acyrthosiphon pisum]	gi|328706103|ref|XM_001943403.2|	0	PREDICTED: Acyrthosiphon pisum zinc transporter 1-like, transcript variant 1 (LOC100163422), mRNA	sp|Q62720|ZNT1_RAT	5e-24	Zinc transporter 1 OS=Rattus norvegicus GN=Slc30a1 PE=2 SV=1	SPAC23C11.14	2e-16	COG1230	Co/Zn/Cd efflux system component	K14688	4e-40	solute carrier family 30 (zinc transporter), member 1	-	-	-
	CL1048.Contig9	gi|193595370|ref|XP_001943438.1|	0	PREDICTED: zinc transporter 1-like isoform 1 [Acyrthosiphon pisum] >gi|328706105|ref|XP_003242996.1| PREDICTED: zinc transporter 1-like isoform 2 [Acyrthosiphon pisum]	gi|328706103|ref|XM_001943403.2|	0	PREDICTED: Acyrthosiphon pisum zinc transporter 1-like, transcript variant 1 (LOC100163422), mRNA	sp|Q6XR72|ZNT10_HUMAN	2e-25	Zinc transporter 10 OS=Homo sapiens GN=SLC30A10 PE=2 SV=2	SPAC23C11.14	2e-16	COG1230	Co/Zn/Cd efflux system component	K14688	2e-42	solute carrier family 30 (zinc transporter), member 1	-	-	-
	CL1049.Contig1	gi|193591640|ref|XP_001949810.1|	2e-57	PREDICTED: hypothetical protein LOC100167252 [Acyrthosiphon pisum]	gi|328696794|ref|XM_001949775.2|	0	PREDICTED: Acyrthosiphon pisum hypothetical protein LOC100167252 (LOC100167252), mRNA	sp|Q6IMN6|CAPR2_HUMAN	8e-27	Caprin-2 OS=Homo sapiens GN=CAPRIN2 PE=2 SV=1	--	--	--	--	--	--	--	-	-	-
	CL1049.Contig2	gi|193591640|ref|XP_001949810.1|	0	PREDICTED: hypothetical protein LOC100167252 [Acyrthosiphon pisum]	gi|328696794|ref|XM_001949775.2|	0	PREDICTED: Acyrthosiphon pisum hypothetical protein LOC100167252 (LOC100167252), mRNA	sp|Q6IMN6|CAPR2_HUMAN	7e-27	Caprin-2 OS=Homo sapiens GN=CAPRIN2 PE=2 SV=1	--	--	--	--	--	--	--	-	-	-
	CL105.Contig1	gi|328711610|ref|XP_003244586.1|	9e-31	PREDICTED: hypothetical protein LOC100573244 isoform 2 [Acyrthosiphon pisum]	gi|328711609|ref|XM_003244538.1|	1e-26	PREDICTED: Acyrthosiphon pisum hypothetical protein LOC100573244, transcript variant 2 (LOC100573244), mRNA	--	--	--	--	--	--	--	K03434	9e-32	N-acetylglucosaminylphosphatidylinositol deacetylase [EC:3.5.1.89]	-	-	-
	CL105.Contig2	gi|328711608|ref|XP_003244585.1|	0	PREDICTED: hypothetical protein LOC100573244 isoform 1 [Acyrthosiphon pisum]	gi|328711609|ref|XM_003244538.1|	0	PREDICTED: Acyrthosiphon pisum hypothetical protein LOC100573244, transcript variant 2 (LOC100573244), mRNA	sp|Q8I3Z1|MLRR1_PLAF7	1e-09	MATH and LRR domain-containing protein PFE0570w OS=Plasmodium falciparum (isolate 3D7) GN=PFE0570w PE=2 SV=1	--	--	--	--	K03434	0	N-acetylglucosaminylphosphatidylinositol deacetylase [EC:3.5.1.89]	-	-	-
	CL105.Contig3	gi|328711608|ref|XP_003244585.1|	0	PREDICTED: hypothetical protein LOC100573244 isoform 1 [Acyrthosiphon pisum]	gi|328711609|ref|XM_003244538.1|	0	PREDICTED: Acyrthosiphon pisum hypothetical protein LOC100573244, transcript variant 2 (LOC100573244), mRNA	sp|Q86YE8|ZN573_HUMAN	4e-07	Zinc finger protein 573 OS=Homo sapiens GN=ZNF573 PE=2 SV=3	--	--	--	--	K03434	0	N-acetylglucosaminylphosphatidylinositol deacetylase [EC:3.5.1.89]	-	-	-
	CL105.Contig4	gi|328711608|ref|XP_003244585.1|	0	PREDICTED: hypothetical protein LOC100573244 isoform 1 [Acyrthosiphon pisum]	gi|328711607|ref|XM_003244537.1|	0	PREDICTED: Acyrthosiphon pisum hypothetical protein LOC100573244, transcript variant 1 (LOC100573244), mRNA	sp|Q8I3Z1|MLRR1_PLAF7	1e-09	MATH and LRR domain-containing protein PFE0570w OS=Plasmodium falciparum (isolate 3D7) GN=PFE0570w PE=2 SV=1	--	--	--	--	K03434	0	N-acetylglucosaminylphosphatidylinositol deacetylase [EC:3.5.1.89]	-	-	-
	CL105.Contig5	gi|328711608|ref|XP_003244585.1|	0	PREDICTED: hypothetical protein LOC100573244 isoform 1 [Acyrthosiphon pisum]	gi|328711609|ref|XM_003244538.1|	0	PREDICTED: Acyrthosiphon pisum hypothetical protein LOC100573244, transcript variant 2 (LOC100573244), mRNA	sp|Q86YE8|ZN573_HUMAN	4e-07	Zinc finger protein 573 OS=Homo sapiens GN=ZNF573 PE=2 SV=3	--	--	--	--	K03434	0	N-acetylglucosaminylphosphatidylinositol deacetylase [EC:3.5.1.89]	-	-	-
	CL1050.Contig1	gi|328708330|ref|XP_003243659.1|	2e-22	PREDICTED: hypothetical protein LOC100575283 [Acyrthosiphon pisum]	--	--	--	--	--	--	--	--	--	--	--	--	--	-	-	-
	CL1050.Contig2	gi|193594143|ref|XP_001944180.1|	2e-116	PREDICTED: Bardet-Biedl syndrome 4 protein homolog [Acyrthosiphon pisum]	gi|328708986|ref|XM_001944145.2|	0	PREDICTED: Acyrthosiphon pisum Bardet-Biedl syndrome 4 protein homolog (LOC100166690), mRNA	sp|Q28G25|BBS4_XENTR	5e-48	Bardet-Biedl syndrome 4 protein homolog OS=Xenopus tropicalis GN=bbs4 PE=2 SV=1	FN1787	5e-14	COG0457	FOG: TPR repeat	K09667	9e-12	polypeptide N-acetylglucosaminyltransferase [EC:2.4.1.-]	-	-	GO:0005737//cytoplasm;GO:0005815//microtubule organizing center
	CL1051.Contig1	gi|328698438|ref|XP_003240644.1|	2e-180	PREDICTED: hypothetical protein LOC100160059 isoform 2 [Acyrthosiphon pisum] >gi|328698440|ref|XP_001952169.2| PREDICTED: hypothetical protein LOC100160059 isoform 1 [Acyrthosiphon pisum] >gi|328698442|ref|XP_003240645.1| PREDICTED: hypothetical protein LOC100160059 isoform 3 [Acyrthosiphon pisum] >gi|328698444|ref|XP_003240646.1| PREDICTED: hypothetical protein LOC100160059 isoform 4 [Acyrthosip…	gi|328713238|ref|XM_001947269.2|	2e-29	PREDICTED: Acyrthosiphon pisum esterase FE4-like (LOC100162163), mRNA	sp|Q9NV56|MRGBP_HUMAN	3e-15	MRG/MORF4L-binding protein OS=Homo sapiens GN=MRGBP PE=1 SV=1	--	--	--	--	K11343	8e-16	MRG-binding protein	-	-	-
	CL1051.Contig2	gi|328697479|ref|XP_003240350.1|	1e-34	PREDICTED: hypothetical protein LOC100573790 [Acyrthosiphon pisum]	gi|328713238|ref|XM_001947269.2|	3e-27	PREDICTED: Acyrthosiphon pisum esterase FE4-like (LOC100162163), mRNA	--	--	--	--	--	--	--	--	--	--	-	-	-
	CL1051.Contig3	gi|328697479|ref|XP_003240350.1|	4e-11	PREDICTED: hypothetical protein LOC100573790 [Acyrthosiphon pisum]	gi|242247324|ref|NM_001162587.1|	2e-13	Acyrthosiphon pisum histidine triad protein 4-like (LOC100159202), mRNA >gi|239791639|dbj|AK342094.1| Acyrthosiphon pisum ACYPI000597 mRNA, clone: 241M23, complete cds, full-insert cDNA sequence based on the ESTs (5'-EST:EX637608, 3'-EST:EX638509)	--	--	--	--	--	--	--	--	--	--	-	-	-
	CL1051.Contig4	--	--	--	gi|328713238|ref|XM_001947269.2|	8e-20	PREDICTED: Acyrthosiphon pisum esterase FE4-like (LOC100162163), mRNA	--	--	--	--	--	--	--	--	--	--	-	-	-
	CL1051.Contig5	--	--	--	gi|299883917|emb|FP925656.1|	6e-36	Acyrthosiphon pisum mRNA, clone: ACI0AAF42YK13, full-insert cDNA sequence based on ESTs (5'-EST:ACI0AAF42YK13AAM2, 3'-EST ACI2AAF7YI07BBM1)	--	--	--	--	--	--	--	--	--	--	-	-	-
	CL1051.Contig6	--	--	--	--	--	--	--	--	--	--	--	--	--	--	--	--	-	-	-
	CL1052.Contig1	gi|328703613|ref|XP_001948269.2|	4e-63	PREDICTED: transcription factor AP-2-beta-like [Acyrthosiphon pisum]	gi|328703612|ref|XM_001948234.2|	1e-144	PREDICTED: Acyrthosiphon pisum transcription factor AP-2-beta-like (LOC100158940), mRNA	sp|Q24563|DOPR2_DROME	1e-08	Dopamine receptor 2 OS=Drosophila melanogaster GN=DopR2 PE=2 SV=1	CC3494_1	1e-06	COG3637	Opacity protein and related surface antigens	K09182	7e-10	GATA-binding protein 1/2/3	GO:0009987//cellular process;GO:0048856//anatomical structure development	GO:0003676//nucleic acid binding	-
	CL1052.Contig2	gi|328710409|ref|XP_001948504.2|	2e-38	PREDICTED: hypothetical protein LOC100160092 [Acyrthosiphon pisum]	gi|328703612|ref|XM_001948234.2|	1e-58	PREDICTED: Acyrthosiphon pisum transcription factor AP-2-beta-like (LOC100158940), mRNA	sp|Q24563|DOPR2_DROME	1e-08	Dopamine receptor 2 OS=Drosophila melanogaster GN=DopR2 PE=2 SV=1	CC3494_1	1e-06	COG3637	Opacity protein and related surface antigens	K09182	5e-09	GATA-binding protein 1/2/3	GO:0032012//regulation of ARF protein signal transduction	GO:0005086//ARF guanyl-nucleotide exchange factor activity;GO:0005543//phospholipid binding	-
	CL1052.Contig3	gi|328710409|ref|XP_001948504.2|	2e-38	PREDICTED: hypothetical protein LOC100160092 [Acyrthosiphon pisum]	gi|328703612|ref|XM_001948234.2|	2e-57	PREDICTED: Acyrthosiphon pisum transcription factor AP-2-beta-like (LOC100158940), mRNA	sp|Q24563|DOPR2_DROME	1e-08	Dopamine receptor 2 OS=Drosophila melanogaster GN=DopR2 PE=2 SV=1	CC3494_1	1e-06	COG3637	Opacity protein and related surface antigens	K09182	5e-09	GATA-binding protein 1/2/3	GO:0032012//regulation of ARF protein signal transduction	GO:0005086//ARF guanyl-nucleotide exchange factor activity;GO:0097159//organic cyclic compound binding;GO:0005543//phospholipid binding;GO:1901363	-
	CL1053.Contig1	gi|328705886|ref|XP_001946885.2|	8e-157	PREDICTED: crossover junction endonuclease MUS81-like [Acyrthosiphon pisum]	gi|328705885|ref|XM_001946850.2|	0	PREDICTED: Acyrthosiphon pisum crossover junction endonuclease MUS81-like (LOC100169124), mRNA	sp|Q96NY9|MUS81_HUMAN	4e-42	Crossover junction endonuclease MUS81 OS=Homo sapiens GN=MUS81 PE=1 SV=3	SPCC4G3.05c	2e-26	COG1948	ERCC4-type nuclease	K08991	4e-146	crossover junction endonuclease MUS81 [EC:3.1.22.-]	GO:0090304;GO:0007095//mitotic G2 DNA damage checkpoint	GO:0016787//hydrolase activity	-
	CL1053.Contig2	gi|328705886|ref|XP_001946885.2|	5e-170	PREDICTED: crossover junction endonuclease MUS81-like [Acyrthosiphon pisum]	gi|328705885|ref|XM_001946850.2|	0	PREDICTED: Acyrthosiphon pisum crossover junction endonuclease MUS81-like (LOC100169124), mRNA	sp|Q7SXA9|MUS81_DANRE	1e-50	Crossover junction endonuclease MUS81 OS=Danio rerio GN=mus81 PE=1 SV=1	SPCC4G3.05c	1e-33	COG1948	ERCC4-type nuclease	K08991	3e-159	crossover junction endonuclease MUS81 [EC:3.1.22.-]	GO:0090304;GO:0007095//mitotic G2 DNA damage checkpoint	GO:0016787//hydrolase activity	-
	CL1053.Contig3	gi|328705886|ref|XP_001946885.2|	0	PREDICTED: crossover junction endonuclease MUS81-like [Acyrthosiphon pisum]	gi|328705885|ref|XM_001946850.2|	0	PREDICTED: Acyrthosiphon pisum crossover junction endonuclease MUS81-like (LOC100169124), mRNA	sp|Q96NY9|MUS81_HUMAN	7e-51	Crossover junction endonuclease MUS81 OS=Homo sapiens GN=MUS81 PE=1 SV=3	SPCC4G3.05c	7e-35	COG1948	ERCC4-type nuclease	K08991	0	crossover junction endonuclease MUS81 [EC:3.1.22.-]	GO:0090304;GO:0007095//mitotic G2 DNA damage checkpoint	GO:0016787//hydrolase activity	-
	CL1053.Contig4	gi|328705886|ref|XP_001946885.2|	0	PREDICTED: crossover junction endonuclease MUS81-like [Acyrthosiphon pisum]	gi|328705885|ref|XM_001946850.2|	0	PREDICTED: Acyrthosiphon pisum crossover junction endonuclease MUS81-like (LOC100169124), mRNA	sp|Q7SXA9|MUS81_DANRE	1e-47	Crossover junction endonuclease MUS81 OS=Danio rerio GN=mus81 PE=1 SV=1	SPCC4G3.05c	5e-30	COG1948	ERCC4-type nuclease	K08991	0	crossover junction endonuclease MUS81 [EC:3.1.22.-]	GO:0090304;GO:0007095//mitotic G2 DNA damage checkpoint	GO:0016787//hydrolase activity	-
	CL1053.Contig5	gi|328705886|ref|XP_001946885.2|	0	PREDICTED: crossover junction endonuclease MUS81-like [Acyrthosiphon pisum]	gi|328705885|ref|XM_001946850.2|	0	PREDICTED: Acyrthosiphon pisum crossover junction endonuclease MUS81-like (LOC100169124), mRNA	sp|Q96NY9|MUS81_HUMAN	6e-51	Crossover junction endonuclease MUS81 OS=Homo sapiens GN=MUS81 PE=1 SV=3	SPCC4G3.05c	6e-35	COG1948	ERCC4-type nuclease	K08991	0	crossover junction endonuclease MUS81 [EC:3.1.22.-]	GO:0090304;GO:0007095//mitotic G2 DNA damage checkpoint	GO:0016787//hydrolase activity	-
	CL1053.Contig6	gi|328705886|ref|XP_001946885.2|	0	PREDICTED: crossover junction endonuclease MUS81-like [Acyrthosiphon pisum]	gi|328705885|ref|XM_001946850.2|	0	PREDICTED: Acyrthosiphon pisum crossover junction endonuclease MUS81-like (LOC100169124), mRNA	sp|Q96NY9|MUS81_HUMAN	1e-42	Crossover junction endonuclease MUS81 OS=Homo sapiens GN=MUS81 PE=1 SV=3	SPCC4G3.05c	3e-27	COG1948	ERCC4-type nuclease	K08991	0	crossover junction endonuclease MUS81 [EC:3.1.22.-]	GO:0090304;GO:0007095//mitotic G2 DNA damage checkpoint	GO:0016787//hydrolase activity	-
	CL1053.Contig7	gi|328705886|ref|XP_001946885.2|	2e-56	PREDICTED: crossover junction endonuclease MUS81-like [Acyrthosiphon pisum]	gi|328705885|ref|XM_001946850.2|	1e-119	PREDICTED: Acyrthosiphon pisum crossover junction endonuclease MUS81-like (LOC100169124), mRNA	sp|Q640B4|MUS81_XENTR	8e-16	Crossover junction endonuclease MUS81 OS=Xenopus tropicalis GN=mus81 PE=2 SV=1	--	--	--	--	K08991	4e-57	crossover junction endonuclease MUS81 [EC:3.1.22.-]	-	-	-
	CL1054.Contig1	--	--	--	gi|328721933|ref|XM_001950730.2|	3e-18	PREDICTED: Acyrthosiphon pisum venom carboxylesterase-6-like (LOC100166089), mRNA	--	--	--	--	--	--	--	--	--	--	-	-	-
	CL1055.Contig1	--	--	--	gi|222352184|gb|AC202229.4|	1e-22	Acyrthosiphon pisum BAC VMRC38-10-A2 (Benaroya Research Institute VMRC38 Acrythosiphon pisum (Pea Aphid) BAC library) complete sequence	--	--	--	--	--	--	--	--	--	--	-	-	-
	CL1056.Contig1	gi|328719889|ref|XP_001945842.2|	0	PREDICTED: UDP-glucuronosyltransferase 2B7-like [Acyrthosiphon pisum]	gi|328719888|ref|XM_001945807.2|	0	PREDICTED: Acyrthosiphon pisum UDP-glucuronosyltransferase 2B7-like (LOC100161224), mRNA	sp|Q9R110|UD2A3_CAVPO	2e-67	UDP-glucuronosyltransferase 2A3 OS=Cavia porcellus GN=UGT2A3 PE=2 SV=1	CAC2716	7e-09	COG1819	Glycosyl transferases, related to UDP-glucuronosyltransferase	K00699	0	glucuronosyltransferase [EC:2.4.1.17]	-	-	-
	CL1056.Contig2	gi|328719889|ref|XP_001945842.2|	0	PREDICTED: UDP-glucuronosyltransferase 2B7-like [Acyrthosiphon pisum]	gi|328719888|ref|XM_001945807.2|	0	PREDICTED: Acyrthosiphon pisum UDP-glucuronosyltransferase 2B7-like (LOC100161224), mRNA	sp|Q9R110|UD2A3_CAVPO	2e-67	UDP-glucuronosyltransferase 2A3 OS=Cavia porcellus GN=UGT2A3 PE=2 SV=1	CAC2716	6e-09	COG1819	Glycosyl transferases, related to UDP-glucuronosyltransferase	K00699	0	glucuronosyltransferase [EC:2.4.1.17]	-	-	-
	CL1057.Contig1	--	--	--	gi|154240779|gb|AC202211.4|	6e-08	Acyrthosiphon pisum BAC VMRC38-30-A5 (Benaroya Research Institute VMRC38 Acrythosiphon pisum (Pea Aphid) BAC library) complete sequence	--	--	--	--	--	--	--	--	--	--	-	-	-
	CL1057.Contig2	--	--	--	gi|145207691|emb|CR848712.16|	1e-12	Zebrafish DNA sequence from clone CH211-264N5 in linkage group 15, complete sequence	--	--	--	--	--	--	--	--	--	--	-	-	-
	CL1058.Contig1	gi|193666904|ref|XP_001952828.1|	2e-122	PREDICTED: zinc finger CCCH-type with G patch domain-containing protein-like [Acyrthosiphon pisum]	gi|328698294|ref|XM_001952793.2|	0	PREDICTED: Acyrthosiphon pisum zinc finger CCCH-type with G patch domain-containing protein-like (LOC100164746), mRNA	sp|Q17CQ8|ZGPAT_AEDAE	1e-39	Zinc finger CCCH-type with G patch domain-containing protein OS=Aedes aegypti GN=AAEL004458 PE=3 SV=1	--	--	--	--	K13103	3e-13	tuftelin-interacting protein 11	-	GO:0005488//binding	-
	CL1058.Contig2	gi|193666904|ref|XP_001952828.1|	2e-98	PREDICTED: zinc finger CCCH-type with G patch domain-containing protein-like [Acyrthosiphon pisum]	gi|328698294|ref|XM_001952793.2|	0	PREDICTED: Acyrthosiphon pisum zinc finger CCCH-type with G patch domain-containing protein-like (LOC100164746), mRNA	sp|A7SBN6|ZGPAT_NEMVE	2e-32	Zinc finger CCCH-type with G patch domain-containing protein OS=Nematostella vectensis GN=v1g244155 PE=3 SV=1	--	--	--	--	K13103	2e-07	tuftelin-interacting protein 11	-	GO:0005488//binding	-
	CL1058.Contig3	gi|193666904|ref|XP_001952828.1|	0	PREDICTED: zinc finger CCCH-type with G patch domain-containing protein-like [Acyrthosiphon pisum]	gi|328698294|ref|XM_001952793.2|	0	PREDICTED: Acyrthosiphon pisum zinc finger CCCH-type with G patch domain-containing protein-like (LOC100164746), mRNA	sp|Q17CQ8|ZGPAT_AEDAE	2e-74	Zinc finger CCCH-type with G patch domain-containing protein OS=Aedes aegypti GN=AAEL004458 PE=3 SV=1	--	--	--	--	K13103	1e-12	tuftelin-interacting protein 11	-	-	-
	CL1059.Contig1	gi|193599082|ref|XP_001946758.1|	4e-76	PREDICTED: probable peptide chain release factor C12orf65 homolog, mitochondrial-like isoform 1 [Acyrthosiphon pisum] >gi|328703300|ref|XP_003242163.1| PREDICTED: probable peptide chain release factor C12orf65 homolog, mitochondrial-like [Acyrthosiphon pisum] >gi|328703303|ref|XP_003242164.1| PREDICTED: probable peptide chain release factor C12orf65 homolog, mitochondrial-like [Acyrthosiphon pisu…	gi|328703301|ref|XM_001946723.2|	0	PREDICTED: Acyrthosiphon pisum probable peptide chain release factor C12orf65 homolog, mitochondrial-like, transcript variant 1 (LOC100167603), mRNA	sp|Q80VP5|CL065_MOUSE	5e-24	Probable peptide chain release factor C12orf65 homolog, mitochondrial OS=Mus musculus PE=1 SV=1	YLR281c	8e-11	COG1186	Protein chain release factor B	K02835	9e-06	peptide chain release factor 1	-	-	-
	CL1059.Contig2	gi|193599082|ref|XP_001946758.1|	4e-76	PREDICTED: probable peptide chain release factor C12orf65 homolog, mitochondrial-like isoform 1 [Acyrthosiphon pisum] >gi|328703300|ref|XP_003242163.1| PREDICTED: probable peptide chain release factor C12orf65 homolog, mitochondrial-like [Acyrthosiphon pisum] >gi|328703303|ref|XP_003242164.1| PREDICTED: probable peptide chain release factor C12orf65 homolog, mitochondrial-like [Acyrthosiphon pisu…	gi|328703299|ref|XM_003242115.1|	0	PREDICTED: Acyrthosiphon pisum probable peptide chain release factor C12orf65 homolog, mitochondrial-like (LOC100167603), mRNA	sp|Q80VP5|CL065_MOUSE	4e-24	Probable peptide chain release factor C12orf65 homolog, mitochondrial OS=Mus musculus PE=1 SV=1	YLR281c	7e-11	COG1186	Protein chain release factor B	K02835	8e-06	peptide chain release factor 1	-	-	-
	CL106.Contig1	gi|328699802|ref|XP_001945037.2|	1e-13	PREDICTED: multidrug resistance-associated protein 7-like [Acyrthosiphon pisum]	gi|328699728|ref|XR_045768.2|	0	PREDICTED: Acyrthosiphon pisum multidrug resistance-associated protein 7-like (LOC100160176), miscRNA	sp|Q8R4P9|MRP7_MOUSE	2e-141	Multidrug resistance-associated protein 7 OS=Mus musculus GN=Abcc10 PE=2 SV=1	YDR135c	1e-86	COG1132	ABC-type multidrug transport system, ATPase and permease components	K05674	0	ATP-binding cassette, subfamily C (CFTR/MRP), member 10	-	GO:0017111//nucleoside-triphosphatase activity	-
	CL106.Contig2	gi|328699802|ref|XP_001945037.2|	0	PREDICTED: multidrug resistance-associated protein 7-like [Acyrthosiphon pisum]	gi|328699728|ref|XR_045768.2|	0	PREDICTED: Acyrthosiphon pisum multidrug resistance-associated protein 7-like (LOC100160176), miscRNA	sp|Q8R4P9|MRP7_MOUSE	0	Multidrug resistance-associated protein 7 OS=Mus musculus GN=Abcc10 PE=2 SV=1	YDR135c	0	COG1132	ABC-type multidrug transport system, ATPase and permease components	K05674	0	ATP-binding cassette, subfamily C (CFTR/MRP), member 10	-	GO:0016787//hydrolase activity	-
	CL1060.Contig1	gi|187119182|ref|NP_001119692.1|	6e-88	lesswright [Acyrthosiphon pisum] >gi|209969790|ref|NP_001129661.1| lesswright [Acyrthosiphon pisum]	gi|209969789|ref|NM_001136189.1|	0	Acyrthosiphon pisum lesswright (Lwr), transcript variant 2, mRNA	sp|Q9DDJ0|UBC9B_DANRE	3e-76	SUMO-conjugating enzyme UBC9-B OS=Danio rerio GN=ube2ib PE=1 SV=1	SPAC30D11.13	8e-60	COG5078	Ubiquitin-protein ligase	K10577	8e-89	ubiquitin-conjugating enzyme E2 I [EC:6.3.2.19]	GO:0035207//negative regulation of hemocyte proliferation;GO:0035204//negative regulation of lamellocyte differentiation;GO:0006959//humoral immune response;GO:0007352//zygotic specification of dorsal/ventral axis;GO:0045751//negative regulation of Toll signaling pathway;GO:0071560//cellular response to transforming growth factor beta stimulus;GO:0016321//female meiosis chromosome segregation;GO:…	GO:0019789//SUMO ligase activity;GO:0031072//heat shock protein binding	GO:0000940//condensed chromosome outer kinetochore;GO:0000780//condensed nuclear chromosome, centromeric region
	CL1060.Contig2	gi|187119182|ref|NP_001119692.1|	9e-88	lesswright [Acyrthosiphon pisum] >gi|209969790|ref|NP_001129661.1| lesswright [Acyrthosiphon pisum]	gi|209969789|ref|NM_001136189.1|	0	Acyrthosiphon pisum lesswright (Lwr), transcript variant 2, mRNA	sp|Q9DDJ0|UBC9B_DANRE	4e-76	SUMO-conjugating enzyme UBC9-B OS=Danio rerio GN=ube2ib PE=1 SV=1	SPAC30D11.13	1e-59	COG5078	Ubiquitin-protein ligase	K10577	1e-88	ubiquitin-conjugating enzyme E2 I [EC:6.3.2.19]	GO:0035207//negative regulation of hemocyte proliferation;GO:0035204//negative regulation of lamellocyte differentiation;GO:0006959//humoral immune response;GO:0007352//zygotic specification of dorsal/ventral axis;GO:0045751//negative regulation of Toll signaling pathway;GO:0071560//cellular response to transforming growth factor beta stimulus;GO:0016321//female meiosis chromosome segregation;GO:…	GO:0019789//SUMO ligase activity;GO:0031072//heat shock protein binding	GO:0000940//condensed chromosome outer kinetochore;GO:0000780//condensed nuclear chromosome, centromeric region
	CL1060.Contig3	gi|187119182|ref|NP_001119692.1|	1e-87	lesswright [Acyrthosiphon pisum] >gi|209969790|ref|NP_001129661.1| lesswright [Acyrthosiphon pisum]	gi|209969788|ref|NM_001126220.2|	0	Acyrthosiphon pisum lesswright (Lwr), transcript variant 1, mRNA	sp|Q9DDJ0|UBC9B_DANRE	6e-76	SUMO-conjugating enzyme UBC9-B OS=Danio rerio GN=ube2ib PE=1 SV=1	SPAC30D11.13	2e-59	COG5078	Ubiquitin-protein ligase	K10577	2e-88	ubiquitin-conjugating enzyme E2 I [EC:6.3.2.19]	GO:0035207//negative regulation of hemocyte proliferation;GO:0035204//negative regulation of lamellocyte differentiation;GO:0006959//humoral immune response;GO:0007352//zygotic specification of dorsal/ventral axis;GO:0045751//negative regulation of Toll signaling pathway;GO:0071560//cellular response to transforming growth factor beta stimulus;GO:0016321//female meiosis chromosome segregation;GO:…	GO:0019789//SUMO ligase activity;GO:0031072//heat shock protein binding	GO:0000940//condensed chromosome outer kinetochore;GO:0000780//condensed nuclear chromosome, centromeric region
	CL1061.Contig1	gi|193594169|ref|XP_001945421.1|	1e-126	PREDICTED: oxysterol-binding protein-related protein 11-like [Acyrthosiphon pisum]	gi|328701686|ref|XM_001945386.2|	0	PREDICTED: Acyrthosiphon pisum oxysterol-binding protein-related protein 11-like (LOC100163257), mRNA	sp|Q9BXB4|OSB11_HUMAN	2e-32	Oxysterol-binding protein-related protein 11 OS=Homo sapiens GN=OSBPL11 PE=1 SV=2	--	--	--	--	K08283	5e-12	Goodpasture-antigen-binding protein kinase [EC:2.7.11.9]	-	-	-
	CL1061.Contig2	gi|193594169|ref|XP_001945421.1|	6e-127	PREDICTED: oxysterol-binding protein-related protein 11-like [Acyrthosiphon pisum]	gi|328701686|ref|XM_001945386.2|	0	PREDICTED: Acyrthosiphon pisum oxysterol-binding protein-related protein 11-like (LOC100163257), mRNA	sp|Q9BXB4|OSB11_HUMAN	1e-32	Oxysterol-binding protein-related protein 11 OS=Homo sapiens GN=OSBPL11 PE=1 SV=2	--	--	--	--	K08283	3e-12	Goodpasture-antigen-binding protein kinase [EC:2.7.11.9]	-	-	-
	CL1061.Contig3	gi|193594169|ref|XP_001945421.1|	6e-127	PREDICTED: oxysterol-binding protein-related protein 11-like [Acyrthosiphon pisum]	gi|328701686|ref|XM_001945386.2|	0	PREDICTED: Acyrthosiphon pisum oxysterol-binding protein-related protein 11-like (LOC100163257), mRNA	sp|Q9BXB4|OSB11_HUMAN	9e-33	Oxysterol-binding protein-related protein 11 OS=Homo sapiens GN=OSBPL11 PE=1 SV=2	--	--	--	--	K08283	3e-12	Goodpasture-antigen-binding protein kinase [EC:2.7.11.9]	-	-	-
	CL1062.Contig1	gi|328705804|ref|XP_001949627.2|	0	PREDICTED: hypothetical protein LOC100166314 isoform 1 [Acyrthosiphon pisum]	gi|459436317|gb|GAGF01005955.1|	1e-52	TSA: Chrysopa pallens CL2260.Contig1_dacaoling transcribed RNA sequence	sp|Q02817|MUC2_HUMAN	2e-12	Mucin-2 OS=Homo sapiens GN=MUC2 PE=1 SV=2	--	--	--	--	K01183	4e-14	chitinase [EC:3.2.1.14]	GO:0071704	GO:0016787//hydrolase activity	-
	CL1062.Contig2	gi|328705806|ref|XP_003242912.1|	0	PREDICTED: hypothetical protein LOC100166314 isoform 2 [Acyrthosiphon pisum]	gi|459436317|gb|GAGF01005955.1|	1e-52	TSA: Chrysopa pallens CL2260.Contig1_dacaoling transcribed RNA sequence	sp|Q54VY3|SPT20_DICDI	3e-08	Transcription factor SPT20 homolog OS=Dictyostelium discoideum GN=DDB_G0280065 PE=3 SV=1	--	--	--	--	K01183	2e-08	chitinase [EC:3.2.1.14]	GO:0005975//carbohydrate metabolic process;GO:0006030//chitin metabolic process	GO:0008061//chitin binding;GO:0016810//hydrolase activity, acting on carbon-nitrogen (but not peptide) bonds	GO:0005576//extracellular region
	CL1062.Contig3	gi|328705806|ref|XP_003242912.1|	0	PREDICTED: hypothetical protein LOC100166314 isoform 2 [Acyrthosiphon pisum]	gi|328721945|ref|XM_001948800.2|	0	PREDICTED: Acyrthosiphon pisum muscarinic acetylcholine receptor DM1-like (LOC100164141), mRNA	sp|P16395|ACM1_DROME	2e-100	Muscarinic acetylcholine receptor DM1 OS=Drosophila melanogaster GN=mAcR-60C PE=2 SV=2	--	--	--	--	K04131	0	muscarinic acetylcholine receptor M3	GO:0005975//carbohydrate metabolic process;GO:0006030//chitin metabolic process	GO:0008061//chitin binding;GO:0016810//hydrolase activity, acting on carbon-nitrogen (but not peptide) bonds	GO:0005576//extracellular region
	CL1063.Contig1	gi|193617894|ref|XP_001946706.1|	0	PREDICTED: actin-related protein 8-like isoform 1 [Acyrthosiphon pisum] >gi|328703092|ref|XP_003242089.1| PREDICTED: actin-related protein 8-like isoform 2 [Acyrthosiphon pisum]	gi|328703093|ref|XM_001946671.2|	0	PREDICTED: Acyrthosiphon pisum actin-related protein 8-like, transcript variant 1 (LOC100160925), mRNA	sp|Q0IEG8|ARP8_AEDAE	4e-142	Actin-related protein 8 OS=Aedes aegypti GN=Arp8 PE=3 SV=1	SPAC664.02c	7e-54	COG5277	Actin and related proteins	K11673	0	actin-related protein 8	-	-	-
	CL1063.Contig2	gi|193617894|ref|XP_001946706.1|	9e-85	PREDICTED: actin-related protein 8-like isoform 1 [Acyrthosiphon pisum] >gi|328703092|ref|XP_003242089.1| PREDICTED: actin-related protein 8-like isoform 2 [Acyrthosiphon pisum]	gi|328703093|ref|XM_001946671.2|	0	PREDICTED: Acyrthosiphon pisum actin-related protein 8-like, transcript variant 1 (LOC100160925), mRNA	sp|Q0IEG8|ARP8_AEDAE	1e-29	Actin-related protein 8 OS=Aedes aegypti GN=Arp8 PE=3 SV=1	SPAC664.02c	9e-11	COG5277	Actin and related proteins	K11673	1e-85	actin-related protein 8	-	-	-
	CL1063.Contig3	gi|193617894|ref|XP_001946706.1|	0	PREDICTED: actin-related protein 8-like isoform 1 [Acyrthosiphon pisum] >gi|328703092|ref|XP_003242089.1| PREDICTED: actin-related protein 8-like isoform 2 [Acyrthosiphon pisum]	gi|328703093|ref|XM_001946671.2|	0	PREDICTED: Acyrthosiphon pisum actin-related protein 8-like, transcript variant 1 (LOC100160925), mRNA	sp|Q0IEG8|ARP8_AEDAE	2e-137	Actin-related protein 8 OS=Aedes aegypti GN=Arp8 PE=3 SV=1	SPAC664.02c	5e-51	COG5277	Actin and related proteins	K11673	0	actin-related protein 8	-	-	-
	CL1063.Contig4	gi|193617894|ref|XP_001946706.1|	0	PREDICTED: actin-related protein 8-like isoform 1 [Acyrthosiphon pisum] >gi|328703092|ref|XP_003242089.1| PREDICTED: actin-related protein 8-like isoform 2 [Acyrthosiphon pisum]	gi|328703093|ref|XM_001946671.2|	0	PREDICTED: Acyrthosiphon pisum actin-related protein 8-like, transcript variant 1 (LOC100160925), mRNA	sp|Q0IEG8|ARP8_AEDAE	5e-142	Actin-related protein 8 OS=Aedes aegypti GN=Arp8 PE=3 SV=1	SPAC664.02c	8e-54	COG5277	Actin and related proteins	K11673	0	actin-related protein 8	-	-	-
	CL1064.Contig1	--	--	--	--	--	--	--	--	--	--	--	--	--	--	--	--	-	-	-
	CL1064.Contig2	--	--	--	--	--	--	--	--	--	--	--	--	--	--	--	--	-	-	-
	CL1065.Contig1	gi|328697822|ref|XP_003240450.1|	1e-63	PREDICTED: hypothetical protein LOC100570441 [Acyrthosiphon pisum]	--	--	--	--	--	--	--	--	--	--	--	--	--	-	-	-
	CL1065.Contig2	gi|328697822|ref|XP_003240450.1|	6e-55	PREDICTED: hypothetical protein LOC100570441 [Acyrthosiphon pisum]	--	--	--	--	--	--	--	--	--	--	--	--	--	-	-	-
	CL1065.Contig3	gi|328697822|ref|XP_003240450.1|	2e-82	PREDICTED: hypothetical protein LOC100570441 [Acyrthosiphon pisum]	--	--	--	--	--	--	--	--	--	--	--	--	--	-	-	-
	CL1065.Contig4	gi|328697822|ref|XP_003240450.1|	3e-134	PREDICTED: hypothetical protein LOC100570441 [Acyrthosiphon pisum]	--	--	--	--	--	--	--	--	--	--	--	--	--	-	-	-
	CL1066.Contig1	gi|240848693|ref|NP_001155457.1|	7e-170	elongator complex protein 4-like [Acyrthosiphon pisum] >gi|239793006|dbj|BAH72771.1| ACYPI002071 [Acyrthosiphon pisum]	gi|402746803|ref|NM_001161985.2|	0	Acyrthosiphon pisum elongator complex protein 4-like (LOC100160800), mRNA	sp|Q2TBH6|ELP4_BOVIN	3e-41	Elongator complex protein 4 OS=Bos taurus GN=ELP4 PE=2 SV=1	--	--	--	--	K11375	1e-170	elongator complex protein 4	GO:0006357//regulation of transcription from RNA polymerase II promoter	-	GO:0033588//Elongator holoenzyme complex
	CL1066.Contig2	gi|240848693|ref|NP_001155457.1|	1e-79	elongator complex protein 4-like [Acyrthosiphon pisum] >gi|239793006|dbj|BAH72771.1| ACYPI002071 [Acyrthosiphon pisum]	gi|402746803|ref|NM_001161985.2|	0	Acyrthosiphon pisum elongator complex protein 4-like (LOC100160800), mRNA	sp|Q5XG58|ELP4_XENLA	7e-23	Elongator complex protein 4 OS=Xenopus laevis GN=elp4 PE=2 SV=1	--	--	--	--	K11375	5e-82	elongator complex protein 4	GO:0006357//regulation of transcription from RNA polymerase II promoter	-	GO:0033588//Elongator holoenzyme complex;GO:0005634//nucleus
	CL1066.Contig3	gi|240848693|ref|NP_001155457.1|	6e-170	elongator complex protein 4-like [Acyrthosiphon pisum] >gi|239793006|dbj|BAH72771.1| ACYPI002071 [Acyrthosiphon pisum]	gi|402746803|ref|NM_001161985.2|	0	Acyrthosiphon pisum elongator complex protein 4-like (LOC100160800), mRNA	sp|Q2TBH6|ELP4_BOVIN	3e-41	Elongator complex protein 4 OS=Bos taurus GN=ELP4 PE=2 SV=1	--	--	--	--	K11375	9e-171	elongator complex protein 4	GO:0006357//regulation of transcription from RNA polymerase II promoter	-	GO:0033588//Elongator holoenzyme complex
	CL1066.Contig4	gi|240848693|ref|NP_001155457.1|	1e-79	elongator complex protein 4-like [Acyrthosiphon pisum] >gi|239793006|dbj|BAH72771.1| ACYPI002071 [Acyrthosiphon pisum]	gi|402746803|ref|NM_001161985.2|	0	Acyrthosiphon pisum elongator complex protein 4-like (LOC100160800), mRNA	sp|Q5XG58|ELP4_XENLA	6e-23	Elongator complex protein 4 OS=Xenopus laevis GN=elp4 PE=2 SV=1	--	--	--	--	K11375	4e-82	elongator complex protein 4	GO:0006357//regulation of transcription from RNA polymerase II promoter	-	GO:0033588//Elongator holoenzyme complex;GO:0005634//nucleus
	CL1066.Contig5	gi|240848693|ref|NP_001155457.1|	1e-41	elongator complex protein 4-like [Acyrthosiphon pisum] >gi|239793006|dbj|BAH72771.1| ACYPI002071 [Acyrthosiphon pisum]	gi|402746803|ref|NM_001161985.2|	0	Acyrthosiphon pisum elongator complex protein 4-like (LOC100160800), mRNA	sp|Q2TBH6|ELP4_BOVIN	2e-20	Elongator complex protein 4 OS=Bos taurus GN=ELP4 PE=2 SV=1	--	--	--	--	K11375	6e-120	elongator complex protein 4	GO:0006357//regulation of transcription from RNA polymerase II promoter	-	GO:0033588//Elongator holoenzyme complex
	CL1066.Contig6	gi|240848693|ref|NP_001155457.1|	1e-41	elongator complex protein 4-like [Acyrthosiphon pisum] >gi|239793006|dbj|BAH72771.1| ACYPI002071 [Acyrthosiphon pisum]	gi|402746803|ref|NM_001161985.2|	0	Acyrthosiphon pisum elongator complex protein 4-like (LOC100160800), mRNA	sp|Q2TBH6|ELP4_BOVIN	6e-21	Elongator complex protein 4 OS=Bos taurus GN=ELP4 PE=2 SV=1	--	--	--	--	K11375	2e-119	elongator complex protein 4	GO:0006357//regulation of transcription from RNA polymerase II promoter	-	GO:0033588//Elongator holoenzyme complex
	CL1066.Contig7	gi|240848693|ref|NP_001155457.1|	5e-30	elongator complex protein 4-like [Acyrthosiphon pisum] >gi|239793006|dbj|BAH72771.1| ACYPI002071 [Acyrthosiphon pisum]	gi|402746803|ref|NM_001161985.2|	1e-164	Acyrthosiphon pisum elongator complex protein 4-like (LOC100160800), mRNA	sp|Q2TBH6|ELP4_BOVIN	4e-13	Elongator complex protein 4 OS=Bos taurus GN=ELP4 PE=2 SV=1	--	--	--	--	K11375	7e-81	elongator complex protein 4	GO:0006357//regulation of transcription from RNA polymerase II promoter	-	GO:0033588//Elongator holoenzyme complex
	CL1066.Contig8	gi|240848693|ref|NP_001155457.1|	5e-30	elongator complex protein 4-like [Acyrthosiphon pisum] >gi|239793006|dbj|BAH72771.1| ACYPI002071 [Acyrthosiphon pisum]	gi|402746803|ref|NM_001161985.2|	1e-161	Acyrthosiphon pisum elongator complex protein 4-like (LOC100160800), mRNA	sp|Q2TBH6|ELP4_BOVIN	1e-13	Elongator complex protein 4 OS=Bos taurus GN=ELP4 PE=2 SV=1	--	--	--	--	K11375	2e-80	elongator complex protein 4	GO:0006357//regulation of transcription from RNA polymerase II promoter	-	GO:0033588//Elongator holoenzyme complex
	CL1067.Contig10	gi|328720798|ref|XP_001947579.2|	0	PREDICTED: zinc finger protein 84-like [Acyrthosiphon pisum]	gi|328720797|ref|XM_001947544.2|	0	PREDICTED: Acyrthosiphon pisum zinc finger protein 84-like (LOC100163079), mRNA	sp|P51523|ZNF84_HUMAN	3e-66	Zinc finger protein 84 OS=Homo sapiens GN=ZNF84 PE=1 SV=2	SPAC144.09c	4e-22	COG5048	FOG: Zn-finger	K09228	8e-68	KRAB domain-containing zinc finger protein	GO:0046331//lateral inhibition;GO:0007155//cell adhesion;GO:0006357//regulation of transcription from RNA polymerase II promoter;GO:0045931//positive regulation of mitotic cell cycle;GO:0031935//regulation of chromatin silencing;GO:0030178//negative regulation of Wnt receptor signaling pathway;GO:0007476//imaginal disc-derived wing morphogenesis	-	GO:0005634//nucleus
	CL1067.Contig11	gi|328720798|ref|XP_001947579.2|	1e-44	PREDICTED: zinc finger protein 84-like [Acyrthosiphon pisum]	gi|328720797|ref|XM_001947544.2|	0	PREDICTED: Acyrthosiphon pisum zinc finger protein 84-like (LOC100163079), mRNA	sp|P51523|ZNF84_HUMAN	4e-51	Zinc finger protein 84 OS=Homo sapiens GN=ZNF84 PE=1 SV=2	SPAC144.09c	5e-20	COG5048	FOG: Zn-finger	K09228	6e-52	KRAB domain-containing zinc finger protein	GO:0046331//lateral inhibition;GO:0007155//cell adhesion;GO:0006357//regulation of transcription from RNA polymerase II promoter;GO:0045931//positive regulation of mitotic cell cycle;GO:0031935//regulation of chromatin silencing;GO:0030178//negative regulation of Wnt receptor signaling pathway;GO:0007476//imaginal disc-derived wing morphogenesis	-	GO:0005634//nucleus
	CL1067.Contig12	gi|328720798|ref|XP_001947579.2|	0	PREDICTED: zinc finger protein 84-like [Acyrthosiphon pisum]	gi|328720797|ref|XM_001947544.2|	0	PREDICTED: Acyrthosiphon pisum zinc finger protein 84-like (LOC100163079), mRNA	sp|P51523|ZNF84_HUMAN	3e-66	Zinc finger protein 84 OS=Homo sapiens GN=ZNF84 PE=1 SV=2	SPAC144.09c	4e-22	COG5048	FOG: Zn-finger	K09228	8e-68	KRAB domain-containing zinc finger protein	GO:0046331//lateral inhibition;GO:0007155//cell adhesion;GO:0006357//regulation of transcription from RNA polymerase II promoter;GO:0045931//positive regulation of mitotic cell cycle;GO:0031935//regulation of chromatin silencing;GO:0030178//negative regulation of Wnt receptor signaling pathway;GO:0007476//imaginal disc-derived wing morphogenesis	-	GO:0005634//nucleus
	CL1067.Contig13	gi|328720798|ref|XP_001947579.2|	1e-66	PREDICTED: zinc finger protein 84-like [Acyrthosiphon pisum]	gi|328720797|ref|XM_001947544.2|	0	PREDICTED: Acyrthosiphon pisum zinc finger protein 84-like (LOC100163079), mRNA	sp|Q9C0F3|ZN436_HUMAN	4e-49	Zinc finger protein 436 OS=Homo sapiens GN=ZNF436 PE=2 SV=2	SPAC144.09c	1e-21	COG5048	FOG: Zn-finger	K09228	3e-50	KRAB domain-containing zinc finger protein	GO:0046331//lateral inhibition;GO:0007155//cell adhesion;GO:0006357//regulation of transcription from RNA polymerase II promoter;GO:0045931//positive regulation of mitotic cell cycle;GO:0031935//regulation of chromatin silencing;GO:0030178//negative regulation of Wnt receptor signaling pathway;GO:0007476//imaginal disc-derived wing morphogenesis	GO:0005488//binding	GO:0005634//nucleus
	CL1067.Contig14	gi|328720798|ref|XP_001947579.2|	0	PREDICTED: zinc finger protein 84-like [Acyrthosiphon pisum]	gi|328720797|ref|XM_001947544.2|	0	PREDICTED: Acyrthosiphon pisum zinc finger protein 84-like (LOC100163079), mRNA	sp|P51523|ZNF84_HUMAN	9e-70	Zinc finger protein 84 OS=Homo sapiens GN=ZNF84 PE=1 SV=2	SPAC144.09c	2e-25	COG5048	FOG: Zn-finger	K09228	2e-71	KRAB domain-containing zinc finger protein	GO:0046331//lateral inhibition;GO:0007155//cell adhesion;GO:0006357//regulation of transcription from RNA polymerase II promoter;GO:0045931//positive regulation of mitotic cell cycle;GO:0031935//regulation of chromatin silencing;GO:0030178//negative regulation of Wnt receptor signaling pathway;GO:0007476//imaginal disc-derived wing morphogenesis	-	GO:0005634//nucleus
	CL1067.Contig15	gi|328720798|ref|XP_001947579.2|	0	PREDICTED: zinc finger protein 84-like [Acyrthosiphon pisum]	gi|328720797|ref|XM_001947544.2|	0	PREDICTED: Acyrthosiphon pisum zinc finger protein 84-like (LOC100163079), mRNA	sp|P51523|ZNF84_HUMAN	9e-70	Zinc finger protein 84 OS=Homo sapiens GN=ZNF84 PE=1 SV=2	SPAC144.09c	2e-25	COG5048	FOG: Zn-finger	K09228	2e-71	KRAB domain-containing zinc finger protein	GO:0046331//lateral inhibition;GO:0007155//cell adhesion;GO:0006357//regulation of transcription from RNA polymerase II promoter;GO:0045931//positive regulation of mitotic cell cycle;GO:0031935//regulation of chromatin silencing;GO:0030178//negative regulation of Wnt receptor signaling pathway;GO:0007476//imaginal disc-derived wing morphogenesis	-	GO:0005634//nucleus
	CL1067.Contig16	gi|328720798|ref|XP_001947579.2|	1e-66	PREDICTED: zinc finger protein 84-like [Acyrthosiphon pisum]	gi|328720797|ref|XM_001947544.2|	0	PREDICTED: Acyrthosiphon pisum zinc finger protein 84-like (LOC100163079), mRNA	sp|Q9C0F3|ZN436_HUMAN	4e-49	Zinc finger protein 436 OS=Homo sapiens GN=ZNF436 PE=2 SV=2	SPAC144.09c	1e-21	COG5048	FOG: Zn-finger	K09228	3e-50	KRAB domain-containing zinc finger protein	GO:0046331//lateral inhibition;GO:0007155//cell adhesion;GO:0006357//regulation of transcription from RNA polymerase II promoter;GO:0045931//positive regulation of mitotic cell cycle;GO:0031935//regulation of chromatin silencing;GO:0030178//negative regulation of Wnt receptor signaling pathway;GO:0007476//imaginal disc-derived wing morphogenesis	GO:0005488//binding	GO:0005634//nucleus
	CL1067.Contig17	gi|328720798|ref|XP_001947579.2|	1e-42	PREDICTED: zinc finger protein 84-like [Acyrthosiphon pisum]	gi|328720797|ref|XM_001947544.2|	0	PREDICTED: Acyrthosiphon pisum zinc finger protein 84-like (LOC100163079), mRNA	sp|Q96RE9|ZN300_HUMAN	2e-59	Zinc finger protein 300 OS=Homo sapiens GN=ZNF300 PE=2 SV=1	SPAC144.09c	8e-23	COG5048	FOG: Zn-finger	K09228	2e-59	KRAB domain-containing zinc finger protein	GO:0046331//lateral inhibition;GO:0007155//cell adhesion;GO:0006357//regulation of transcription from RNA polymerase II promoter;GO:0045931//positive regulation of mitotic cell cycle;GO:0031935//regulation of chromatin silencing;GO:0030178//negative regulation of Wnt receptor signaling pathway;GO:0007476//imaginal disc-derived wing morphogenesis	GO:0005488//binding	GO:0005634//nucleus
	CL1067.Contig18	gi|328720798|ref|XP_001947579.2|	0	PREDICTED: zinc finger protein 84-like [Acyrthosiphon pisum]	gi|328720797|ref|XM_001947544.2|	0	PREDICTED: Acyrthosiphon pisum zinc finger protein 84-like (LOC100163079), mRNA	sp|P51523|ZNF84_HUMAN	2e-74	Zinc finger protein 84 OS=Homo sapiens GN=ZNF84 PE=1 SV=2	SPAC144.09c	2e-23	COG5048	FOG: Zn-finger	K09228	1e-75	KRAB domain-containing zinc finger protein	GO:0046331//lateral inhibition;GO:0007155//cell adhesion;GO:0006357//regulation of transcription from RNA polymerase II promoter;GO:0045931//positive regulation of mitotic cell cycle;GO:0031935//regulation of chromatin silencing;GO:0030178//negative regulation of Wnt receptor signaling pathway;GO:0007476//imaginal disc-derived wing morphogenesis	GO:0005488//binding	GO:0005634//nucleus
	CL1067.Contig19	gi|328720798|ref|XP_001947579.2|	3e-06	PREDICTED: zinc finger protein 84-like [Acyrthosiphon pisum]	gi|328720797|ref|XM_001947544.2|	0	PREDICTED: Acyrthosiphon pisum zinc finger protein 84-like (LOC100163079), mRNA	sp|Q99676|ZN184_HUMAN	2e-14	Zinc finger protein 184 OS=Homo sapiens GN=ZNF184 PE=1 SV=4	ECU08g0560	2e-08	COG5048	FOG: Zn-finger	K09228	8e-16	KRAB domain-containing zinc finger protein	GO:0046331//lateral inhibition;GO:0007155//cell adhesion;GO:0006357//regulation of transcription from RNA polymerase II promoter;GO:0045931//positive regulation of mitotic cell cycle;GO:0031935//regulation of chromatin silencing;GO:0030178//negative regulation of Wnt receptor signaling pathway;GO:0007476//imaginal disc-derived wing morphogenesis	-	GO:0005634//nucleus
	CL1067.Contig1	gi|328720798|ref|XP_001947579.2|	1e-156	PREDICTED: zinc finger protein 84-like [Acyrthosiphon pisum]	gi|328720797|ref|XM_001947544.2|	0	PREDICTED: Acyrthosiphon pisum zinc finger protein 84-like (LOC100163079), mRNA	sp|P51523|ZNF84_HUMAN	1e-72	Zinc finger protein 84 OS=Homo sapiens GN=ZNF84 PE=1 SV=2	SPAC144.09c	7e-24	COG5048	FOG: Zn-finger	K09228	5e-74	KRAB domain-containing zinc finger protein	GO:0046331//lateral inhibition;GO:0007155//cell adhesion;GO:0006357//regulation of transcription from RNA polymerase II promoter;GO:0045931//positive regulation of mitotic cell cycle;GO:0031935//regulation of chromatin silencing;GO:0030178//negative regulation of Wnt receptor signaling pathway;GO:0007476//imaginal disc-derived wing morphogenesis	GO:0005488//binding	GO:0005634//nucleus
	CL1067.Contig20	gi|328720798|ref|XP_001947579.2|	3e-06	PREDICTED: zinc finger protein 84-like [Acyrthosiphon pisum]	gi|328720797|ref|XM_001947544.2|	0	PREDICTED: Acyrthosiphon pisum zinc finger protein 84-like (LOC100163079), mRNA	sp|Q99676|ZN184_HUMAN	2e-14	Zinc finger protein 184 OS=Homo sapiens GN=ZNF184 PE=1 SV=4	ECU08g0560	2e-08	COG5048	FOG: Zn-finger	K09228	8e-16	KRAB domain-containing zinc finger protein	GO:0046331//lateral inhibition;GO:0007155//cell adhesion;GO:0006357//regulation of transcription from RNA polymerase II promoter;GO:0045931//positive regulation of mitotic cell cycle;GO:0031935//regulation of chromatin silencing;GO:0030178//negative regulation of Wnt receptor signaling pathway;GO:0007476//imaginal disc-derived wing morphogenesis	-	GO:0005634//nucleus
	CL1067.Contig2	gi|328720798|ref|XP_001947579.2|	1e-42	PREDICTED: zinc finger protein 84-like [Acyrthosiphon pisum]	gi|328720797|ref|XM_001947544.2|	0	PREDICTED: Acyrthosiphon pisum zinc finger protein 84-like (LOC100163079), mRNA	sp|Q96RE9|ZN300_HUMAN	2e-59	Zinc finger protein 300 OS=Homo sapiens GN=ZNF300 PE=2 SV=1	SPAC144.09c	8e-23	COG5048	FOG: Zn-finger	K09228	2e-59	KRAB domain-containing zinc finger protein	GO:0046331//lateral inhibition;GO:0007155//cell adhesion;GO:0006357//regulation of transcription from RNA polymerase II promoter;GO:0045931//positive regulation of mitotic cell cycle;GO:0031935//regulation of chromatin silencing;GO:0030178//negative regulation of Wnt receptor signaling pathway;GO:0007476//imaginal disc-derived wing morphogenesis	GO:0005488//binding	GO:0005634//nucleus
	CL1067.Contig3	gi|328720798|ref|XP_001947579.2|	1e-157	PREDICTED: zinc finger protein 84-like [Acyrthosiphon pisum]	gi|328720797|ref|XM_001947544.2|	0	PREDICTED: Acyrthosiphon pisum zinc finger protein 84-like (LOC100163079), mRNA	sp|P51523|ZNF84_HUMAN	2e-76	Zinc finger protein 84 OS=Homo sapiens GN=ZNF84 PE=1 SV=2	SPAC144.09c	2e-27	COG5048	FOG: Zn-finger	K09228	1e-77	KRAB domain-containing zinc finger protein	GO:0046331//lateral inhibition;GO:0007155//cell adhesion;GO:0006357//regulation of transcription from RNA polymerase II promoter;GO:0045931//positive regulation of mitotic cell cycle;GO:0031935//regulation of chromatin silencing;GO:0030178//negative regulation of Wnt receptor signaling pathway;GO:0007476//imaginal disc-derived wing morphogenesis	GO:0008270//zinc ion binding;GO:0003676//nucleic acid binding	GO:0005634//nucleus
	CL1067.Contig4	gi|328720798|ref|XP_001947579.2|	0	PREDICTED: zinc finger protein 84-like [Acyrthosiphon pisum]	gi|328720797|ref|XM_001947544.2|	0	PREDICTED: Acyrthosiphon pisum zinc finger protein 84-like (LOC100163079), mRNA	sp|P51523|ZNF84_HUMAN	5e-78	Zinc finger protein 84 OS=Homo sapiens GN=ZNF84 PE=1 SV=2	SPAC144.09c	4e-27	COG5048	FOG: Zn-finger	K09228	4e-79	KRAB domain-containing zinc finger protein	GO:0046331//lateral inhibition;GO:0007155//cell adhesion;GO:0006357//regulation of transcription from RNA polymerase II promoter;GO:0045931//positive regulation of mitotic cell cycle;GO:0031935//regulation of chromatin silencing;GO:0030178//negative regulation of Wnt receptor signaling pathway;GO:0007476//imaginal disc-derived wing morphogenesis	GO:0008270//zinc ion binding;GO:0003676//nucleic acid binding	GO:0005634//nucleus
	CL1067.Contig5	gi|328720798|ref|XP_001947579.2|	1e-156	PREDICTED: zinc finger protein 84-like [Acyrthosiphon pisum]	gi|328720797|ref|XM_001947544.2|	0	PREDICTED: Acyrthosiphon pisum zinc finger protein 84-like (LOC100163079), mRNA	sp|P51523|ZNF84_HUMAN	1e-72	Zinc finger protein 84 OS=Homo sapiens GN=ZNF84 PE=1 SV=2	SPAC144.09c	7e-24	COG5048	FOG: Zn-finger	K09228	5e-74	KRAB domain-containing zinc finger protein	GO:0046331//lateral inhibition;GO:0007155//cell adhesion;GO:0006357//regulation of transcription from RNA polymerase II promoter;GO:0045931//positive regulation of mitotic cell cycle;GO:0031935//regulation of chromatin silencing;GO:0030178//negative regulation of Wnt receptor signaling pathway;GO:0007476//imaginal disc-derived wing morphogenesis	GO:0005488//binding	GO:0005634//nucleus
	CL1067.Contig6	gi|328720798|ref|XP_001947579.2|	0	PREDICTED: zinc finger protein 84-like [Acyrthosiphon pisum]	gi|328720797|ref|XM_001947544.2|	0	PREDICTED: Acyrthosiphon pisum zinc finger protein 84-like (LOC100163079), mRNA	sp|P51523|ZNF84_HUMAN	2e-74	Zinc finger protein 84 OS=Homo sapiens GN=ZNF84 PE=1 SV=2	SPAC144.09c	2e-23	COG5048	FOG: Zn-finger	K09228	1e-75	KRAB domain-containing zinc finger protein	GO:0046331//lateral inhibition;GO:0007155//cell adhesion;GO:0006357//regulation of transcription from RNA polymerase II promoter;GO:0045931//positive regulation of mitotic cell cycle;GO:0031935//regulation of chromatin silencing;GO:0030178//negative regulation of Wnt receptor signaling pathway;GO:0007476//imaginal disc-derived wing morphogenesis	GO:0005488//binding	GO:0005634//nucleus
	CL1067.Contig7	gi|328720798|ref|XP_001947579.2|	7e-138	PREDICTED: zinc finger protein 84-like [Acyrthosiphon pisum]	gi|328720797|ref|XM_001947544.2|	0	PREDICTED: Acyrthosiphon pisum zinc finger protein 84-like (LOC100163079), mRNA	sp|P51523|ZNF84_HUMAN	1e-67	Zinc finger protein 84 OS=Homo sapiens GN=ZNF84 PE=1 SV=2	SPAC144.09c	4e-28	COG5048	FOG: Zn-finger	K09228	5e-69	KRAB domain-containing zinc finger protein	GO:0046331//lateral inhibition;GO:0007155//cell adhesion;GO:0006357//regulation of transcription from RNA polymerase II promoter;GO:0045931//positive regulation of mitotic cell cycle;GO:0031935//regulation of chromatin silencing;GO:0030178//negative regulation of Wnt receptor signaling pathway;GO:0007476//imaginal disc-derived wing morphogenesis	GO:0008270//zinc ion binding;GO:0003676//nucleic acid binding	GO:0005634//nucleus
	CL1067.Contig8	gi|328720798|ref|XP_001947579.2|	7e-138	PREDICTED: zinc finger protein 84-like [Acyrthosiphon pisum]	gi|328720797|ref|XM_001947544.2|	0	PREDICTED: Acyrthosiphon pisum zinc finger protein 84-like (LOC100163079), mRNA	sp|P51523|ZNF84_HUMAN	1e-67	Zinc finger protein 84 OS=Homo sapiens GN=ZNF84 PE=1 SV=2	SPAC144.09c	4e-28	COG5048	FOG: Zn-finger	K09228	5e-69	KRAB domain-containing zinc finger protein	GO:0046331//lateral inhibition;GO:0007155//cell adhesion;GO:0006357//regulation of transcription from RNA polymerase II promoter;GO:0045931//positive regulation of mitotic cell cycle;GO:0031935//regulation of chromatin silencing;GO:0030178//negative regulation of Wnt receptor signaling pathway;GO:0007476//imaginal disc-derived wing morphogenesis	GO:0008270//zinc ion binding;GO:0003676//nucleic acid binding	GO:0005634//nucleus
	CL1067.Contig9	gi|328720798|ref|XP_001947579.2|	0	PREDICTED: zinc finger protein 84-like [Acyrthosiphon pisum]	gi|328720797|ref|XM_001947544.2|	0	PREDICTED: Acyrthosiphon pisum zinc finger protein 84-like (LOC100163079), mRNA	sp|P51523|ZNF84_HUMAN	5e-78	Zinc finger protein 84 OS=Homo sapiens GN=ZNF84 PE=1 SV=2	SPAC144.09c	4e-27	COG5048	FOG: Zn-finger	K09228	4e-79	KRAB domain-containing zinc finger protein	GO:0046331//lateral inhibition;GO:0007155//cell adhesion;GO:0006357//regulation of transcription from RNA polymerase II promoter;GO:0045931//positive regulation of mitotic cell cycle;GO:0031935//regulation of chromatin silencing;GO:0030178//negative regulation of Wnt receptor signaling pathway;GO:0007476//imaginal disc-derived wing morphogenesis	GO:0008270//zinc ion binding;GO:0003676//nucleic acid binding	GO:0005634//nucleus
	CL1068.Contig10	gi|328712627|ref|XP_003244865.1|	0	PREDICTED: tyrosine-protein kinase Fps85D-like isoform 3 [Acyrthosiphon pisum]	gi|328712626|ref|XM_003244817.1|	0	PREDICTED: Acyrthosiphon pisum tyrosine-protein kinase Fps85D-like, transcript variant 3 (LOC100160482), mRNA	sp|P18106|FPS_DROME	6e-173	Tyrosine-protein kinase Fps85D OS=Drosophila melanogaster GN=Fps85D PE=2 SV=3	YAR019c	3e-22	COG0515	Serine/threonine protein kinase	K08889	0	fer (fps/fes related) tyrosine kinase [EC:2.7.10.2]	GO:0007411//axon guidance;GO:0006468//protein phosphorylation;GO:0008594//photoreceptor cell morphogenesis;GO:0051017//actin filament bundle assembly;GO:0046664//dorsal closure, amnioserosa morphology change;GO:0007394//dorsal closure, elongation of leading edge cells	GO:0005524//ATP binding;GO:0004715//non-membrane spanning protein tyrosine kinase activity	GO:0005912//adherens junction;GO:0005737//cytoplasm;GO:0005886//plasma membrane
	CL1068.Contig1	gi|328712627|ref|XP_003244865.1|	0	PREDICTED: tyrosine-protein kinase Fps85D-like isoform 3 [Acyrthosiphon pisum]	gi|328712626|ref|XM_003244817.1|	0	PREDICTED: Acyrthosiphon pisum tyrosine-protein kinase Fps85D-like, transcript variant 3 (LOC100160482), mRNA	sp|P18106|FPS_DROME	2e-73	Tyrosine-protein kinase Fps85D OS=Drosophila melanogaster GN=Fps85D PE=2 SV=3	--	--	--	--	K08889	4e-88	fer (fps/fes related) tyrosine kinase [EC:2.7.10.2]	-	GO:0016301//kinase activity	-
	CL1068.Contig2	gi|328712627|ref|XP_003244865.1|	0	PREDICTED: tyrosine-protein kinase Fps85D-like isoform 3 [Acyrthosiphon pisum]	gi|328712626|ref|XM_003244817.1|	0	PREDICTED: Acyrthosiphon pisum tyrosine-protein kinase Fps85D-like, transcript variant 3 (LOC100160482), mRNA	sp|P18106|FPS_DROME	1e-172	Tyrosine-protein kinase Fps85D OS=Drosophila melanogaster GN=Fps85D PE=2 SV=3	YAR019c	5e-22	COG0515	Serine/threonine protein kinase	K08889	0	fer (fps/fes related) tyrosine kinase [EC:2.7.10.2]	GO:0007411//axon guidance;GO:0006468//protein phosphorylation;GO:0008594//photoreceptor cell morphogenesis;GO:0051017//actin filament bundle assembly;GO:0046664//dorsal closure, amnioserosa morphology change;GO:0007394//dorsal closure, elongation of leading edge cells	GO:0004713//protein tyrosine kinase activity	GO:0005912//adherens junction;GO:0005737//cytoplasm;GO:0005886//plasma membrane
	CL1068.Contig3	gi|328712623|ref|XP_001942573.2|	0	PREDICTED: tyrosine-protein kinase Fps85D-like isoform 4 [Acyrthosiphon pisum]	gi|328712622|ref|XM_001942538.2|	0	PREDICTED: Acyrthosiphon pisum tyrosine-protein kinase Fps85D-like, transcript variant 4 (LOC100160482), mRNA	sp|P18106|FPS_DROME	2e-172	Tyrosine-protein kinase Fps85D OS=Drosophila melanogaster GN=Fps85D PE=2 SV=3	YAR019c	5e-22	COG0515	Serine/threonine protein kinase	K08889	0	fer (fps/fes related) tyrosine kinase [EC:2.7.10.2]	GO:0007411//axon guidance;GO:0006468//protein phosphorylation;GO:0008594//photoreceptor cell morphogenesis;GO:0051017//actin filament bundle assembly;GO:0046664//dorsal closure, amnioserosa morphology change;GO:0007394//dorsal closure, elongation of leading edge cells	GO:0004713//protein tyrosine kinase activity;GO:0005524//ATP binding	GO:0005912//adherens junction;GO:0005886//plasma membrane
	CL1068.Contig4	gi|328712625|ref|XP_003244864.1|	0	PREDICTED: tyrosine-protein kinase Fps85D-like isoform 2 [Acyrthosiphon pisum]	gi|328712624|ref|XM_003244816.1|	0	PREDICTED: Acyrthosiphon pisum tyrosine-protein kinase Fps85D-like, transcript variant 2 (LOC100160482), mRNA	sp|P18106|FPS_DROME	2e-172	Tyrosine-protein kinase Fps85D OS=Drosophila melanogaster GN=Fps85D PE=2 SV=3	YAR019c	5e-22	COG0515	Serine/threonine protein kinase	K08889	0	fer (fps/fes related) tyrosine kinase [EC:2.7.10.2]	GO:0007411//axon guidance;GO:0006468//protein phosphorylation;GO:0008594//photoreceptor cell morphogenesis;GO:0051017//actin filament bundle assembly;GO:0046664//dorsal closure, amnioserosa morphology change;GO:0007394//dorsal closure, elongation of leading edge cells	GO:0004713//protein tyrosine kinase activity;GO:0005524//ATP binding	GO:0005912//adherens junction;GO:0005886//plasma membrane
	CL1068.Contig5	gi|328712625|ref|XP_003244864.1|	0	PREDICTED: tyrosine-protein kinase Fps85D-like isoform 2 [Acyrthosiphon pisum]	gi|328712626|ref|XM_003244817.1|	0	PREDICTED: Acyrthosiphon pisum tyrosine-protein kinase Fps85D-like, transcript variant 3 (LOC100160482), mRNA	sp|P18106|FPS_DROME	1e-172	Tyrosine-protein kinase Fps85D OS=Drosophila melanogaster GN=Fps85D PE=2 SV=3	YAR019c	5e-22	COG0515	Serine/threonine protein kinase	K08889	0	fer (fps/fes related) tyrosine kinase [EC:2.7.10.2]	GO:0007411//axon guidance;GO:0006468//protein phosphorylation;GO:0008594//photoreceptor cell morphogenesis;GO:0051017//actin filament bundle assembly;GO:0046664//dorsal closure, amnioserosa morphology change;GO:0007394//dorsal closure, elongation of leading edge cells	GO:0004713//protein tyrosine kinase activity	GO:0005912//adherens junction;GO:0005737//cytoplasm;GO:0005886//plasma membrane
	CL1068.Contig6	gi|193676195|ref|XP_001952273.1|	0	PREDICTED: retrograde Golgi transport protein RGP1 homolog [Acyrthosiphon pisum]	gi|328720969|ref|XM_001952238.2|	0	PREDICTED: Acyrthosiphon pisum retrograde Golgi transport protein RGP1 homolog (LOC100161918), mRNA	sp|Q92546|RGP1_HUMAN	9e-80	Retrograde Golgi transport protein RGP1 homolog OS=Homo sapiens GN=RGP1 PE=2 SV=1	--	--	--	--	--	--	--	-	-	-
	CL1068.Contig7	gi|328712625|ref|XP_003244864.1|	0	PREDICTED: tyrosine-protein kinase Fps85D-like isoform 2 [Acyrthosiphon pisum]	gi|328712624|ref|XM_003244816.1|	0	PREDICTED: Acyrthosiphon pisum tyrosine-protein kinase Fps85D-like, transcript variant 2 (LOC100160482), mRNA	sp|P18106|FPS_DROME	5e-173	Tyrosine-protein kinase Fps85D OS=Drosophila melanogaster GN=Fps85D PE=2 SV=3	YAR019c	2e-22	COG0515	Serine/threonine protein kinase	K08889	0	fer (fps/fes related) tyrosine kinase [EC:2.7.10.2]	GO:0007411//axon guidance;GO:0006468//protein phosphorylation;GO:0008594//photoreceptor cell morphogenesis;GO:0051017//actin filament bundle assembly;GO:0046664//dorsal closure, amnioserosa morphology change;GO:0007394//dorsal closure, elongation of leading edge cells	GO:0005524//ATP binding;GO:0004715//non-membrane spanning protein tyrosine kinase activity	GO:0005912//adherens junction;GO:0005737//cytoplasm;GO:0005886//plasma membrane
	CL1068.Contig8	gi|328712623|ref|XP_001942573.2|	0	PREDICTED: tyrosine-protein kinase Fps85D-like isoform 4 [Acyrthosiphon pisum]	gi|328712622|ref|XM_001942538.2|	0	PREDICTED: Acyrthosiphon pisum tyrosine-protein kinase Fps85D-like, transcript variant 4 (LOC100160482), mRNA	sp|P18106|FPS_DROME	1e-172	Tyrosine-protein kinase Fps85D OS=Drosophila melanogaster GN=Fps85D PE=2 SV=3	YAR019c	2e-22	COG0515	Serine/threonine protein kinase	K08889	0	fer (fps/fes related) tyrosine kinase [EC:2.7.10.2]	GO:0007411//axon guidance;GO:0006468//protein phosphorylation;GO:0008594//photoreceptor cell morphogenesis;GO:0051017//actin filament bundle assembly;GO:0046664//dorsal closure, amnioserosa morphology change;GO:0007394//dorsal closure, elongation of leading edge cells	GO:0004713//protein tyrosine kinase activity;GO:0005524//ATP binding	GO:0005912//adherens junction;GO:0005737//cytoplasm;GO:0005886//plasma membrane
	CL1068.Contig9	gi|328712625|ref|XP_003244864.1|	0	PREDICTED: tyrosine-protein kinase Fps85D-like isoform 2 [Acyrthosiphon pisum]	gi|328712624|ref|XM_003244816.1|	0	PREDICTED: Acyrthosiphon pisum tyrosine-protein kinase Fps85D-like, transcript variant 2 (LOC100160482), mRNA	sp|P18106|FPS_DROME	9e-173	Tyrosine-protein kinase Fps85D OS=Drosophila melanogaster GN=Fps85D PE=2 SV=3	YAR019c	2e-22	COG0515	Serine/threonine protein kinase	K08889	0	fer (fps/fes related) tyrosine kinase [EC:2.7.10.2]	GO:0007411//axon guidance;GO:0006468//protein phosphorylation;GO:0008594//photoreceptor cell morphogenesis;GO:0051017//actin filament bundle assembly;GO:0046664//dorsal closure, amnioserosa morphology change;GO:0007394//dorsal closure, elongation of leading edge cells	GO:0004713//protein tyrosine kinase activity;GO:0005524//ATP binding	GO:0005912//adherens junction;GO:0005737//cytoplasm;GO:0005886//plasma membrane
	CL1069.Contig1	gi|328723486|ref|XP_003247854.1|	0	PREDICTED: GTPase-activating protein and VPS9 domain-containing protein 1-like [Acyrthosiphon pisum]	gi|328723485|ref|XM_003247806.1|	0	PREDICTED: Acyrthosiphon pisum GTPase-activating protein and VPS9 domain-containing protein 1-like (LOC100161408), mRNA	sp|Q6PAR5|GAPD1_MOUSE	0	GTPase-activating protein and VPS9 domain-containing protein 1 OS=Mus musculus GN=Gapvd1 PE=1 SV=2	SPAC4F8.13c	8e-07	COG5261	Protein involved in regulation of cellular morphogenesis/cytokinesis	--	--	--	GO:0006810//transport;GO:0050789//regulation of biological process	GO:0030695//GTPase regulator activity	GO:0044444//cytoplasmic part
	CL1069.Contig2	gi|328723486|ref|XP_003247854.1|	0	PREDICTED: GTPase-activating protein and VPS9 domain-containing protein 1-like [Acyrthosiphon pisum]	gi|328723485|ref|XM_003247806.1|	0	PREDICTED: Acyrthosiphon pisum GTPase-activating protein and VPS9 domain-containing protein 1-like (LOC100161408), mRNA	sp|Q6PAR5|GAPD1_MOUSE	0	GTPase-activating protein and VPS9 domain-containing protein 1 OS=Mus musculus GN=Gapvd1 PE=1 SV=2	SPAC4F8.13c	7e-07	COG5261	Protein involved in regulation of cellular morphogenesis/cytokinesis	--	--	--	GO:0006810//transport;GO:0050789//regulation of biological process	GO:0030695//GTPase regulator activity	GO:0044444//cytoplasmic part
	CL1069.Contig3	gi|328723486|ref|XP_003247854.1|	0	PREDICTED: GTPase-activating protein and VPS9 domain-containing protein 1-like [Acyrthosiphon pisum]	gi|328723485|ref|XM_003247806.1|	0	PREDICTED: Acyrthosiphon pisum GTPase-activating protein and VPS9 domain-containing protein 1-like (LOC100161408), mRNA	sp|Q14C86|GAPD1_HUMAN	4e-100	GTPase-activating protein and VPS9 domain-containing protein 1 OS=Homo sapiens GN=GAPVD1 PE=1 SV=2	SPAC4F8.13c	4e-07	COG5261	Protein involved in regulation of cellular morphogenesis/cytokinesis	--	--	--	-	-	-
	CL1069.Contig4	gi|328723486|ref|XP_003247854.1|	0	PREDICTED: GTPase-activating protein and VPS9 domain-containing protein 1-like [Acyrthosiphon pisum]	gi|328723485|ref|XM_003247806.1|	0	PREDICTED: Acyrthosiphon pisum GTPase-activating protein and VPS9 domain-containing protein 1-like (LOC100161408), mRNA	sp|Q6PAR5|GAPD1_MOUSE	2e-100	GTPase-activating protein and VPS9 domain-containing protein 1 OS=Mus musculus GN=Gapvd1 PE=1 SV=2	SPAC4F8.13c	8e-07	COG5261	Protein involved in regulation of cellular morphogenesis/cytokinesis	--	--	--	-	-	-
	CL1069.Contig5	gi|328723486|ref|XP_003247854.1|	1e-168	PREDICTED: GTPase-activating protein and VPS9 domain-containing protein 1-like [Acyrthosiphon pisum]	gi|328723485|ref|XM_003247806.1|	0	PREDICTED: Acyrthosiphon pisum GTPase-activating protein and VPS9 domain-containing protein 1-like (LOC100161408), mRNA	sp|Q14C86|GAPD1_HUMAN	1e-60	GTPase-activating protein and VPS9 domain-containing protein 1 OS=Homo sapiens GN=GAPVD1 PE=1 SV=2	--	--	--	--	--	--	--	GO:0050794//regulation of cellular process	-	-
	CL1069.Contig6	gi|328723486|ref|XP_003247854.1|	1e-168	PREDICTED: GTPase-activating protein and VPS9 domain-containing protein 1-like [Acyrthosiphon pisum]	gi|328723485|ref|XM_003247806.1|	0	PREDICTED: Acyrthosiphon pisum GTPase-activating protein and VPS9 domain-containing protein 1-like (LOC100161408), mRNA	sp|Q14C86|GAPD1_HUMAN	1e-60	GTPase-activating protein and VPS9 domain-containing protein 1 OS=Homo sapiens GN=GAPVD1 PE=1 SV=2	--	--	--	--	--	--	--	GO:0050794//regulation of cellular process	-	-
	CL107.Contig1	gi|328724737|ref|XP_003248237.1|	1e-144	PREDICTED: hypothetical protein LOC100568486 [Acyrthosiphon pisum]	gi|328724736|ref|XM_003248189.1|	0	PREDICTED: Acyrthosiphon pisum hypothetical protein LOC100568486 (LOC100568486), mRNA	sp|Q9VCP1|Y4449_DROME	1e-12	Uncharacterized protein CG4449 OS=Drosophila melanogaster GN=CG4449 PE=1 SV=4	--	--	--	--	--	--	--	-	-	-
	CL107.Contig2	gi|328724737|ref|XP_003248237.1|	1e-144	PREDICTED: hypothetical protein LOC100568486 [Acyrthosiphon pisum]	gi|328724736|ref|XM_003248189.1|	0	PREDICTED: Acyrthosiphon pisum hypothetical protein LOC100568486 (LOC100568486), mRNA	sp|Q9VCP1|Y4449_DROME	9e-13	Uncharacterized protein CG4449 OS=Drosophila melanogaster GN=CG4449 PE=1 SV=4	--	--	--	--	--	--	--	-	-	-
	CL107.Contig3	gi|328724737|ref|XP_003248237.1|	1e-144	PREDICTED: hypothetical protein LOC100568486 [Acyrthosiphon pisum]	gi|328724736|ref|XM_003248189.1|	0	PREDICTED: Acyrthosiphon pisum hypothetical protein LOC100568486 (LOC100568486), mRNA	sp|Q9VCP1|Y4449_DROME	1e-12	Uncharacterized protein CG4449 OS=Drosophila melanogaster GN=CG4449 PE=1 SV=4	--	--	--	--	--	--	--	-	-	-
	CL1070.Contig1	gi|193590612|ref|XP_001950630.1|	1e-113	PREDICTED: uracil phosphoribosyltransferase homolog [Acyrthosiphon pisum]	gi|328711262|ref|XM_001950595.2|	0	PREDICTED: Acyrthosiphon pisum uracil phosphoribosyltransferase homolog (LOC100161158), mRNA	sp|Q6NYU7|UPP_DANRE	5e-69	Uracil phosphoribosyltransferase homolog OS=Danio rerio GN=uprt PE=2 SV=1	YHR128w	9e-36	COG0035	Uracil phosphoribosyltransferase	K00761	2e-114	uracil phosphoribosyltransferase [EC:2.4.2.9]	-	GO:0004845//uracil phosphoribosyltransferase activity	-
	CL1070.Contig2	gi|193590612|ref|XP_001950630.1|	3e-117	PREDICTED: uracil phosphoribosyltransferase homolog [Acyrthosiphon pisum]	gi|328711262|ref|XM_001950595.2|	0	PREDICTED: Acyrthosiphon pisum uracil phosphoribosyltransferase homolog (LOC100161158), mRNA	sp|Q6NYU7|UPP_DANRE	1e-72	Uracil phosphoribosyltransferase homolog OS=Danio rerio GN=uprt PE=2 SV=1	YHR128w	8e-39	COG0035	Uracil phosphoribosyltransferase	K00761	4e-118	uracil phosphoribosyltransferase [EC:2.4.2.9]	-	GO:0004845//uracil phosphoribosyltransferase activity	-
	CL1070.Contig3	gi|193590612|ref|XP_001950630.1|	1e-113	PREDICTED: uracil phosphoribosyltransferase homolog [Acyrthosiphon pisum]	gi|328711262|ref|XM_001950595.2|	0	PREDICTED: Acyrthosiphon pisum uracil phosphoribosyltransferase homolog (LOC100161158), mRNA	sp|Q6NYU7|UPP_DANRE	5e-69	Uracil phosphoribosyltransferase homolog OS=Danio rerio GN=uprt PE=2 SV=1	YHR128w	8e-36	COG0035	Uracil phosphoribosyltransferase	K00761	1e-114	uracil phosphoribosyltransferase [EC:2.4.2.9]	-	GO:0004845//uracil phosphoribosyltransferase activity	-
	CL1070.Contig4	gi|193590612|ref|XP_001950630.1|	2e-117	PREDICTED: uracil phosphoribosyltransferase homolog [Acyrthosiphon pisum]	gi|328711262|ref|XM_001950595.2|	0	PREDICTED: Acyrthosiphon pisum uracil phosphoribosyltransferase homolog (LOC100161158), mRNA	sp|Q6NYU7|UPP_DANRE	1e-72	Uracil phosphoribosyltransferase homolog OS=Danio rerio GN=uprt PE=2 SV=1	YHR128w	7e-39	COG0035	Uracil phosphoribosyltransferase	K00761	3e-118	uracil phosphoribosyltransferase [EC:2.4.2.9]	-	GO:0004845//uracil phosphoribosyltransferase activity	-
	CL1070.Contig5	gi|193590612|ref|XP_001950630.1|	5e-122	PREDICTED: uracil phosphoribosyltransferase homolog [Acyrthosiphon pisum]	gi|328711262|ref|XM_001950595.2|	0	PREDICTED: Acyrthosiphon pisum uracil phosphoribosyltransferase homolog (LOC100161158), mRNA	sp|Q6NYU7|UPP_DANRE	6e-77	Uracil phosphoribosyltransferase homolog OS=Danio rerio GN=uprt PE=2 SV=1	YHR128w	2e-39	COG0035	Uracil phosphoribosyltransferase	K00761	7e-123	uracil phosphoribosyltransferase [EC:2.4.2.9]	-	GO:0004845//uracil phosphoribosyltransferase activity	-
	CL1070.Contig6	gi|193590612|ref|XP_001950630.1|	2e-118	PREDICTED: uracil phosphoribosyltransferase homolog [Acyrthosiphon pisum]	gi|328711262|ref|XM_001950595.2|	0	PREDICTED: Acyrthosiphon pisum uracil phosphoribosyltransferase homolog (LOC100161158), mRNA	sp|Q6NYU7|UPP_DANRE	2e-73	Uracil phosphoribosyltransferase homolog OS=Danio rerio GN=uprt PE=2 SV=1	YHR128w	2e-36	COG0035	Uracil phosphoribosyltransferase	K00761	3e-119	uracil phosphoribosyltransferase [EC:2.4.2.9]	-	GO:0004845//uracil phosphoribosyltransferase activity	-
	CL1070.Contig7	gi|193590612|ref|XP_001950630.1|	5e-122	PREDICTED: uracil phosphoribosyltransferase homolog [Acyrthosiphon pisum]	gi|328711262|ref|XM_001950595.2|	0	PREDICTED: Acyrthosiphon pisum uracil phosphoribosyltransferase homolog (LOC100161158), mRNA	sp|Q6NYU7|UPP_DANRE	6e-77	Uracil phosphoribosyltransferase homolog OS=Danio rerio GN=uprt PE=2 SV=1	YHR128w	2e-39	COG0035	Uracil phosphoribosyltransferase	K00761	6e-123	uracil phosphoribosyltransferase [EC:2.4.2.9]	-	GO:0004845//uracil phosphoribosyltransferase activity	-
	CL1070.Contig8	gi|193590612|ref|XP_001950630.1|	2e-118	PREDICTED: uracil phosphoribosyltransferase homolog [Acyrthosiphon pisum]	gi|328711262|ref|XM_001950595.2|	0	PREDICTED: Acyrthosiphon pisum uracil phosphoribosyltransferase homolog (LOC100161158), mRNA	sp|Q6NYU7|UPP_DANRE	2e-73	Uracil phosphoribosyltransferase homolog OS=Danio rerio GN=uprt PE=2 SV=1	YHR128w	2e-36	COG0035	Uracil phosphoribosyltransferase	K00761	3e-119	uracil phosphoribosyltransferase [EC:2.4.2.9]	-	GO:0004845//uracil phosphoribosyltransferase activity	-
	CL1071.Contig1	gi|328706208|ref|XP_003243023.1|	5e-56	PREDICTED: copper-transporting ATPase 1-like isoform 2 [Acyrthosiphon pisum]	gi|328706207|ref|XM_003242975.1|	0	PREDICTED: Acyrthosiphon pisum copper-transporting ATPase 1-like, transcript variant 2 (LOC100159345), mRNA	sp|Q04656|ATP7A_HUMAN	3e-10	Copper-transporting ATPase 1 OS=Homo sapiens GN=ATP7A PE=1 SV=3	--	--	--	--	K01533	8e-57	Cu2+-exporting ATPase [EC:3.6.3.4]	GO:0060003//copper ion export	GO:0005507//copper ion binding;GO:0005388//calcium-transporting ATPase activity;GO:0004008//copper-exporting ATPase activity;GO:0005524//ATP binding	GO:0016021//integral to membrane
	CL1071.Contig2	gi|193613234|ref|XP_001945540.1|	0	PREDICTED: copper-transporting ATPase 1-like isoform 1 [Acyrthosiphon pisum]	gi|328706207|ref|XM_003242975.1|	0	PREDICTED: Acyrthosiphon pisum copper-transporting ATPase 1-like, transcript variant 2 (LOC100159345), mRNA	sp|Q04656|ATP7A_HUMAN	0	Copper-transporting ATPase 1 OS=Homo sapiens GN=ATP7A PE=1 SV=3	DR2453	3e-131	COG2217	Cation transport ATPase	K01533	0	Cu2+-exporting ATPase [EC:3.6.3.4]	GO:0006825//copper ion transport;GO:0002164//larval development;GO:0048085//adult chitin-containing cuticle pigmentation;GO:0006878//cellular copper ion homeostasis	GO:0005507//copper ion binding;GO:0004008//copper-exporting ATPase activity;GO:0000166//nucleotide binding	GO:0005737//cytoplasm;GO:0005886//plasma membrane
	CL1071.Contig3	gi|193613234|ref|XP_001945540.1|	0	PREDICTED: copper-transporting ATPase 1-like isoform 1 [Acyrthosiphon pisum]	gi|328706206|ref|XM_001945505.2|	0	PREDICTED: Acyrthosiphon pisum copper-transporting ATPase 1-like, transcript variant 1 (LOC100159345), mRNA	sp|Q04656|ATP7A_HUMAN	0	Copper-transporting ATPase 1 OS=Homo sapiens GN=ATP7A PE=1 SV=3	DR2453	3e-131	COG2217	Cation transport ATPase	K01533	0	Cu2+-exporting ATPase [EC:3.6.3.4]	GO:0006825//copper ion transport;GO:0002164//larval development;GO:0048085//adult chitin-containing cuticle pigmentation;GO:0006878//cellular copper ion homeostasis	GO:0005507//copper ion binding;GO:0004008//copper-exporting ATPase activity;GO:0000166//nucleotide binding	GO:0005737//cytoplasm;GO:0005886//plasma membrane
	CL1071.Contig4	gi|193613234|ref|XP_001945540.1|	0	PREDICTED: copper-transporting ATPase 1-like isoform 1 [Acyrthosiphon pisum]	gi|328706207|ref|XM_003242975.1|	0	PREDICTED: Acyrthosiphon pisum copper-transporting ATPase 1-like, transcript variant 2 (LOC100159345), mRNA	sp|Q04656|ATP7A_HUMAN	0	Copper-transporting ATPase 1 OS=Homo sapiens GN=ATP7A PE=1 SV=3	MA1342	4e-153	COG2217	Cation transport ATPase	K01533	0	Cu2+-exporting ATPase [EC:3.6.3.4]	GO:0006825//copper ion transport	GO:0046872//metal ion binding;GO:0015662//ATPase activity, coupled to transmembrane movement of ions, phosphorylative mechanism;GO:0046873//metal ion transmembrane transporter activity;GO:0019829//cation-transporting ATPase activity;GO:0000166//nucleotide binding;GO:0022890//inorganic cation transmembrane transporter activity	GO:0016020//membrane
	CL1071.Contig5	gi|193613234|ref|XP_001945540.1|	0	PREDICTED: copper-transporting ATPase 1-like isoform 1 [Acyrthosiphon pisum]	gi|328706207|ref|XM_003242975.1|	0	PREDICTED: Acyrthosiphon pisum copper-transporting ATPase 1-like, transcript variant 2 (LOC100159345), mRNA	sp|Q04656|ATP7A_HUMAN	0	Copper-transporting ATPase 1 OS=Homo sapiens GN=ATP7A PE=1 SV=3	MA1342	4e-153	COG2217	Cation transport ATPase	K01533	0	Cu2+-exporting ATPase [EC:3.6.3.4]	GO:0006825//copper ion transport	GO:0046872//metal ion binding;GO:0015662//ATPase activity, coupled to transmembrane movement of ions, phosphorylative mechanism;GO:0046873//metal ion transmembrane transporter activity;GO:0019829//cation-transporting ATPase activity;GO:0000166//nucleotide binding;GO:0022890//inorganic cation transmembrane transporter activity	GO:0016020//membrane
	CL1071.Contig6	gi|193613234|ref|XP_001945540.1|	0	PREDICTED: copper-transporting ATPase 1-like isoform 1 [Acyrthosiphon pisum]	gi|328706206|ref|XM_001945505.2|	0	PREDICTED: Acyrthosiphon pisum copper-transporting ATPase 1-like, transcript variant 1 (LOC100159345), mRNA	sp|Q04656|ATP7A_HUMAN	0	Copper-transporting ATPase 1 OS=Homo sapiens GN=ATP7A PE=1 SV=3	MA1342	8e-153	COG2217	Cation transport ATPase	K01533	0	Cu2+-exporting ATPase [EC:3.6.3.4]	GO:0006825//copper ion transport	GO:0046872//metal ion binding;GO:0015662//ATPase activity, coupled to transmembrane movement of ions, phosphorylative mechanism;GO:0046873//metal ion transmembrane transporter activity;GO:0019829//cation-transporting ATPase activity;GO:0000166//nucleotide binding;GO:0022890//inorganic cation transmembrane transporter activity	GO:0016020//membrane
	CL1072.Contig1	--	--	--	gi|328717919|ref|XM_001946897.2|	2e-26	PREDICTED: Acyrthosiphon pisum tRNA-splicing endonuclease subunit Sen34-like (LOC100163505), mRNA	--	--	--	--	--	--	--	--	--	--	-	-	-
	CL1072.Contig2	--	--	--	gi|328717919|ref|XM_001946897.2|	2e-26	PREDICTED: Acyrthosiphon pisum tRNA-splicing endonuclease subunit Sen34-like (LOC100163505), mRNA	--	--	--	--	--	--	--	--	--	--	-	-	-
	CL1072.Contig3	--	--	--	gi|328717919|ref|XM_001946897.2|	3e-26	PREDICTED: Acyrthosiphon pisum tRNA-splicing endonuclease subunit Sen34-like (LOC100163505), mRNA	--	--	--	--	--	--	--	--	--	--	-	-	-
	CL1072.Contig4	gi|328717920|ref|XP_001946932.2|	5e-105	PREDICTED: tRNA-splicing endonuclease subunit Sen34-like [Acyrthosiphon pisum]	gi|328717919|ref|XM_001946897.2|	0	PREDICTED: Acyrthosiphon pisum tRNA-splicing endonuclease subunit Sen34-like (LOC100163505), mRNA	sp|Q8BMZ5|SEN34_MOUSE	6e-12	tRNA-splicing endonuclease subunit Sen34 OS=Mus musculus GN=Tsen34 PE=2 SV=2	SPBC19C7.07c	6e-10	COG1676	tRNA splicing endonuclease	K15323	3e-105	tRNA-splicing endonuclease subunit Sen34 [EC:3.1.27.9]	-	GO:0016787//hydrolase activity	-
	CL1073.Contig1	gi|328720986|ref|XP_001946795.2|	0	PREDICTED: ribonuclease Z, mitochondrial-like [Acyrthosiphon pisum]	gi|328720985|ref|XM_001946760.2|	0	PREDICTED: Acyrthosiphon pisum ribonuclease Z, mitochondrial-like (LOC100164297), mRNA	sp|Q80Y81|RNZ2_MOUSE	5e-137	Zinc phosphodiesterase ELAC protein 2 OS=Mus musculus GN=Elac2 PE=1 SV=1	SPAC1D4.10	2e-69	COG1234	Metal-dependent hydrolases of the beta-lactamase superfamily III	K00784	0	ribonuclease Z [EC:3.1.26.11]	-	-	-
	CL1073.Contig2	gi|328720986|ref|XP_001946795.2|	0	PREDICTED: ribonuclease Z, mitochondrial-like [Acyrthosiphon pisum]	gi|328720985|ref|XM_001946760.2|	0	PREDICTED: Acyrthosiphon pisum ribonuclease Z, mitochondrial-like (LOC100164297), mRNA	sp|Q8MKW7|RNZ_DROME	1e-117	Ribonuclease Z, mitochondrial OS=Drosophila melanogaster GN=JhI-1 PE=1 SV=2	SPAC1D4.10	3e-59	COG1234	Metal-dependent hydrolases of the beta-lactamase superfamily III	K00784	0	ribonuclease Z [EC:3.1.26.11]	GO:0022008//neurogenesis;GO:0001558//regulation of cell growth;GO:0042779//tRNA 3'-trailer cleavage;GO:0046331//lateral inhibition;GO:0006388//tRNA splicing, via endonucleolytic cleavage and ligation	GO:0016891//endoribonuclease activity, producing 5'-phosphomonoesters	GO:0043231//intracellular membrane-bounded organelle
	CL1073.Contig3	gi|328720986|ref|XP_001946795.2|	1e-160	PREDICTED: ribonuclease Z, mitochondrial-like [Acyrthosiphon pisum]	gi|328720985|ref|XM_001946760.2|	0	PREDICTED: Acyrthosiphon pisum ribonuclease Z, mitochondrial-like (LOC100164297), mRNA	sp|Q80Y81|RNZ2_MOUSE	7e-128	Zinc phosphodiesterase ELAC protein 2 OS=Mus musculus GN=Elac2 PE=1 SV=1	SPAC1D4.10	2e-64	COG1234	Metal-dependent hydrolases of the beta-lactamase superfamily III	K00784	0	ribonuclease Z [EC:3.1.26.11]	-	-	-
	CL1073.Contig4	gi|328720986|ref|XP_001946795.2|	0	PREDICTED: ribonuclease Z, mitochondrial-like [Acyrthosiphon pisum]	gi|328720985|ref|XM_001946760.2|	0	PREDICTED: Acyrthosiphon pisum ribonuclease Z, mitochondrial-like (LOC100164297), mRNA	sp|Q80Y81|RNZ2_MOUSE	4e-131	Zinc phosphodiesterase ELAC protein 2 OS=Mus musculus GN=Elac2 PE=1 SV=1	SPAC1D4.10	8e-67	COG1234	Metal-dependent hydrolases of the beta-lactamase superfamily III	K00784	0	ribonuclease Z [EC:3.1.26.11]	-	-	-
	CL1073.Contig5	gi|328720986|ref|XP_001946795.2|	0	PREDICTED: ribonuclease Z, mitochondrial-like [Acyrthosiphon pisum]	gi|328720985|ref|XM_001946760.2|	0	PREDICTED: Acyrthosiphon pisum ribonuclease Z, mitochondrial-like (LOC100164297), mRNA	sp|Q80Y81|RNZ2_MOUSE	3e-136	Zinc phosphodiesterase ELAC protein 2 OS=Mus musculus GN=Elac2 PE=1 SV=1	SPAC1D4.10	1e-68	COG1234	Metal-dependent hydrolases of the beta-lactamase superfamily III	K00784	0	ribonuclease Z [EC:3.1.26.11]	-	-	-
	CL1073.Contig6	gi|328720986|ref|XP_001946795.2|	0	PREDICTED: ribonuclease Z, mitochondrial-like [Acyrthosiphon pisum]	gi|328720985|ref|XM_001946760.2|	0	PREDICTED: Acyrthosiphon pisum ribonuclease Z, mitochondrial-like (LOC100164297), mRNA	sp|Q80Y81|RNZ2_MOUSE	1e-132	Zinc phosphodiesterase ELAC protein 2 OS=Mus musculus GN=Elac2 PE=1 SV=1	SPAC1D4.10	2e-66	COG1234	Metal-dependent hydrolases of the beta-lactamase superfamily III	K00784	0	ribonuclease Z [EC:3.1.26.11]	-	-	-
	CL1073.Contig7	gi|328720986|ref|XP_001946795.2|	0	PREDICTED: ribonuclease Z, mitochondrial-like [Acyrthosiphon pisum]	gi|328720985|ref|XM_001946760.2|	0	PREDICTED: Acyrthosiphon pisum ribonuclease Z, mitochondrial-like (LOC100164297), mRNA	sp|Q80Y81|RNZ2_MOUSE	5e-132	Zinc phosphodiesterase ELAC protein 2 OS=Mus musculus GN=Elac2 PE=1 SV=1	SPAC1D4.10	2e-42	COG1234	Metal-dependent hydrolases of the beta-lactamase superfamily III	K00784	0	ribonuclease Z [EC:3.1.26.11]	-	-	GO:0005739//mitochondrion
	CL1073.Contig8	gi|328720986|ref|XP_001946795.2|	0	PREDICTED: ribonuclease Z, mitochondrial-like [Acyrthosiphon pisum]	gi|328720985|ref|XM_001946760.2|	0	PREDICTED: Acyrthosiphon pisum ribonuclease Z, mitochondrial-like (LOC100164297), mRNA	sp|Q80Y81|RNZ2_MOUSE	9e-127	Zinc phosphodiesterase ELAC protein 2 OS=Mus musculus GN=Elac2 PE=1 SV=1	SPAC1D4.10	8e-64	COG1234	Metal-dependent hydrolases of the beta-lactamase superfamily III	K00784	0	ribonuclease Z [EC:3.1.26.11]	-	-	-
	CL1074.Contig1	gi|328705681|ref|XP_003242873.1|	2e-129	PREDICTED: protein YIPF5-like [Acyrthosiphon pisum]	gi|328705661|ref|XM_001947345.2|	0	PREDICTED: Acyrthosiphon pisum CCR4-NOT transcription complex subunit 6-like (LOC100163624), mRNA	sp|Q96LI5|CNO6L_HUMAN	2e-52	CCR4-NOT transcription complex subunit 6-like OS=Homo sapiens GN=CNOT6L PE=1 SV=2	SPCC31H12.08c_2	3e-28	COG5239	mRNA deadenylase, exonuclease subunit and related nucleases	K12603	1e-116	CCR4-NOT transcription complex subunit 6	-	GO:0004535//poly(A)-specific ribonuclease activity	GO:0016020//membrane
	CL1074.Contig2	gi|328705662|ref|XP_001947380.2|	0	PREDICTED: CCR4-NOT transcription complex subunit 6-like [Acyrthosiphon pisum]	gi|328705661|ref|XM_001947345.2|	0	PREDICTED: Acyrthosiphon pisum CCR4-NOT transcription complex subunit 6-like (LOC100163624), mRNA	sp|Q8VEG6|CNO6L_MOUSE	2e-174	CCR4-NOT transcription complex subunit 6-like OS=Mus musculus GN=Cnot6l PE=1 SV=2	SPCC31H12.08c_2	6e-71	COG5239	mRNA deadenylase, exonuclease subunit and related nucleases	K12603	0	CCR4-NOT transcription complex subunit 6	GO:0006357//regulation of transcription from RNA polymerase II promoter;GO:0000289//nuclear-transcribed mRNA poly(A) tail shortening;GO:0048477//oogenesis	GO:0005515//protein binding	GO:0030014//CCR4-NOT complex;GO:0005737//cytoplasm
	CL1074.Contig3	gi|328705662|ref|XP_001947380.2|	2e-118	PREDICTED: CCR4-NOT transcription complex subunit 6-like [Acyrthosiphon pisum]	gi|328705661|ref|XM_001947345.2|	0	PREDICTED: Acyrthosiphon pisum CCR4-NOT transcription complex subunit 6-like (LOC100163624), mRNA	sp|Q8VEG6|CNO6L_MOUSE	2e-174	CCR4-NOT transcription complex subunit 6-like OS=Mus musculus GN=Cnot6l PE=1 SV=2	SPCC31H12.08c_2	6e-71	COG5239	mRNA deadenylase, exonuclease subunit and related nucleases	K12603	0	CCR4-NOT transcription complex subunit 6	GO:0006357//regulation of transcription from RNA polymerase II promoter;GO:0000289//nuclear-transcribed mRNA poly(A) tail shortening;GO:0048477//oogenesis	GO:0005515//protein binding	GO:0030014//CCR4-NOT complex;GO:0005737//cytoplasm
	CL1074.Contig4	gi|328705662|ref|XP_001947380.2|	0	PREDICTED: CCR4-NOT transcription complex subunit 6-like [Acyrthosiphon pisum]	gi|328705661|ref|XM_001947345.2|	0	PREDICTED: Acyrthosiphon pisum CCR4-NOT transcription complex subunit 6-like (LOC100163624), mRNA	sp|Q8VEG6|CNO6L_MOUSE	1e-174	CCR4-NOT transcription complex subunit 6-like OS=Mus musculus GN=Cnot6l PE=1 SV=2	SPCC31H12.08c_2	3e-71	COG5239	mRNA deadenylase, exonuclease subunit and related nucleases	K12603	0	CCR4-NOT transcription complex subunit 6	GO:0006357//regulation of transcription from RNA polymerase II promoter;GO:0000289//nuclear-transcribed mRNA poly(A) tail shortening;GO:0048477//oogenesis	GO:0005515//protein binding	GO:0030014//CCR4-NOT complex;GO:0005737//cytoplasm
	CL1074.Contig5	gi|328705681|ref|XP_003242873.1|	1e-129	PREDICTED: protein YIPF5-like [Acyrthosiphon pisum]	gi|328705661|ref|XM_001947345.2|	0	PREDICTED: Acyrthosiphon pisum CCR4-NOT transcription complex subunit 6-like (LOC100163624), mRNA	sp|Q96LI5|CNO6L_HUMAN	8e-53	CCR4-NOT transcription complex subunit 6-like OS=Homo sapiens GN=CNOT6L PE=1 SV=2	SPCC31H12.08c_2	1e-28	COG5239	mRNA deadenylase, exonuclease subunit and related nucleases	K12603	6e-117	CCR4-NOT transcription complex subunit 6	-	GO:0004535//poly(A)-specific ribonuclease activity	GO:0016020//membrane
	CL1074.Contig6	gi|328705681|ref|XP_003242873.1|	2e-130	PREDICTED: protein YIPF5-like [Acyrthosiphon pisum]	gi|328705680|ref|XM_003242825.1|	0	PREDICTED: Acyrthosiphon pisum protein YIPF5-like (LOC100573918), mRNA	sp|Q66KA5|YIPF5_XENTR	7e-28	Protein YIPF5 OS=Xenopus tropicalis GN=yipf5 PE=2 SV=1	SPCC61.04c	1e-23	COG5080	Rab GTPase interacting factor, Golgi membrane protein	K12603	8e-34	CCR4-NOT transcription complex subunit 6	-	-	-
	CL1075.Contig10	gi|193700100|ref|XP_001947819.1|	1e-68	PREDICTED: gamma-glutamyltranspeptidase 1-like isoform 3 [Acyrthosiphon pisum] >gi|328719420|ref|XP_003246759.1| PREDICTED: gamma-glutamyltranspeptidase 1-like isoform 2 [Acyrthosiphon pisum]	gi|328719419|ref|XM_003246711.1|	0	PREDICTED: Acyrthosiphon pisum gamma-glutamyltranspeptidase 1-like, transcript variant 2 (LOC100168687), mRNA	sp|P20735|GGT1_PIG	2e-59	Gamma-glutamyltranspeptidase 1 OS=Sus scrofa GN=GGT1 PE=2 SV=1	SPAC664.09	9e-43	COG0405	Gamma-glutamyltransferase	K00681	9e-148	gamma-glutamyltranspeptidase [EC:2.3.2.2]	-	-	-
	CL1075.Contig11	gi|193700100|ref|XP_001947819.1|	0	PREDICTED: gamma-glutamyltranspeptidase 1-like isoform 3 [Acyrthosiphon pisum] >gi|328719420|ref|XP_003246759.1| PREDICTED: gamma-glutamyltranspeptidase 1-like isoform 2 [Acyrthosiphon pisum]	gi|328719419|ref|XM_003246711.1|	0	PREDICTED: Acyrthosiphon pisum gamma-glutamyltranspeptidase 1-like, transcript variant 2 (LOC100168687), mRNA	sp|P20735|GGT1_PIG	3e-81	Gamma-glutamyltranspeptidase 1 OS=Sus scrofa GN=GGT1 PE=2 SV=1	SPAC664.09	3e-59	COG0405	Gamma-glutamyltransferase	K00681	0	gamma-glutamyltranspeptidase [EC:2.3.2.2]	-	-	-
	CL1075.Contig12	gi|328719414|ref|XP_001947868.2|	0	PREDICTED: gamma-glutamyltranspeptidase 1-like [Acyrthosiphon pisum]	gi|328719413|ref|XM_001947833.2|	0	PREDICTED: Acyrthosiphon pisum gamma-glutamyltranspeptidase 1-like (LOC100166617), mRNA	sp|P20735|GGT1_PIG	3e-107	Gamma-glutamyltranspeptidase 1 OS=Sus scrofa GN=GGT1 PE=2 SV=1	SPAC664.09	7e-79	COG0405	Gamma-glutamyltransferase	K00681	0	gamma-glutamyltranspeptidase [EC:2.3.2.2]	-	-	-
	CL1075.Contig13	gi|328719422|ref|XP_001947606.2|	5e-26	PREDICTED: gamma-glutamyltranspeptidase 1-like [Acyrthosiphon pisum]	gi|328719421|ref|XM_001947571.2|	8e-66	PREDICTED: Acyrthosiphon pisum gamma-glutamyltranspeptidase 1-like (LOC100165936), mRNA	--	--	--	--	--	--	--	K00681	5e-27	gamma-glutamyltranspeptidase [EC:2.3.2.2]	-	-	-
	CL1075.Contig1	gi|328719426|ref|XP_001946258.2|	0	PREDICTED: gamma-glutamyltranspeptidase 1-like isoform 1 [Acyrthosiphon pisum]	gi|328719425|ref|XM_001946223.2|	0	PREDICTED: Acyrthosiphon pisum gamma-glutamyltranspeptidase 1-like, transcript variant 1 (LOC100164852), mRNA	sp|P19440|GGT1_HUMAN	2e-107	Gamma-glutamyltranspeptidase 1 OS=Homo sapiens GN=GGT1 PE=1 SV=2	SPAC664.09	5e-79	COG0405	Gamma-glutamyltransferase	K00681	0	gamma-glutamyltranspeptidase [EC:2.3.2.2]	-	-	-
	CL1075.Contig2	gi|193700100|ref|XP_001947819.1|	0	PREDICTED: gamma-glutamyltranspeptidase 1-like isoform 3 [Acyrthosiphon pisum] >gi|328719420|ref|XP_003246759.1| PREDICTED: gamma-glutamyltranspeptidase 1-like isoform 2 [Acyrthosiphon pisum]	gi|328719419|ref|XM_003246711.1|	0	PREDICTED: Acyrthosiphon pisum gamma-glutamyltranspeptidase 1-like, transcript variant 2 (LOC100168687), mRNA	sp|P20735|GGT1_PIG	3e-81	Gamma-glutamyltranspeptidase 1 OS=Sus scrofa GN=GGT1 PE=2 SV=1	SPAC664.09	3e-59	COG0405	Gamma-glutamyltransferase	K00681	0	gamma-glutamyltranspeptidase [EC:2.3.2.2]	-	-	-
	CL1075.Contig3	gi|328719424|ref|XP_003246760.1|	0	PREDICTED: gamma-glutamyltranspeptidase 1-like isoform 2 [Acyrthosiphon pisum] >gi|328719428|ref|XP_003246761.1| PREDICTED: gamma-glutamyltranspeptidase 1-like isoform 3 [Acyrthosiphon pisum]	gi|328719427|ref|XM_003246713.1|	0	PREDICTED: Acyrthosiphon pisum gamma-glutamyltranspeptidase 1-like, transcript variant 3 (LOC100164852), mRNA	sp|P19440|GGT1_HUMAN	3e-110	Gamma-glutamyltranspeptidase 1 OS=Homo sapiens GN=GGT1 PE=1 SV=2	SPAC664.09	5e-80	COG0405	Gamma-glutamyltransferase	K00681	0	gamma-glutamyltranspeptidase [EC:2.3.2.2]	-	-	-
	CL1075.Contig4	gi|328719424|ref|XP_003246760.1|	0	PREDICTED: gamma-glutamyltranspeptidase 1-like isoform 2 [Acyrthosiphon pisum] >gi|328719428|ref|XP_003246761.1| PREDICTED: gamma-glutamyltranspeptidase 1-like isoform 3 [Acyrthosiphon pisum]	gi|328719423|ref|XM_003246712.1|	0	PREDICTED: Acyrthosiphon pisum gamma-glutamyltranspeptidase 1-like, transcript variant 2 (LOC100164852), mRNA	sp|P19440|GGT1_HUMAN	3e-110	Gamma-glutamyltranspeptidase 1 OS=Homo sapiens GN=GGT1 PE=1 SV=2	SPAC664.09	5e-80	COG0405	Gamma-glutamyltransferase	K00681	0	gamma-glutamyltranspeptidase [EC:2.3.2.2]	-	-	-
	CL1075.Contig5	gi|328719422|ref|XP_001947606.2|	2e-28	PREDICTED: gamma-glutamyltranspeptidase 1-like [Acyrthosiphon pisum]	gi|328719421|ref|XM_001947571.2|	1e-77	PREDICTED: Acyrthosiphon pisum gamma-glutamyltranspeptidase 1-like (LOC100165936), mRNA	--	--	--	--	--	--	--	K00681	3e-29	gamma-glutamyltranspeptidase [EC:2.3.2.2]	-	-	-
	CL1075.Contig6	gi|328719422|ref|XP_001947606.2|	1e-52	PREDICTED: gamma-glutamyltranspeptidase 1-like [Acyrthosiphon pisum]	gi|328719421|ref|XM_001947571.2|	0	PREDICTED: Acyrthosiphon pisum gamma-glutamyltranspeptidase 1-like (LOC100165936), mRNA	sp|P07314|GGT1_RAT	1e-77	Gamma-glutamyltranspeptidase 1 OS=Rattus norvegicus GN=Ggt1 PE=1 SV=4	SPAC664.09	5e-53	COG0405	Gamma-glutamyltransferase	K00681	0	gamma-glutamyltranspeptidase [EC:2.3.2.2]	-	-	-
	CL1075.Contig7	gi|328719422|ref|XP_001947606.2|	0	PREDICTED: gamma-glutamyltranspeptidase 1-like [Acyrthosiphon pisum]	gi|328719421|ref|XM_001947571.2|	0	PREDICTED: Acyrthosiphon pisum gamma-glutamyltranspeptidase 1-like (LOC100165936), mRNA	sp|P07314|GGT1_RAT	2e-81	Gamma-glutamyltranspeptidase 1 OS=Rattus norvegicus GN=Ggt1 PE=1 SV=4	SPAC664.09	6e-58	COG0405	Gamma-glutamyltransferase	K00681	0	gamma-glutamyltranspeptidase [EC:2.3.2.2]	-	-	-
	CL1075.Contig8	gi|328719417|ref|XP_003246758.1|	0	PREDICTED: gamma-glutamyltranspeptidase 1-like isoform 2 [Acyrthosiphon pisum]	gi|328719416|ref|XM_003246710.1|	0	PREDICTED: Acyrthosiphon pisum gamma-glutamyltranspeptidase 1-like, transcript variant 2 (LOC100162774), mRNA	sp|P07314|GGT1_RAT	2e-97	Gamma-glutamyltranspeptidase 1 OS=Rattus norvegicus GN=Ggt1 PE=1 SV=4	SPAC664.09	2e-70	COG0405	Gamma-glutamyltransferase	K00681	0	gamma-glutamyltranspeptidase [EC:2.3.2.2]	-	-	-
	CL1075.Contig9	gi|193700100|ref|XP_001947819.1|	1e-68	PREDICTED: gamma-glutamyltranspeptidase 1-like isoform 3 [Acyrthosiphon pisum] >gi|328719420|ref|XP_003246759.1| PREDICTED: gamma-glutamyltranspeptidase 1-like isoform 2 [Acyrthosiphon pisum]	gi|328719419|ref|XM_003246711.1|	0	PREDICTED: Acyrthosiphon pisum gamma-glutamyltranspeptidase 1-like, transcript variant 2 (LOC100168687), mRNA	sp|P20735|GGT1_PIG	2e-59	Gamma-glutamyltranspeptidase 1 OS=Sus scrofa GN=GGT1 PE=2 SV=1	SPAC664.09	9e-43	COG0405	Gamma-glutamyltransferase	K00681	1e-147	gamma-glutamyltranspeptidase [EC:2.3.2.2]	-	-	-
	CL1076.Contig10	gi|328699223|ref|XP_001949953.2|	0	PREDICTED: protein MTO1 homolog, mitochondrial-like isoform 1 [Acyrthosiphon pisum]	gi|328699222|ref|XM_001949918.2|	0	PREDICTED: Acyrthosiphon pisum protein MTO1 homolog, mitochondrial-like, transcript variant 1 (LOC100159680), mRNA	sp|Q4R4P6|MTO1_MACFA	1e-156	Protein MTO1 homolog, mitochondrial OS=Macaca fascicularis GN=MTO1 PE=2 SV=1	RC0084	1e-141	COG0445	NAD/FAD-utilizing enzyme apparently involved in cell division	K03495	0	tRNA uridine 5-carboxymethylaminomethyl modification enzyme	-	-	-
	CL1076.Contig11	gi|328699223|ref|XP_001949953.2|	6e-53	PREDICTED: protein MTO1 homolog, mitochondrial-like isoform 1 [Acyrthosiphon pisum]	gi|328699222|ref|XM_001949918.2|	0	PREDICTED: Acyrthosiphon pisum protein MTO1 homolog, mitochondrial-like, transcript variant 1 (LOC100159680), mRNA	sp|Q4R4P6|MTO1_MACFA	0	Protein MTO1 homolog, mitochondrial OS=Macaca fascicularis GN=MTO1 PE=2 SV=1	YGL236c	1e-136	COG0445	NAD/FAD-utilizing enzyme apparently involved in cell division	K03495	0	tRNA uridine 5-carboxymethylaminomethyl modification enzyme	GO:0008033//tRNA processing	-	-
	CL1076.Contig12	gi|328699223|ref|XP_001949953.2|	0	PREDICTED: protein MTO1 homolog, mitochondrial-like isoform 1 [Acyrthosiphon pisum]	gi|328699222|ref|XM_001949918.2|	0	PREDICTED: Acyrthosiphon pisum protein MTO1 homolog, mitochondrial-like, transcript variant 1 (LOC100159680), mRNA	sp|Q4R4P6|MTO1_MACFA	0	Protein MTO1 homolog, mitochondrial OS=Macaca fascicularis GN=MTO1 PE=2 SV=1	YGL236c	1e-136	COG0445	NAD/FAD-utilizing enzyme apparently involved in cell division	K03495	0	tRNA uridine 5-carboxymethylaminomethyl modification enzyme	GO:0008033//tRNA processing	-	-
	CL1076.Contig13	gi|328699223|ref|XP_001949953.2|	0	PREDICTED: protein MTO1 homolog, mitochondrial-like isoform 1 [Acyrthosiphon pisum]	gi|328699222|ref|XM_001949918.2|	0	PREDICTED: Acyrthosiphon pisum protein MTO1 homolog, mitochondrial-like, transcript variant 1 (LOC100159680), mRNA	sp|Q4R4P6|MTO1_MACFA	0	Protein MTO1 homolog, mitochondrial OS=Macaca fascicularis GN=MTO1 PE=2 SV=1	YGL236c	3e-139	COG0445	NAD/FAD-utilizing enzyme apparently involved in cell division	K03495	0	tRNA uridine 5-carboxymethylaminomethyl modification enzyme	GO:0008033//tRNA processing	-	-
	CL1076.Contig14	gi|328699223|ref|XP_001949953.2|	1e-53	PREDICTED: protein MTO1 homolog, mitochondrial-like isoform 1 [Acyrthosiphon pisum]	gi|328699222|ref|XM_001949918.2|	0	PREDICTED: Acyrthosiphon pisum protein MTO1 homolog, mitochondrial-like, transcript variant 1 (LOC100159680), mRNA	sp|Q4R4P6|MTO1_MACFA	0	Protein MTO1 homolog, mitochondrial OS=Macaca fascicularis GN=MTO1 PE=2 SV=1	YGL236c	3e-139	COG0445	NAD/FAD-utilizing enzyme apparently involved in cell division	K03495	0	tRNA uridine 5-carboxymethylaminomethyl modification enzyme	GO:0008033//tRNA processing	-	-
	CL1076.Contig1	gi|328699223|ref|XP_001949953.2|	0	PREDICTED: protein MTO1 homolog, mitochondrial-like isoform 1 [Acyrthosiphon pisum]	gi|328699222|ref|XM_001949918.2|	0	PREDICTED: Acyrthosiphon pisum protein MTO1 homolog, mitochondrial-like, transcript variant 1 (LOC100159680), mRNA	sp|Q4R4P6|MTO1_MACFA	0	Protein MTO1 homolog, mitochondrial OS=Macaca fascicularis GN=MTO1 PE=2 SV=1	RC0084	9e-155	COG0445	NAD/FAD-utilizing enzyme apparently involved in cell division	K03495	0	tRNA uridine 5-carboxymethylaminomethyl modification enzyme	GO:0008033//tRNA processing	-	-
	CL1076.Contig2	gi|328699223|ref|XP_001949953.2|	0	PREDICTED: protein MTO1 homolog, mitochondrial-like isoform 1 [Acyrthosiphon pisum]	gi|328699222|ref|XM_001949918.2|	0	PREDICTED: Acyrthosiphon pisum protein MTO1 homolog, mitochondrial-like, transcript variant 1 (LOC100159680), mRNA	sp|Q4R4P6|MTO1_MACFA	0	Protein MTO1 homolog, mitochondrial OS=Macaca fascicularis GN=MTO1 PE=2 SV=1	RC0084	3e-151	COG0445	NAD/FAD-utilizing enzyme apparently involved in cell division	K03495	0	tRNA uridine 5-carboxymethylaminomethyl modification enzyme	GO:0008033//tRNA processing	-	-
	CL1076.Contig3	gi|328699223|ref|XP_001949953.2|	0	PREDICTED: protein MTO1 homolog, mitochondrial-like isoform 1 [Acyrthosiphon pisum]	gi|328699222|ref|XM_001949918.2|	0	PREDICTED: Acyrthosiphon pisum protein MTO1 homolog, mitochondrial-like, transcript variant 1 (LOC100159680), mRNA	sp|Q4R4P6|MTO1_MACFA	5e-164	Protein MTO1 homolog, mitochondrial OS=Macaca fascicularis GN=MTO1 PE=2 SV=1	RC0084	2e-148	COG0445	NAD/FAD-utilizing enzyme apparently involved in cell division	K03495	0	tRNA uridine 5-carboxymethylaminomethyl modification enzyme	GO:0008033//tRNA processing	-	-
	CL1076.Contig4	gi|328699223|ref|XP_001949953.2|	0	PREDICTED: protein MTO1 homolog, mitochondrial-like isoform 1 [Acyrthosiphon pisum]	gi|328699222|ref|XM_001949918.2|	0	PREDICTED: Acyrthosiphon pisum protein MTO1 homolog, mitochondrial-like, transcript variant 1 (LOC100159680), mRNA	sp|Q4R4P6|MTO1_MACFA	0	Protein MTO1 homolog, mitochondrial OS=Macaca fascicularis GN=MTO1 PE=2 SV=1	RC0084	4e-152	COG0445	NAD/FAD-utilizing enzyme apparently involved in cell division	K03495	0	tRNA uridine 5-carboxymethylaminomethyl modification enzyme	GO:0008033//tRNA processing	-	-
	CL1076.Contig5	gi|328699223|ref|XP_001949953.2|	0	PREDICTED: protein MTO1 homolog, mitochondrial-like isoform 1 [Acyrthosiphon pisum]	gi|328699222|ref|XM_001949918.2|	0	PREDICTED: Acyrthosiphon pisum protein MTO1 homolog, mitochondrial-like, transcript variant 1 (LOC100159680), mRNA	sp|Q4R4P6|MTO1_MACFA	0	Protein MTO1 homolog, mitochondrial OS=Macaca fascicularis GN=MTO1 PE=2 SV=1	RC0084	3e-148	COG0445	NAD/FAD-utilizing enzyme apparently involved in cell division	K03495	0	tRNA uridine 5-carboxymethylaminomethyl modification enzyme	-	-	-
	CL1076.Contig6	gi|328699223|ref|XP_001949953.2|	0	PREDICTED: protein MTO1 homolog, mitochondrial-like isoform 1 [Acyrthosiphon pisum]	gi|328699222|ref|XM_001949918.2|	0	PREDICTED: Acyrthosiphon pisum protein MTO1 homolog, mitochondrial-like, transcript variant 1 (LOC100159680), mRNA	sp|Q4R4P6|MTO1_MACFA	6e-160	Protein MTO1 homolog, mitochondrial OS=Macaca fascicularis GN=MTO1 PE=2 SV=1	RC0084	1e-144	COG0445	NAD/FAD-utilizing enzyme apparently involved in cell division	K03495	0	tRNA uridine 5-carboxymethylaminomethyl modification enzyme	-	-	-
	CL1076.Contig7	gi|328699223|ref|XP_001949953.2|	0	PREDICTED: protein MTO1 homolog, mitochondrial-like isoform 1 [Acyrthosiphon pisum]	gi|328699222|ref|XM_001949918.2|	0	PREDICTED: Acyrthosiphon pisum protein MTO1 homolog, mitochondrial-like, transcript variant 1 (LOC100159680), mRNA	sp|Q4R4P6|MTO1_MACFA	3e-160	Protein MTO1 homolog, mitochondrial OS=Macaca fascicularis GN=MTO1 PE=2 SV=1	RC0084	4e-145	COG0445	NAD/FAD-utilizing enzyme apparently involved in cell division	K03495	0	tRNA uridine 5-carboxymethylaminomethyl modification enzyme	-	-	-
	CL1076.Contig8	gi|328699223|ref|XP_001949953.2|	0	PREDICTED: protein MTO1 homolog, mitochondrial-like isoform 1 [Acyrthosiphon pisum]	gi|328699222|ref|XM_001949918.2|	0	PREDICTED: Acyrthosiphon pisum protein MTO1 homolog, mitochondrial-like, transcript variant 1 (LOC100159680), mRNA	sp|Q4R4P6|MTO1_MACFA	2e-177	Protein MTO1 homolog, mitochondrial OS=Macaca fascicularis GN=MTO1 PE=2 SV=1	YGL236c	6e-137	COG0445	NAD/FAD-utilizing enzyme apparently involved in cell division	K03495	0	tRNA uridine 5-carboxymethylaminomethyl modification enzyme	GO:0008033//tRNA processing	-	-
	CL1076.Contig9	gi|328699223|ref|XP_001949953.2|	0	PREDICTED: protein MTO1 homolog, mitochondrial-like isoform 1 [Acyrthosiphon pisum]	gi|328699222|ref|XM_001949918.2|	0	PREDICTED: Acyrthosiphon pisum protein MTO1 homolog, mitochondrial-like, transcript variant 1 (LOC100159680), mRNA	sp|Q4R4P6|MTO1_MACFA	0	Protein MTO1 homolog, mitochondrial OS=Macaca fascicularis GN=MTO1 PE=2 SV=1	YGL236c	3e-139	COG0445	NAD/FAD-utilizing enzyme apparently involved in cell division	K03495	0	tRNA uridine 5-carboxymethylaminomethyl modification enzyme	GO:0002098//tRNA wobble uridine modification	GO:0050660//flavin adenine dinucleotide binding	-
	CL1077.Contig1	gi|328711589|ref|XP_003244582.1|	1e-67	PREDICTED: hypothetical protein LOC100572279 [Acyrthosiphon pisum]	gi|328711588|ref|XM_003244534.1|	0	PREDICTED: Acyrthosiphon pisum hypothetical protein LOC100572279 (LOC100572279), mRNA	--	--	--	--	--	--	--	--	--	--	-	-	-
	CL1077.Contig2	gi|328711589|ref|XP_003244582.1|	1e-68	PREDICTED: hypothetical protein LOC100572279 [Acyrthosiphon pisum]	gi|328711588|ref|XM_003244534.1|	1e-154	PREDICTED: Acyrthosiphon pisum hypothetical protein LOC100572279 (LOC100572279), mRNA	--	--	--	--	--	--	--	--	--	--	-	-	-
	CL1077.Contig3	gi|328711589|ref|XP_003244582.1|	1e-67	PREDICTED: hypothetical protein LOC100572279 [Acyrthosiphon pisum]	gi|328711588|ref|XM_003244534.1|	1e-154	PREDICTED: Acyrthosiphon pisum hypothetical protein LOC100572279 (LOC100572279), mRNA	--	--	--	--	--	--	--	--	--	--	-	-	-
	CL1077.Contig4	--	--	--	gi|328711588|ref|XM_003244534.1|	7e-99	PREDICTED: Acyrthosiphon pisum hypothetical protein LOC100572279 (LOC100572279), mRNA	--	--	--	--	--	--	--	--	--	--	-	-	-
	CL1078.Contig1	--	--	--	gi|195447665|ref|XM_002071280.1|	4e-06	Drosophila willistoni GK25192 (Dwil\GK25192), mRNA	--	--	--	--	--	--	--	--	--	--	-	-	-
	CL1078.Contig2	--	--	--	gi|75832223|gb|AC161042.4|	1e-06	Mus musculus chromosome 8, clone RP24-278L20, complete sequence	--	--	--	--	--	--	--	--	--	--	-	-	-
	CL1079.Contig1	--	--	--	gi|154240779|gb|AC202211.4|	2e-13	Acyrthosiphon pisum BAC VMRC38-30-A5 (Benaroya Research Institute VMRC38 Acrythosiphon pisum (Pea Aphid) BAC library) complete sequence	--	--	--	--	--	--	--	--	--	--	-	-	-
	CL108.Contig1	gi|350400512|ref|XP_003485859.1|	2e-06	PREDICTED: zinc finger and SCAN domain-containing protein 2-like [Bombus impatiens]	--	--	--	sp|Q867Z4|LOLA4_DROME	5e-10	Longitudinals lacking protein, isoforms F/I/K/T OS=Drosophila melanogaster GN=lola PE=1 SV=1	--	--	--	--	K09221	1e-06	myeloid zinc finger protein 1	GO:0016199//axon midline choice point recognition;GO:0031987//locomotion involved in locomotory behavior;GO:0001964//startle response;GO:0006355//regulation of transcription, DNA-dependent;GO:0008406//gonad development;GO:0007464//R3/R4 cell fate commitment;GO:0045476//nurse cell apoptotic process;GO:0002121//inter-male aggressive behavior;GO:0019730//antimicrobial humoral response;GO:0045467//R7…	GO:0005515//protein binding	GO:0005634//nucleus
	CL108.Contig2	gi|350400512|ref|XP_003485859.1|	1e-06	PREDICTED: zinc finger and SCAN domain-containing protein 2-like [Bombus impatiens]	--	--	--	sp|Q867Z4|LOLA4_DROME	4e-10	Longitudinals lacking protein, isoforms F/I/K/T OS=Drosophila melanogaster GN=lola PE=1 SV=1	--	--	--	--	K09221	1e-06	myeloid zinc finger protein 1	GO:0016199//axon midline choice point recognition;GO:0031987//locomotion involved in locomotory behavior;GO:0001964//startle response;GO:0006355//regulation of transcription, DNA-dependent;GO:0008406//gonad development;GO:0007464//R3/R4 cell fate commitment;GO:0045476//nurse cell apoptotic process;GO:0002121//inter-male aggressive behavior;GO:0019730//antimicrobial humoral response;GO:0045467//R7…	GO:0005515//protein binding	GO:0005634//nucleus
	CL1080.Contig1	gi|328720769|ref|XP_001946321.2|	0	PREDICTED: hypothetical protein LOC100169101 [Acyrthosiphon pisum]	gi|328720768|ref|XM_001946286.2|	0	PREDICTED: Acyrthosiphon pisum hypothetical protein LOC100169101 (LOC100169101), mRNA	sp|Q9UPW5|CBPC1_HUMAN	2e-130	Cytosolic carboxypeptidase 1 OS=Homo sapiens GN=AGTPBP1 PE=1 SV=3	NMA1274	6e-13	COG2866	Predicted carboxypeptidase	--	--	--	-	-	-
	CL1080.Contig2	gi|328720769|ref|XP_001946321.2|	2e-153	PREDICTED: hypothetical protein LOC100169101 [Acyrthosiphon pisum]	gi|328720768|ref|XM_001946286.2|	0	PREDICTED: Acyrthosiphon pisum hypothetical protein LOC100169101 (LOC100169101), mRNA	sp|Q9UPW5|CBPC1_HUMAN	1e-72	Cytosolic carboxypeptidase 1 OS=Homo sapiens GN=AGTPBP1 PE=1 SV=3	NMA1274	4e-10	COG2866	Predicted carboxypeptidase	--	--	--	-	-	-
	CL1080.Contig3	gi|328720769|ref|XP_001946321.2|	0	PREDICTED: hypothetical protein LOC100169101 [Acyrthosiphon pisum]	gi|328720768|ref|XM_001946286.2|	0	PREDICTED: Acyrthosiphon pisum hypothetical protein LOC100169101 (LOC100169101), mRNA	sp|Q9UPW5|CBPC1_HUMAN	2e-130	Cytosolic carboxypeptidase 1 OS=Homo sapiens GN=AGTPBP1 PE=1 SV=3	NMA1274	7e-13	COG2866	Predicted carboxypeptidase	--	--	--	-	-	-
	CL1081.Contig1	gi|193629689|ref|XP_001945723.1|	0	PREDICTED: RNA-binding protein 5-like isoform 1 [Acyrthosiphon pisum] >gi|328704881|ref|XP_003242630.1| PREDICTED: RNA-binding protein 5-like isoform 2 [Acyrthosiphon pisum]	gi|328704882|ref|XM_001945688.2|	0	PREDICTED: Acyrthosiphon pisum RNA-binding protein 5-like, transcript variant 1 (LOC100163896), mRNA	sp|P52756|RBM5_HUMAN	1e-114	RNA-binding protein 5 OS=Homo sapiens GN=RBM5 PE=1 SV=2	--	--	--	--	K13094	0	RNA-binding protein 5/10	-	-	-
	CL1081.Contig2	gi|193629689|ref|XP_001945723.1|	0	PREDICTED: RNA-binding protein 5-like isoform 1 [Acyrthosiphon pisum] >gi|328704881|ref|XP_003242630.1| PREDICTED: RNA-binding protein 5-like isoform 2 [Acyrthosiphon pisum]	gi|328704882|ref|XM_001945688.2|	0	PREDICTED: Acyrthosiphon pisum RNA-binding protein 5-like, transcript variant 1 (LOC100163896), mRNA	sp|P52756|RBM5_HUMAN	1e-114	RNA-binding protein 5 OS=Homo sapiens GN=RBM5 PE=1 SV=2	--	--	--	--	K13094	0	RNA-binding protein 5/10	-	-	-
	CL1081.Contig3	gi|193629689|ref|XP_001945723.1|	0	PREDICTED: RNA-binding protein 5-like isoform 1 [Acyrthosiphon pisum] >gi|328704881|ref|XP_003242630.1| PREDICTED: RNA-binding protein 5-like isoform 2 [Acyrthosiphon pisum]	gi|328704882|ref|XM_001945688.2|	0	PREDICTED: Acyrthosiphon pisum RNA-binding protein 5-like, transcript variant 1 (LOC100163896), mRNA	sp|P52756|RBM5_HUMAN	1e-114	RNA-binding protein 5 OS=Homo sapiens GN=RBM5 PE=1 SV=2	--	--	--	--	K13094	0	RNA-binding protein 5/10	-	-	-
	CL1081.Contig4	gi|193629689|ref|XP_001945723.1|	0	PREDICTED: RNA-binding protein 5-like isoform 1 [Acyrthosiphon pisum] >gi|328704881|ref|XP_003242630.1| PREDICTED: RNA-binding protein 5-like isoform 2 [Acyrthosiphon pisum]	gi|328704880|ref|XM_003242582.1|	0	PREDICTED: Acyrthosiphon pisum RNA-binding protein 5-like, transcript variant 2 (LOC100163896), mRNA	sp|P52756|RBM5_HUMAN	1e-114	RNA-binding protein 5 OS=Homo sapiens GN=RBM5 PE=1 SV=2	--	--	--	--	K13094	0	RNA-binding protein 5/10	-	-	-
	CL1081.Contig5	gi|193629689|ref|XP_001945723.1|	0	PREDICTED: RNA-binding protein 5-like isoform 1 [Acyrthosiphon pisum] >gi|328704881|ref|XP_003242630.1| PREDICTED: RNA-binding protein 5-like isoform 2 [Acyrthosiphon pisum]	gi|328704880|ref|XM_003242582.1|	0	PREDICTED: Acyrthosiphon pisum RNA-binding protein 5-like, transcript variant 2 (LOC100163896), mRNA	sp|P52756|RBM5_HUMAN	1e-114	RNA-binding protein 5 OS=Homo sapiens GN=RBM5 PE=1 SV=2	--	--	--	--	K13094	0	RNA-binding protein 5/10	-	-	-
	CL1081.Contig6	gi|193629689|ref|XP_001945723.1|	0	PREDICTED: RNA-binding protein 5-like isoform 1 [Acyrthosiphon pisum] >gi|328704881|ref|XP_003242630.1| PREDICTED: RNA-binding protein 5-like isoform 2 [Acyrthosiphon pisum]	gi|328704880|ref|XM_003242582.1|	0	PREDICTED: Acyrthosiphon pisum RNA-binding protein 5-like, transcript variant 2 (LOC100163896), mRNA	sp|P52756|RBM5_HUMAN	1e-114	RNA-binding protein 5 OS=Homo sapiens GN=RBM5 PE=1 SV=2	--	--	--	--	K13094	0	RNA-binding protein 5/10	-	-	-
	CL1081.Contig7	gi|193629689|ref|XP_001945723.1|	0	PREDICTED: RNA-binding protein 5-like isoform 1 [Acyrthosiphon pisum] >gi|328704881|ref|XP_003242630.1| PREDICTED: RNA-binding protein 5-like isoform 2 [Acyrthosiphon pisum]	gi|328704880|ref|XM_003242582.1|	0	PREDICTED: Acyrthosiphon pisum RNA-binding protein 5-like, transcript variant 2 (LOC100163896), mRNA	sp|P52756|RBM5_HUMAN	1e-114	RNA-binding protein 5 OS=Homo sapiens GN=RBM5 PE=1 SV=2	--	--	--	--	K13094	0	RNA-binding protein 5/10	-	-	-
	CL1081.Contig8	gi|193629689|ref|XP_001945723.1|	0	PREDICTED: RNA-binding protein 5-like isoform 1 [Acyrthosiphon pisum] >gi|328704881|ref|XP_003242630.1| PREDICTED: RNA-binding protein 5-like isoform 2 [Acyrthosiphon pisum]	gi|328704882|ref|XM_001945688.2|	0	PREDICTED: Acyrthosiphon pisum RNA-binding protein 5-like, transcript variant 1 (LOC100163896), mRNA	sp|P52756|RBM5_HUMAN	1e-114	RNA-binding protein 5 OS=Homo sapiens GN=RBM5 PE=1 SV=2	--	--	--	--	K13094	0	RNA-binding protein 5/10	-	-	-
	CL1082.Contig1	gi|193683567|ref|XP_001946323.1|	0	PREDICTED: hypothetical protein LOC100161589 [Acyrthosiphon pisum]	gi|328719114|ref|XR_119445.1|	0	PREDICTED: Acyrthosiphon pisum serine/threonine-protein kinase LATS1-like (LOC100159648), miscRNA	sp|Q9VA38|WARTS_DROME	0	Serine/threonine-protein kinase Warts OS=Drosophila melanogaster GN=wts PE=1 SV=1	ECU01g1320	2e-50	COG0515	Serine/threonine protein kinase	K08791	0	LATS, large tumor suppressor [EC:2.7.11.1]	GO:0016310//phosphorylation	GO:0004674//protein serine/threonine kinase activity;GO:0000166//nucleotide binding	-
	CL1082.Contig2	gi|193683567|ref|XP_001946323.1|	0	PREDICTED: hypothetical protein LOC100161589 [Acyrthosiphon pisum]	gi|328719114|ref|XR_119445.1|	0	PREDICTED: Acyrthosiphon pisum serine/threonine-protein kinase LATS1-like (LOC100159648), miscRNA	sp|Q9VA38|WARTS_DROME	0	Serine/threonine-protein kinase Warts OS=Drosophila melanogaster GN=wts PE=1 SV=1	ECU01g1320	2e-50	COG0515	Serine/threonine protein kinase	K08791	0	LATS, large tumor suppressor [EC:2.7.11.1]	GO:0016310//phosphorylation	GO:0004674//protein serine/threonine kinase activity;GO:0000166//nucleotide binding	-
	CL1082.Contig3	gi|193683567|ref|XP_001946323.1|	0	PREDICTED: hypothetical protein LOC100161589 [Acyrthosiphon pisum]	gi|328719114|ref|XR_119445.1|	0	PREDICTED: Acyrthosiphon pisum serine/threonine-protein kinase LATS1-like (LOC100159648), miscRNA	sp|Q9VA38|WARTS_DROME	0	Serine/threonine-protein kinase Warts OS=Drosophila melanogaster GN=wts PE=1 SV=1	ECU01g1320	3e-50	COG0515	Serine/threonine protein kinase	K08791	0	LATS, large tumor suppressor [EC:2.7.11.1]	GO:0016310//phosphorylation	GO:0004674//protein serine/threonine kinase activity;GO:0000166//nucleotide binding	-
	CL1082.Contig4	gi|193683567|ref|XP_001946323.1|	0	PREDICTED: hypothetical protein LOC100161589 [Acyrthosiphon pisum]	gi|328719114|ref|XR_119445.1|	0	PREDICTED: Acyrthosiphon pisum serine/threonine-protein kinase LATS1-like (LOC100159648), miscRNA	sp|Q9VA38|WARTS_DROME	0	Serine/threonine-protein kinase Warts OS=Drosophila melanogaster GN=wts PE=1 SV=1	ECU01g1320	2e-50	COG0515	Serine/threonine protein kinase	K08791	0	LATS, large tumor suppressor [EC:2.7.11.1]	GO:0016310//phosphorylation	GO:0004674//protein serine/threonine kinase activity;GO:0000166//nucleotide binding	-
	CL1083.Contig1	--	--	--	--	--	--	--	--	--	--	--	--	--	--	--	--	-	-	-
	CL1083.Contig2	--	--	--	--	--	--	--	--	--	--	--	--	--	--	--	--	-	-	-
	CL1084.Contig1	gi|242247465|ref|NP_001156261.1|	3e-54	DNA-directed RNA polymerase II subunit RPB11-a [Acyrthosiphon pisum] >gi|239799164|dbj|BAH70515.1| ACYPI008208 [Acyrthosiphon pisum]	gi|402765884|ref|NM_001162789.2|	1e-151	Acyrthosiphon pisum polymerase (RNA) II (DNA directed) polypeptide J, 13.3kDa (Polr2j), mRNA	sp|Q9VJE4|RPB11_DROME	5e-50	DNA-directed RNA polymerase II subunit RPB11 OS=Drosophila melanogaster GN=Rpb11 PE=3 SV=1	YOL005c	5e-24	COG1761	DNA-directed RNA polymerase, subunit L	K03008	4e-55	DNA-directed RNA polymerase II subunit RPB11	GO:0006366//transcription from RNA polymerase II promoter	GO:0003899//DNA-directed RNA polymerase activity;GO:0003677//DNA binding	GO:0005665//DNA-directed RNA polymerase II, core complex
	CL1085.Contig10	gi|328701987|ref|XP_003241769.1|	1e-151	PREDICTED: hypothetical protein LOC100571764 [Acyrthosiphon pisum]	gi|328711040|ref|XM_003244382.1|	5e-08	PREDICTED: Acyrthosiphon pisum fidgetin-like protein 1-like (LOC100573947), mRNA	--	--	--	--	--	--	--	--	--	--	-	-	-
	CL1085.Contig11	gi|328697822|ref|XP_003240450.1|	3e-69	PREDICTED: hypothetical protein LOC100570441 [Acyrthosiphon pisum]	gi|328711040|ref|XM_003244382.1|	4e-08	PREDICTED: Acyrthosiphon pisum fidgetin-like protein 1-like (LOC100573947), mRNA	--	--	--	--	--	--	--	--	--	--	-	-	-
	CL1085.Contig12	gi|328697822|ref|XP_003240450.1|	3e-67	PREDICTED: hypothetical protein LOC100570441 [Acyrthosiphon pisum]	gi|328701986|ref|XM_003241721.1|	1e-99	PREDICTED: Acyrthosiphon pisum hypothetical protein LOC100571764 (LOC100571764), mRNA	--	--	--	--	--	--	--	--	--	--	-	-	-
	CL1085.Contig13	gi|328701987|ref|XP_003241769.1|	1e-134	PREDICTED: hypothetical protein LOC100571764 [Acyrthosiphon pisum]	gi|328711040|ref|XM_003244382.1|	5e-08	PREDICTED: Acyrthosiphon pisum fidgetin-like protein 1-like (LOC100573947), mRNA	--	--	--	--	--	--	--	--	--	--	-	-	-
	CL1085.Contig14	gi|328701987|ref|XP_003241769.1|	8e-133	PREDICTED: hypothetical protein LOC100571764 [Acyrthosiphon pisum]	gi|328711040|ref|XM_003244382.1|	5e-08	PREDICTED: Acyrthosiphon pisum fidgetin-like protein 1-like (LOC100573947), mRNA	--	--	--	--	--	--	--	--	--	--	-	-	-
	CL1085.Contig15	gi|328697822|ref|XP_003240450.1|	4e-61	PREDICTED: hypothetical protein LOC100570441 [Acyrthosiphon pisum]	gi|328711040|ref|XM_003244382.1|	4e-08	PREDICTED: Acyrthosiphon pisum fidgetin-like protein 1-like (LOC100573947), mRNA	--	--	--	--	--	--	--	--	--	--	-	-	-
	CL1085.Contig16	gi|328701987|ref|XP_003241769.1|	8e-167	PREDICTED: hypothetical protein LOC100571764 [Acyrthosiphon pisum]	gi|328701986|ref|XM_003241721.1|	1e-156	PREDICTED: Acyrthosiphon pisum hypothetical protein LOC100571764 (LOC100571764), mRNA	--	--	--	--	--	--	--	--	--	--	-	-	-
	CL1085.Contig17	gi|328701987|ref|XP_003241769.1|	7e-127	PREDICTED: hypothetical protein LOC100571764 [Acyrthosiphon pisum]	gi|328711040|ref|XM_003244382.1|	6e-08	PREDICTED: Acyrthosiphon pisum fidgetin-like protein 1-like (LOC100573947), mRNA	--	--	--	--	--	--	--	--	--	--	-	-	-
	CL1085.Contig18	gi|328701987|ref|XP_003241769.1|	8e-37	PREDICTED: hypothetical protein LOC100571764 [Acyrthosiphon pisum]	gi|328701986|ref|XM_003241721.1|	0	PREDICTED: Acyrthosiphon pisum hypothetical protein LOC100571764 (LOC100571764), mRNA	--	--	--	--	--	--	--	--	--	--	-	-	-
	CL1085.Contig19	gi|328697822|ref|XP_003240450.1|	4e-77	PREDICTED: hypothetical protein LOC100570441 [Acyrthosiphon pisum]	gi|328701986|ref|XM_003241721.1|	1e-156	PREDICTED: Acyrthosiphon pisum hypothetical protein LOC100571764 (LOC100571764), mRNA	--	--	--	--	--	--	--	--	--	--	-	-	-
	CL1085.Contig1	gi|328701987|ref|XP_003241769.1|	1e-43	PREDICTED: hypothetical protein LOC100571764 [Acyrthosiphon pisum]	gi|328701986|ref|XM_003241721.1|	6e-45	PREDICTED: Acyrthosiphon pisum hypothetical protein LOC100571764 (LOC100571764), mRNA	--	--	--	--	--	--	--	--	--	--	-	-	-
	CL1085.Contig20	gi|328701987|ref|XP_003241769.1|	8e-123	PREDICTED: hypothetical protein LOC100571764 [Acyrthosiphon pisum]	gi|328711040|ref|XM_003244382.1|	5e-08	PREDICTED: Acyrthosiphon pisum fidgetin-like protein 1-like (LOC100573947), mRNA	--	--	--	--	--	--	--	--	--	--	-	-	-
	CL1085.Contig21	gi|328701987|ref|XP_003241769.1|	1e-175	PREDICTED: hypothetical protein LOC100571764 [Acyrthosiphon pisum]	gi|328701986|ref|XM_003241721.1|	1e-137	PREDICTED: Acyrthosiphon pisum hypothetical protein LOC100571764 (LOC100571764), mRNA	--	--	--	--	--	--	--	--	--	--	-	-	-
	CL1085.Contig22	gi|328701987|ref|XP_003241769.1|	1e-139	PREDICTED: hypothetical protein LOC100571764 [Acyrthosiphon pisum]	gi|328711040|ref|XM_003244382.1|	5e-08	PREDICTED: Acyrthosiphon pisum fidgetin-like protein 1-like (LOC100573947), mRNA	--	--	--	--	--	--	--	--	--	--	-	-	-
	CL1085.Contig23	gi|328701987|ref|XP_003241769.1|	2e-61	PREDICTED: hypothetical protein LOC100571764 [Acyrthosiphon pisum]	gi|328701986|ref|XM_003241721.1|	1e-110	PREDICTED: Acyrthosiphon pisum hypothetical protein LOC100571764 (LOC100571764), mRNA	--	--	--	--	--	--	--	--	--	--	-	-	-
	CL1085.Contig24	gi|328701987|ref|XP_003241769.1|	4e-120	PREDICTED: hypothetical protein LOC100571764 [Acyrthosiphon pisum]	gi|328701986|ref|XM_003241721.1|	1e-136	PREDICTED: Acyrthosiphon pisum hypothetical protein LOC100571764 (LOC100571764), mRNA	--	--	--	--	--	--	--	--	--	--	-	-	-
	CL1085.Contig25	gi|328701987|ref|XP_003241769.1|	2e-155	PREDICTED: hypothetical protein LOC100571764 [Acyrthosiphon pisum]	gi|328701986|ref|XM_003241721.1|	1e-136	PREDICTED: Acyrthosiphon pisum hypothetical protein LOC100571764 (LOC100571764), mRNA	--	--	--	--	--	--	--	--	--	--	-	-	-
	CL1085.Contig26	gi|328701987|ref|XP_003241769.1|	0	PREDICTED: hypothetical protein LOC100571764 [Acyrthosiphon pisum]	gi|328701986|ref|XM_003241721.1|	0	PREDICTED: Acyrthosiphon pisum hypothetical protein LOC100571764 (LOC100571764), mRNA	--	--	--	--	--	--	--	--	--	--	-	-	-
	CL1085.Contig27	gi|328701987|ref|XP_003241769.1|	2e-152	PREDICTED: hypothetical protein LOC100571764 [Acyrthosiphon pisum]	gi|328701986|ref|XM_003241721.1|	1e-169	PREDICTED: Acyrthosiphon pisum hypothetical protein LOC100571764 (LOC100571764), mRNA	--	--	--	--	--	--	--	--	--	--	-	-	-
	CL1085.Contig28	gi|328701987|ref|XP_003241769.1|	5e-132	PREDICTED: hypothetical protein LOC100571764 [Acyrthosiphon pisum]	gi|328701986|ref|XM_003241721.1|	2e-99	PREDICTED: Acyrthosiphon pisum hypothetical protein LOC100571764 (LOC100571764), mRNA	--	--	--	--	--	--	--	--	--	--	-	-	-
	CL1085.Contig29	gi|328701987|ref|XP_003241769.1|	8e-31	PREDICTED: hypothetical protein LOC100571764 [Acyrthosiphon pisum]	gi|328701986|ref|XM_003241721.1|	7e-46	PREDICTED: Acyrthosiphon pisum hypothetical protein LOC100571764 (LOC100571764), mRNA	--	--	--	--	--	--	--	--	--	--	-	-	-
	CL1085.Contig2	gi|328701987|ref|XP_003241769.1|	1e-135	PREDICTED: hypothetical protein LOC100571764 [Acyrthosiphon pisum]	gi|328711040|ref|XM_003244382.1|	5e-08	PREDICTED: Acyrthosiphon pisum fidgetin-like protein 1-like (LOC100573947), mRNA	--	--	--	--	--	--	--	--	--	--	-	-	-
	CL1085.Contig30	gi|328701987|ref|XP_003241769.1|	2e-54	PREDICTED: hypothetical protein LOC100571764 [Acyrthosiphon pisum]	gi|328701986|ref|XM_003241721.1|	1e-146	PREDICTED: Acyrthosiphon pisum hypothetical protein LOC100571764 (LOC100571764), mRNA	--	--	--	--	--	--	--	--	--	--	-	-	-
	CL1085.Contig3	gi|328701987|ref|XP_003241769.1|	7e-115	PREDICTED: hypothetical protein LOC100571764 [Acyrthosiphon pisum]	gi|328701986|ref|XM_003241721.1|	1e-137	PREDICTED: Acyrthosiphon pisum hypothetical protein LOC100571764 (LOC100571764), mRNA	--	--	--	--	--	--	--	--	--	--	-	-	-
	CL1085.Contig4	gi|328701987|ref|XP_003241769.1|	0	PREDICTED: hypothetical protein LOC100571764 [Acyrthosiphon pisum]	gi|328701986|ref|XM_003241721.1|	2e-99	PREDICTED: Acyrthosiphon pisum hypothetical protein LOC100571764 (LOC100571764), mRNA	--	--	--	--	--	--	--	--	--	--	-	-	-
	CL1085.Contig5	gi|328701987|ref|XP_003241769.1|	0	PREDICTED: hypothetical protein LOC100571764 [Acyrthosiphon pisum]	gi|328701986|ref|XM_003241721.1|	1e-151	PREDICTED: Acyrthosiphon pisum hypothetical protein LOC100571764 (LOC100571764), mRNA	--	--	--	--	--	--	--	--	--	--	-	-	-
	CL1085.Contig6	gi|328701987|ref|XP_003241769.1|	1e-162	PREDICTED: hypothetical protein LOC100571764 [Acyrthosiphon pisum]	gi|328701986|ref|XM_003241721.1|	1e-156	PREDICTED: Acyrthosiphon pisum hypothetical protein LOC100571764 (LOC100571764), mRNA	--	--	--	--	--	--	--	--	--	--	-	-	-
	CL1085.Contig7	gi|328701987|ref|XP_003241769.1|	5e-155	PREDICTED: hypothetical protein LOC100571764 [Acyrthosiphon pisum]	gi|328701986|ref|XM_003241721.1|	1e-136	PREDICTED: Acyrthosiphon pisum hypothetical protein LOC100571764 (LOC100571764), mRNA	--	--	--	--	--	--	--	--	--	--	-	-	-
	CL1085.Contig8	gi|328701987|ref|XP_003241769.1|	9e-145	PREDICTED: hypothetical protein LOC100571764 [Acyrthosiphon pisum]	gi|328711040|ref|XM_003244382.1|	5e-08	PREDICTED: Acyrthosiphon pisum fidgetin-like protein 1-like (LOC100573947), mRNA	--	--	--	--	--	--	--	--	--	--	-	-	-
	CL1085.Contig9	gi|328701987|ref|XP_003241769.1|	3e-22	PREDICTED: hypothetical protein LOC100571764 [Acyrthosiphon pisum]	gi|328711040|ref|XM_003244382.1|	5e-08	PREDICTED: Acyrthosiphon pisum fidgetin-like protein 1-like (LOC100573947), mRNA	--	--	--	--	--	--	--	--	--	--	-	-	-
	CL1086.Contig1	--	--	--	--	--	--	--	--	--	--	--	--	--	--	--	--	-	-	-
	CL1086.Contig2	--	--	--	--	--	--	--	--	--	--	--	--	--	--	--	--	-	-	-
	CL1087.Contig10	gi|328718002|ref|XP_001952734.2|	0	PREDICTED: dorsal-ventral patterning protein Sog-like [Acyrthosiphon pisum]	gi|328718001|ref|XM_001952699.2|	0	PREDICTED: Acyrthosiphon pisum dorsal-ventral patterning protein Sog-like (LOC100161569), mRNA	sp|Q24025|SOG_DROME	0	Dorsal-ventral patterning protein Sog OS=Drosophila melanogaster GN=sog PE=1 SV=1	--	--	--	--	K04657	0	chordin	GO:0008586//imaginal disc-derived wing vein morphogenesis;GO:0017015//regulation of transforming growth factor beta receptor signaling pathway;GO:0007313//maternal specification of dorsal/ventral axis, oocyte, soma encoded;GO:0035271//ring gland development;GO:0061328//posterior Malpighian tubule development;GO:0007362//terminal region determination;GO:0008293//torso signaling pathway;GO:0030509/…	GO:0005518//collagen binding	-
	CL1087.Contig11	gi|328718002|ref|XP_001952734.2|	7e-113	PREDICTED: dorsal-ventral patterning protein Sog-like [Acyrthosiphon pisum]	gi|328718001|ref|XM_001952699.2|	0	PREDICTED: Acyrthosiphon pisum dorsal-ventral patterning protein Sog-like (LOC100161569), mRNA	sp|Q24025|SOG_DROME	0	Dorsal-ventral patterning protein Sog OS=Drosophila melanogaster GN=sog PE=1 SV=1	--	--	--	--	K04657	0	chordin	GO:0008586//imaginal disc-derived wing vein morphogenesis;GO:0017015//regulation of transforming growth factor beta receptor signaling pathway;GO:0007313//maternal specification of dorsal/ventral axis, oocyte, soma encoded;GO:0035271//ring gland development;GO:0061328//posterior Malpighian tubule development;GO:0007362//terminal region determination;GO:0008293//torso signaling pathway;GO:0030509/…	GO:0005518//collagen binding	-
	CL1087.Contig12	gi|328718002|ref|XP_001952734.2|	0	PREDICTED: dorsal-ventral patterning protein Sog-like [Acyrthosiphon pisum]	gi|328718001|ref|XM_001952699.2|	0	PREDICTED: Acyrthosiphon pisum dorsal-ventral patterning protein Sog-like (LOC100161569), mRNA	sp|Q24025|SOG_DROME	0	Dorsal-ventral patterning protein Sog OS=Drosophila melanogaster GN=sog PE=1 SV=1	--	--	--	--	K04657	0	chordin	GO:0008586//imaginal disc-derived wing vein morphogenesis;GO:0017015//regulation of transforming growth factor beta receptor signaling pathway;GO:0007313//maternal specification of dorsal/ventral axis, oocyte, soma encoded;GO:0035271//ring gland development;GO:0061328//posterior Malpighian tubule development;GO:0007362//terminal region determination;GO:0008293//torso signaling pathway;GO:0030509/…	GO:0005518//collagen binding	-
	CL1087.Contig13	gi|193697430|ref|XP_001952730.1|	5e-39	PREDICTED: sister chromatid cohesion protein DCC1-like [Acyrthosiphon pisum]	gi|328718005|ref|XM_001952695.2|	2e-77	PREDICTED: Acyrthosiphon pisum sister chromatid cohesion protein DCC1-like (LOC100163634), mRNA	sp|Q66I84|DCC1_DANRE	3e-17	Sister chromatid cohesion protein DCC1 OS=Danio rerio GN=dscc1 PE=2 SV=1	--	--	--	--	K11271	5e-40	sister chromatid cohesion protein DCC1	-	-	-
	CL1087.Contig1	gi|328718002|ref|XP_001952734.2|	6e-113	PREDICTED: dorsal-ventral patterning protein Sog-like [Acyrthosiphon pisum]	gi|328718001|ref|XM_001952699.2|	0	PREDICTED: Acyrthosiphon pisum dorsal-ventral patterning protein Sog-like (LOC100161569), mRNA	sp|Q24025|SOG_DROME	0	Dorsal-ventral patterning protein Sog OS=Drosophila melanogaster GN=sog PE=1 SV=1	--	--	--	--	K04657	0	chordin	GO:0008586//imaginal disc-derived wing vein morphogenesis;GO:0017015//regulation of transforming growth factor beta receptor signaling pathway;GO:0007313//maternal specification of dorsal/ventral axis, oocyte, soma encoded;GO:0035271//ring gland development;GO:0061328//posterior Malpighian tubule development;GO:0007362//terminal region determination;GO:0008293//torso signaling pathway;GO:0030509/…	GO:0005518//collagen binding	-
	CL1087.Contig2	gi|328718002|ref|XP_001952734.2|	0	PREDICTED: dorsal-ventral patterning protein Sog-like [Acyrthosiphon pisum]	gi|328718001|ref|XM_001952699.2|	0	PREDICTED: Acyrthosiphon pisum dorsal-ventral patterning protein Sog-like (LOC100161569), mRNA	sp|Q24025|SOG_DROME	0	Dorsal-ventral patterning protein Sog OS=Drosophila melanogaster GN=sog PE=1 SV=1	--	--	--	--	K04657	0	chordin	GO:0008586//imaginal disc-derived wing vein morphogenesis;GO:0017015//regulation of transforming growth factor beta receptor signaling pathway;GO:0007313//maternal specification of dorsal/ventral axis, oocyte, soma encoded;GO:0035271//ring gland development;GO:0061328//posterior Malpighian tubule development;GO:0007362//terminal region determination;GO:0008293//torso signaling pathway;GO:0030509/…	GO:0005518//collagen binding	-
	CL1087.Contig3	gi|193697430|ref|XP_001952730.1|	5e-142	PREDICTED: sister chromatid cohesion protein DCC1-like [Acyrthosiphon pisum]	gi|328718001|ref|XM_001952699.2|	0	PREDICTED: Acyrthosiphon pisum dorsal-ventral patterning protein Sog-like (LOC100161569), mRNA	sp|Q6GL75|DCC1_XENTR	5e-56	Sister chromatid cohesion protein DCC1 OS=Xenopus tropicalis GN=dscc1 PE=2 SV=1	--	--	--	--	K11271	7e-143	sister chromatid cohesion protein DCC1	GO:0044238//primary metabolic process;GO:0044260	-	GO:0044446//intracellular organelle part
	CL1087.Contig4	gi|193697430|ref|XP_001952730.1|	0	PREDICTED: sister chromatid cohesion protein DCC1-like [Acyrthosiphon pisum]	gi|328718005|ref|XM_001952695.2|	0	PREDICTED: Acyrthosiphon pisum sister chromatid cohesion protein DCC1-like (LOC100163634), mRNA	sp|Q6GL75|DCC1_XENTR	2e-73	Sister chromatid cohesion protein DCC1 OS=Xenopus tropicalis GN=dscc1 PE=2 SV=1	--	--	--	--	K11271	0	sister chromatid cohesion protein DCC1	-	-	-
	CL1087.Contig5	gi|328718002|ref|XP_001952734.2|	7e-113	PREDICTED: dorsal-ventral patterning protein Sog-like [Acyrthosiphon pisum]	gi|328718001|ref|XM_001952699.2|	0	PREDICTED: Acyrthosiphon pisum dorsal-ventral patterning protein Sog-like (LOC100161569), mRNA	sp|Q24025|SOG_DROME	0	Dorsal-ventral patterning protein Sog OS=Drosophila melanogaster GN=sog PE=1 SV=1	--	--	--	--	K04657	0	chordin	GO:0008586//imaginal disc-derived wing vein morphogenesis;GO:0017015//regulation of transforming growth factor beta receptor signaling pathway;GO:0007313//maternal specification of dorsal/ventral axis, oocyte, soma encoded;GO:0035271//ring gland development;GO:0061328//posterior Malpighian tubule development;GO:0007362//terminal region determination;GO:0008293//torso signaling pathway;GO:0030509/…	GO:0005518//collagen binding	-
	CL1087.Contig6	gi|328718002|ref|XP_001952734.2|	6e-113	PREDICTED: dorsal-ventral patterning protein Sog-like [Acyrthosiphon pisum]	gi|328718001|ref|XM_001952699.2|	0	PREDICTED: Acyrthosiphon pisum dorsal-ventral patterning protein Sog-like (LOC100161569), mRNA	sp|Q24025|SOG_DROME	0	Dorsal-ventral patterning protein Sog OS=Drosophila melanogaster GN=sog PE=1 SV=1	--	--	--	--	K04657	0	chordin	GO:0008586//imaginal disc-derived wing vein morphogenesis;GO:0017015//regulation of transforming growth factor beta receptor signaling pathway;GO:0007313//maternal specification of dorsal/ventral axis, oocyte, soma encoded;GO:0035271//ring gland development;GO:0061328//posterior Malpighian tubule development;GO:0007362//terminal region determination;GO:0008293//torso signaling pathway;GO:0030509/…	GO:0005518//collagen binding	-
	CL1087.Contig7	gi|328718002|ref|XP_001952734.2|	0	PREDICTED: dorsal-ventral patterning protein Sog-like [Acyrthosiphon pisum]	gi|328718001|ref|XM_001952699.2|	0	PREDICTED: Acyrthosiphon pisum dorsal-ventral patterning protein Sog-like (LOC100161569), mRNA	sp|Q24025|SOG_DROME	0	Dorsal-ventral patterning protein Sog OS=Drosophila melanogaster GN=sog PE=1 SV=1	--	--	--	--	K04657	0	chordin	GO:0008586//imaginal disc-derived wing vein morphogenesis;GO:0017015//regulation of transforming growth factor beta receptor signaling pathway;GO:0007313//maternal specification of dorsal/ventral axis, oocyte, soma encoded;GO:0035271//ring gland development;GO:0061328//posterior Malpighian tubule development;GO:0007362//terminal region determination;GO:0008293//torso signaling pathway;GO:0030509/…	GO:0005518//collagen binding	-
	CL1087.Contig8	gi|193697430|ref|XP_001952730.1|	3e-142	PREDICTED: sister chromatid cohesion protein DCC1-like [Acyrthosiphon pisum]	gi|328718005|ref|XM_001952695.2|	0	PREDICTED: Acyrthosiphon pisum sister chromatid cohesion protein DCC1-like (LOC100163634), mRNA	sp|Q6GL75|DCC1_XENTR	3e-56	Sister chromatid cohesion protein DCC1 OS=Xenopus tropicalis GN=dscc1 PE=2 SV=1	--	--	--	--	K11271	4e-143	sister chromatid cohesion protein DCC1	GO:0044238//primary metabolic process;GO:0044260	-	GO:0044446//intracellular organelle part
	CL1087.Contig9	gi|193697430|ref|XP_001952730.1|	0	PREDICTED: sister chromatid cohesion protein DCC1-like [Acyrthosiphon pisum]	gi|328718005|ref|XM_001952695.2|	0	PREDICTED: Acyrthosiphon pisum sister chromatid cohesion protein DCC1-like (LOC100163634), mRNA	sp|Q6GL75|DCC1_XENTR	1e-73	Sister chromatid cohesion protein DCC1 OS=Xenopus tropicalis GN=dscc1 PE=2 SV=1	--	--	--	--	K11271	0	sister chromatid cohesion protein DCC1	-	-	-
	CL1088.Contig10	gi|328723314|ref|XP_001946467.2|	1e-95	PREDICTED: hypothetical protein LOC100161169 [Acyrthosiphon pisum]	gi|328713018|ref|XM_003244927.1|	0	PREDICTED: Acyrthosiphon pisum echinoderm microtubule-associated protein-like 1-like, transcript variant 3 (LOC100160162), mRNA	sp|Q6P6T4|EMAL2_RAT	9e-50	Echinoderm microtubule-associated protein-like 2 OS=Rattus norvegicus GN=Eml2 PE=1 SV=1	--	--	--	--	K15420	2e-46	echinoderm microtubule-associated protein-like 4	-	-	-
	CL1088.Contig1	gi|328713019|ref|XP_003244975.1|	1e-99	PREDICTED: echinoderm microtubule-associated protein-like 1-like isoform 3 [Acyrthosiphon pisum]	gi|328713018|ref|XM_003244927.1|	0	PREDICTED: Acyrthosiphon pisum echinoderm microtubule-associated protein-like 1-like, transcript variant 3 (LOC100160162), mRNA	sp|Q6P6T4|EMAL2_RAT	1e-50	Echinoderm microtubule-associated protein-like 2 OS=Rattus norvegicus GN=Eml2 PE=1 SV=1	all0283_3	3e-06	COG2319	FOG: WD40 repeat	K15420	2e-47	echinoderm microtubule-associated protein-like 4	GO:0006508//proteolysis	GO:0004252//serine-type endopeptidase activity;GO:0016746//transferase activity, transferring acyl groups	-
	CL1088.Contig2	gi|193690888|ref|XP_001950713.1|	0	PREDICTED: echinoderm microtubule-associated protein-like 1-like isoform 1 [Acyrthosiphon pisum]	gi|328713016|ref|XM_003244926.1|	0	PREDICTED: Acyrthosiphon pisum echinoderm microtubule-associated protein-like 1-like, transcript variant 2 (LOC100160162), mRNA	sp|Q4V8C3|EMAL1_RAT	0	Echinoderm microtubule-associated protein-like 1 OS=Rattus norvegicus GN=Eml1 PE=2 SV=2	all0284_3	5e-16	COG2319	FOG: WD40 repeat	K15420	0	echinoderm microtubule-associated protein-like 4	-	-	-
	CL1088.Contig3	gi|328723323|ref|XP_001946520.2|	1e-79	PREDICTED: hypothetical protein LOC100159036 [Acyrthosiphon pisum]	gi|328723322|ref|XM_001946485.2|	1e-171	PREDICTED: Acyrthosiphon pisum hypothetical protein LOC100159036 (LOC100159036), mRNA	sp|Q9BSH3|NICN1_HUMAN	6e-14	Nicolin-1 OS=Homo sapiens GN=NICN1 PE=2 SV=1	--	--	--	--	--	--	--	-	-	-
	CL1088.Contig4	gi|328723323|ref|XP_001946520.2|	1e-28	PREDICTED: hypothetical protein LOC100159036 [Acyrthosiphon pisum]	gi|328723322|ref|XM_001946485.2|	2e-89	PREDICTED: Acyrthosiphon pisum hypothetical protein LOC100159036 (LOC100159036), mRNA	sp|Q9BSH3|NICN1_HUMAN	9e-07	Nicolin-1 OS=Homo sapiens GN=NICN1 PE=2 SV=1	--	--	--	--	--	--	--	-	-	-
	CL1088.Contig5	gi|328713017|ref|XP_003244974.1|	0	PREDICTED: echinoderm microtubule-associated protein-like 1-like isoform 2 [Acyrthosiphon pisum]	gi|328713016|ref|XM_003244926.1|	0	PREDICTED: Acyrthosiphon pisum echinoderm microtubule-associated protein-like 1-like, transcript variant 2 (LOC100160162), mRNA	sp|Q4V8C3|EMAL1_RAT	0	Echinoderm microtubule-associated protein-like 1 OS=Rattus norvegicus GN=Eml1 PE=2 SV=2	all0284_3	1e-15	COG2319	FOG: WD40 repeat	K15420	0	echinoderm microtubule-associated protein-like 4	-	-	-
	CL1088.Contig6	gi|328723314|ref|XP_001946467.2|	0	PREDICTED: hypothetical protein LOC100161169 [Acyrthosiphon pisum]	gi|328713018|ref|XM_003244927.1|	0	PREDICTED: Acyrthosiphon pisum echinoderm microtubule-associated protein-like 1-like, transcript variant 3 (LOC100160162), mRNA	sp|Q6P6T4|EMAL2_RAT	7e-50	Echinoderm microtubule-associated protein-like 2 OS=Rattus norvegicus GN=Eml2 PE=1 SV=1	--	--	--	--	K15420	1e-46	echinoderm microtubule-associated protein-like 4	-	-	-
	CL1088.Contig7	gi|193690888|ref|XP_001950713.1|	0	PREDICTED: echinoderm microtubule-associated protein-like 1-like isoform 1 [Acyrthosiphon pisum]	gi|328713015|ref|XM_001950678.2|	0	PREDICTED: Acyrthosiphon pisum echinoderm microtubule-associated protein-like 1-like, transcript variant 1 (LOC100160162), mRNA	sp|Q4V8C3|EMAL1_RAT	0	Echinoderm microtubule-associated protein-like 1 OS=Rattus norvegicus GN=Eml1 PE=2 SV=2	all0284_3	9e-16	COG2319	FOG: WD40 repeat	K15420	0	echinoderm microtubule-associated protein-like 4	-	-	-
	CL1088.Contig8	gi|328713017|ref|XP_003244974.1|	0	PREDICTED: echinoderm microtubule-associated protein-like 1-like isoform 2 [Acyrthosiphon pisum]	gi|328713016|ref|XM_003244926.1|	0	PREDICTED: Acyrthosiphon pisum echinoderm microtubule-associated protein-like 1-like, transcript variant 2 (LOC100160162), mRNA	sp|Q4V8C3|EMAL1_RAT	0	Echinoderm microtubule-associated protein-like 1 OS=Rattus norvegicus GN=Eml1 PE=2 SV=2	all0284_3	1e-15	COG2319	FOG: WD40 repeat	K15420	0	echinoderm microtubule-associated protein-like 4	-	-	-
	CL1088.Contig9	gi|193690888|ref|XP_001950713.1|	0	PREDICTED: echinoderm microtubule-associated protein-like 1-like isoform 1 [Acyrthosiphon pisum]	gi|328713015|ref|XM_001950678.2|	0	PREDICTED: Acyrthosiphon pisum echinoderm microtubule-associated protein-like 1-like, transcript variant 1 (LOC100160162), mRNA	sp|Q4V8C3|EMAL1_RAT	0	Echinoderm microtubule-associated protein-like 1 OS=Rattus norvegicus GN=Eml1 PE=2 SV=2	all0284_3	1e-15	COG2319	FOG: WD40 repeat	K15420	0	echinoderm microtubule-associated protein-like 4	-	-	-
	CL1089.Contig1	gi|328723471|ref|XP_001944022.2|	2e-149	PREDICTED: hypothetical protein LOC100164911 [Acyrthosiphon pisum]	gi|459439482|gb|GAGF01002790.1|	7e-29	TSA: Chrysopa pallens CL881.Contig1_dacaoling transcribed RNA sequence	sp|Q28XY0|FL2D_DROPS	6e-59	Pre-mRNA-splicing regulator female-lethal(2)D OS=Drosophila pseudoobscura pseudoobscura GN=fl(2)d PE=3 SV=2	--	--	--	--	K14721	2e-06	DNA-directed RNA polymerase III subunit RPC5	-	-	-
	CL1089.Contig2	gi|328723471|ref|XP_001944022.2|	1e-149	PREDICTED: hypothetical protein LOC100164911 [Acyrthosiphon pisum]	gi|459439482|gb|GAGF01002790.1|	6e-29	TSA: Chrysopa pallens CL881.Contig1_dacaoling transcribed RNA sequence	sp|Q28XY0|FL2D_DROPS	5e-59	Pre-mRNA-splicing regulator female-lethal(2)D OS=Drosophila pseudoobscura pseudoobscura GN=fl(2)d PE=3 SV=2	--	--	--	--	K14721	2e-06	DNA-directed RNA polymerase III subunit RPC5	-	-	-
	CL1089.Contig3	gi|328723471|ref|XP_001944022.2|	1e-149	PREDICTED: hypothetical protein LOC100164911 [Acyrthosiphon pisum]	gi|459439482|gb|GAGF01002790.1|	6e-29	TSA: Chrysopa pallens CL881.Contig1_dacaoling transcribed RNA sequence	sp|Q28XY0|FL2D_DROPS	5e-59	Pre-mRNA-splicing regulator female-lethal(2)D OS=Drosophila pseudoobscura pseudoobscura GN=fl(2)d PE=3 SV=2	--	--	--	--	K14721	2e-06	DNA-directed RNA polymerase III subunit RPC5	-	-	-
	CL1089.Contig4	gi|328723471|ref|XP_001944022.2|	1e-149	PREDICTED: hypothetical protein LOC100164911 [Acyrthosiphon pisum]	gi|459439482|gb|GAGF01002790.1|	4e-29	TSA: Chrysopa pallens CL881.Contig1_dacaoling transcribed RNA sequence	sp|Q28XY0|FL2D_DROPS	3e-52	Pre-mRNA-splicing regulator female-lethal(2)D OS=Drosophila pseudoobscura pseudoobscura GN=fl(2)d PE=3 SV=2	--	--	--	--	K14721	1e-06	DNA-directed RNA polymerase III subunit RPC5	-	-	-
	CL109.Contig1	gi|193678943|ref|XP_001951739.1|	0	PREDICTED: guanine nucleotide-binding protein subunit alpha homolog isoform 1 [Acyrthosiphon pisum] >gi|328718923|ref|XP_003246620.1| PREDICTED: guanine nucleotide-binding protein subunit alpha homolog isoform 2 [Acyrthosiphon pisum]	gi|328718922|ref|XM_003246572.1|	0	PREDICTED: Acyrthosiphon pisum guanine nucleotide-binding protein subunit alpha homolog, transcript variant 2 (LOC100165181), mRNA	sp|P25157|GNAL_DROME	6e-130	Guanine nucleotide-binding protein subunit alpha homolog OS=Drosophila melanogaster GN=cta PE=2 SV=1	--	--	--	--	K04346	0	guanine nucleotide-binding protein subunit alpha-12	GO:0007266//Rho protein signal transduction;GO:0006184//GTP catabolic process;GO:0007374//posterior midgut invagination;GO:0007370//ventral furrow formation;GO:0007188//adenylate cyclase-modulating G-protein coupled receptor signaling pathway;GO:0016476//regulation of embryonic cell shape	GO:0004871//signal transducer activity;GO:0005525//GTP binding;GO:0031683//G-protein beta/gamma-subunit complex binding;GO:0003924//GTPase activity;GO:0031752//D5 dopamine receptor binding	GO:0031526//brush border membrane;GO:0005834//heterotrimeric G-protein complex
	CL109.Contig2	gi|193678943|ref|XP_001951739.1|	0	PREDICTED: guanine nucleotide-binding protein subunit alpha homolog isoform 1 [Acyrthosiphon pisum] >gi|328718923|ref|XP_003246620.1| PREDICTED: guanine nucleotide-binding protein subunit alpha homolog isoform 2 [Acyrthosiphon pisum]	gi|328718922|ref|XM_003246572.1|	0	PREDICTED: Acyrthosiphon pisum guanine nucleotide-binding protein subunit alpha homolog, transcript variant 2 (LOC100165181), mRNA	sp|P25157|GNAL_DROME	8e-127	Guanine nucleotide-binding protein subunit alpha homolog OS=Drosophila melanogaster GN=cta PE=2 SV=1	--	--	--	--	K04346	0	guanine nucleotide-binding protein subunit alpha-12	GO:0007266//Rho protein signal transduction;GO:0006184//GTP catabolic process;GO:0007374//posterior midgut invagination;GO:0007370//ventral furrow formation;GO:0007188//adenylate cyclase-modulating G-protein coupled receptor signaling pathway;GO:0016476//regulation of embryonic cell shape	GO:0004871//signal transducer activity;GO:0005525//GTP binding;GO:0031683//G-protein beta/gamma-subunit complex binding;GO:0003924//GTPase activity;GO:0031752//D5 dopamine receptor binding	GO:0031526//brush border membrane;GO:0005834//heterotrimeric G-protein complex
	CL109.Contig3	gi|193678943|ref|XP_001951739.1|	8e-176	PREDICTED: guanine nucleotide-binding protein subunit alpha homolog isoform 1 [Acyrthosiphon pisum] >gi|328718923|ref|XP_003246620.1| PREDICTED: guanine nucleotide-binding protein subunit alpha homolog isoform 2 [Acyrthosiphon pisum]	gi|328718922|ref|XM_003246572.1|	0	PREDICTED: Acyrthosiphon pisum guanine nucleotide-binding protein subunit alpha homolog, transcript variant 2 (LOC100165181), mRNA	sp|P25157|GNAL_DROME	4e-111	Guanine nucleotide-binding protein subunit alpha homolog OS=Drosophila melanogaster GN=cta PE=2 SV=1	--	--	--	--	K04346	1e-176	guanine nucleotide-binding protein subunit alpha-12	GO:0007266//Rho protein signal transduction;GO:0006184//GTP catabolic process;GO:0007374//posterior midgut invagination;GO:0007370//ventral furrow formation;GO:0007188//adenylate cyclase-modulating G-protein coupled receptor signaling pathway;GO:0016476//regulation of embryonic cell shape	GO:0004871//signal transducer activity;GO:0005525//GTP binding;GO:0031683//G-protein beta/gamma-subunit complex binding;GO:0003924//GTPase activity;GO:0031752//D5 dopamine receptor binding	GO:0031526//brush border membrane;GO:0005834//heterotrimeric G-protein complex
	CL1090.Contig1	gi|350537189|ref|NP_001233092.1|	1e-95	uncharacterized protein LOC100164577 [Acyrthosiphon pisum] >gi|239790499|dbj|BAH71807.1| ACYPI005577 [Acyrthosiphon pisum]	gi|299884989|emb|FP927713.1|	0	Acyrthosiphon pisum mRNA, clone: ACI0AAB1YN02, full-insert cDNA sequence based on ESTs (5'-EST:ACI0AAB1YN02AAM1, 3'-EST ACI0AAB1YN02BBM1)	--	--	--	--	--	--	--	K07739	1e-28	elongator complex protein 3 [EC:2.3.1.48]	-	-	-
	CL1090.Contig2	gi|350537189|ref|NP_001233092.1|	2e-98	uncharacterized protein LOC100164577 [Acyrthosiphon pisum] >gi|239790499|dbj|BAH71807.1| ACYPI005577 [Acyrthosiphon pisum]	gi|402766986|ref|NM_001246163.2|	0	Acyrthosiphon pisum uncharacterized protein LOC100164577 (LOC100164577), mRNA	--	--	--	--	--	--	--	K07739	1e-28	elongator complex protein 3 [EC:2.3.1.48]	-	-	-
	CL1091.Contig1	gi|328720424|ref|XP_003247026.1|	5e-69	PREDICTED: hypothetical protein LOC100569816 [Acyrthosiphon pisum]	gi|328720423|ref|XM_003246978.1|	0	PREDICTED: Acyrthosiphon pisum hypothetical protein LOC100569816 (LOC100569816), mRNA	--	--	--	--	--	--	--	--	--	--	-	-	-
	CL1091.Contig2	gi|328721760|ref|XP_003247398.1|	0	PREDICTED: probable RNA-binding protein orb2-like isoform 2 [Acyrthosiphon pisum]	gi|328721759|ref|XM_003247350.1|	0	PREDICTED: Acyrthosiphon pisum probable RNA-binding protein orb2-like, transcript variant 2 (LOC100165826), mRNA	sp|Q7SXN4|CPEB4_DANRE	1e-148	Cytoplasmic polyadenylation element-binding protein 4 OS=Danio rerio GN=cpeb4 PE=2 SV=1	--	--	--	--	K02602	1e-52	oo18 RNA-binding protein	-	-	-
	CL1091.Contig3	gi|189233716|ref|XP_969331.2|	0	PREDICTED: similar to orb2 CG5735-PB [Tribolium castaneum]	gi|328721759|ref|XM_003247350.1|	0	PREDICTED: Acyrthosiphon pisum probable RNA-binding protein orb2-like, transcript variant 2 (LOC100165826), mRNA	sp|Q7SXN4|CPEB4_DANRE	1e-151	Cytoplasmic polyadenylation element-binding protein 4 OS=Danio rerio GN=cpeb4 PE=2 SV=1	--	--	--	--	K02602	8e-50	oo18 RNA-binding protein	-	-	-
	CL1092.Contig1	gi|328710386|ref|XP_003244248.1|	8e-178	PREDICTED: cellular tumor antigen p53-like [Acyrthosiphon pisum]	gi|328710385|ref|XM_003244200.1|	0	PREDICTED: Acyrthosiphon pisum cellular tumor antigen p53-like (LOC100575088), mRNA	sp|Q9JJP6|P63_RAT	1e-26	Tumor protein 63 OS=Rattus norvegicus GN=Tp63 PE=2 SV=1	--	--	--	--	K10149	4e-39	tumor protein p73-like	GO:0016043//cellular component organization;GO:0001738//morphogenesis of a polarized epithelium;GO:0050793//regulation of developmental process;GO:0008544//epidermis development;GO:0007165//signal transduction;GO:0007568//aging;GO:0042981//regulation of apoptotic process;GO:0006974//response to DNA damage stimulus;GO:0048646//anatomical structure formation involved in morphogenesis;GO:0048523//ne…	GO:0005515//protein binding;GO:0003677//DNA binding	GO:0005634//nucleus
	CL1092.Contig2	gi|328710386|ref|XP_003244248.1|	2e-172	PREDICTED: cellular tumor antigen p53-like [Acyrthosiphon pisum]	gi|328710385|ref|XM_003244200.1|	0	PREDICTED: Acyrthosiphon pisum cellular tumor antigen p53-like (LOC100575088), mRNA	sp|Q9JJP6|P63_RAT	2e-25	Tumor protein 63 OS=Rattus norvegicus GN=Tp63 PE=2 SV=1	--	--	--	--	K10149	1e-38	tumor protein p73-like	GO:0016043//cellular component organization;GO:0001738//morphogenesis of a polarized epithelium;GO:0050793//regulation of developmental process;GO:0008544//epidermis development;GO:0007165//signal transduction;GO:0007568//aging;GO:0042981//regulation of apoptotic process;GO:0006974//response to DNA damage stimulus;GO:0048646//anatomical structure formation involved in morphogenesis;GO:0048523//ne…	GO:0005515//protein binding;GO:0003677//DNA binding	GO:0005634//nucleus
	CL1092.Contig3	gi|328710386|ref|XP_003244248.1|	6e-173	PREDICTED: cellular tumor antigen p53-like [Acyrthosiphon pisum]	gi|328710385|ref|XM_003244200.1|	0	PREDICTED: Acyrthosiphon pisum cellular tumor antigen p53-like (LOC100575088), mRNA	sp|Q9JJP6|P63_RAT	1e-26	Tumor protein 63 OS=Rattus norvegicus GN=Tp63 PE=2 SV=1	--	--	--	--	K10149	4e-39	tumor protein p73-like	GO:0016043//cellular component organization;GO:0001738//morphogenesis of a polarized epithelium;GO:0050793//regulation of developmental process;GO:0008544//epidermis development;GO:0007165//signal transduction;GO:0007568//aging;GO:0042981//regulation of apoptotic process;GO:0006974//response to DNA damage stimulus;GO:0048646//anatomical structure formation involved in morphogenesis;GO:0048523//ne…	GO:0005515//protein binding;GO:0003677//DNA binding	GO:0005634//nucleus
	CL1092.Contig4	gi|328710386|ref|XP_003244248.1|	7e-31	PREDICTED: cellular tumor antigen p53-like [Acyrthosiphon pisum]	gi|328710385|ref|XM_003244200.1|	1e-81	PREDICTED: Acyrthosiphon pisum cellular tumor antigen p53-like (LOC100575088), mRNA	--	--	--	--	--	--	--	--	--	--	-	-	-
	CL1092.Contig5	gi|328710386|ref|XP_003244248.1|	2e-166	PREDICTED: cellular tumor antigen p53-like [Acyrthosiphon pisum]	gi|328710385|ref|XM_003244200.1|	0	PREDICTED: Acyrthosiphon pisum cellular tumor antigen p53-like (LOC100575088), mRNA	sp|Q9JJP6|P63_RAT	2e-25	Tumor protein 63 OS=Rattus norvegicus GN=Tp63 PE=2 SV=1	--	--	--	--	K10149	1e-38	tumor protein p73-like	GO:0016043//cellular component organization;GO:0001738//morphogenesis of a polarized epithelium;GO:0050793//regulation of developmental process;GO:0008544//epidermis development;GO:0007165//signal transduction;GO:0007568//aging;GO:0042981//regulation of apoptotic process;GO:0006974//response to DNA damage stimulus;GO:0048646//anatomical structure formation involved in morphogenesis;GO:0048523//ne…	GO:0005515//protein binding;GO:0003677//DNA binding	GO:0005634//nucleus
	CL1093.Contig1	--	--	--	--	--	--	--	--	--	--	--	--	--	--	--	--	-	-	-
	CL1094.Contig1	gi|328707000|ref|XP_003243263.1|	7e-18	PREDICTED: hypothetical protein LOC100570627 [Acyrthosiphon pisum]	gi|146149422|gb|AC202222.3|	1e-23	Acyrthosiphon pisum BAC VMRC38-10-A8 (Benaroya Research Institute VMRC38 Acrythosiphon pisum (Pea Aphid) BAC library) complete sequence	--	--	--	--	--	--	--	--	--	--	-	-	-
	CL1094.Contig2	gi|328707000|ref|XP_003243263.1|	2e-26	PREDICTED: hypothetical protein LOC100570627 [Acyrthosiphon pisum]	--	--	--	--	--	--	--	--	--	--	--	--	--	-	-	-
	CL1094.Contig3	gi|328707000|ref|XP_003243263.1|	1e-06	PREDICTED: hypothetical protein LOC100570627 [Acyrthosiphon pisum]	--	--	--	--	--	--	--	--	--	--	--	--	--	-	-	-
	CL1094.Contig4	gi|328707000|ref|XP_003243263.1|	1e-06	PREDICTED: hypothetical protein LOC100570627 [Acyrthosiphon pisum]	--	--	--	--	--	--	--	--	--	--	--	--	--	-	-	-
	CL1094.Contig5	gi|328707000|ref|XP_003243263.1|	8e-06	PREDICTED: hypothetical protein LOC100570627 [Acyrthosiphon pisum]	--	--	--	--	--	--	--	--	--	--	--	--	--	-	-	-
	CL1094.Contig6	gi|328707000|ref|XP_003243263.1|	9e-09	PREDICTED: hypothetical protein LOC100570627 [Acyrthosiphon pisum]	--	--	--	--	--	--	--	--	--	--	--	--	--	-	-	-
	CL1094.Contig7	gi|328707000|ref|XP_003243263.1|	5e-08	PREDICTED: hypothetical protein LOC100570627 [Acyrthosiphon pisum]	--	--	--	--	--	--	--	--	--	--	--	--	--	-	-	-
	CL1094.Contig8	gi|328707000|ref|XP_003243263.1|	1e-12	PREDICTED: hypothetical protein LOC100570627 [Acyrthosiphon pisum]	gi|146149422|gb|AC202222.3|	5e-10	Acyrthosiphon pisum BAC VMRC38-10-A8 (Benaroya Research Institute VMRC38 Acrythosiphon pisum (Pea Aphid) BAC library) complete sequence	--	--	--	--	--	--	--	--	--	--	-	-	-
	CL1095.Contig1	gi|334884056|gb|AEH21121.1|	0	amino acid transporter [Acyrthosiphon pisum]	gi|328712983|ref|XM_001946066.2|	0	PREDICTED: Acyrthosiphon pisum proton-coupled amino acid transporter 4-like, transcript variant 1 (LOC100160384), mRNA	sp|Q4KL91|S36A4_XENLA	7e-65	Proton-coupled amino acid transporter 4 OS=Xenopus laevis GN=slc36a4 PE=2 SV=1	YNL101w	2e-26	COG0814	Amino acid permeases	K14209	0	solute carrier family 36 (proton-coupled amino acid transporter)	GO:0003333//amino acid transmembrane transport;GO:0040008//regulation of growth	GO:0015171//amino acid transmembrane transporter activity	GO:0016020//membrane
	CL1095.Contig2	gi|334884056|gb|AEH21121.1|	0	amino acid transporter [Acyrthosiphon pisum]	gi|328712983|ref|XM_001946066.2|	0	PREDICTED: Acyrthosiphon pisum proton-coupled amino acid transporter 4-like, transcript variant 1 (LOC100160384), mRNA	sp|Q4KL91|S36A4_XENLA	7e-65	Proton-coupled amino acid transporter 4 OS=Xenopus laevis GN=slc36a4 PE=2 SV=1	YNL101w	2e-26	COG0814	Amino acid permeases	K14209	0	solute carrier family 36 (proton-coupled amino acid transporter)	GO:0003333//amino acid transmembrane transport;GO:0040008//regulation of growth	GO:0015171//amino acid transmembrane transporter activity	GO:0016020//membrane
	CL1095.Contig3	gi|334884056|gb|AEH21121.1|	1e-61	amino acid transporter [Acyrthosiphon pisum]	gi|328712899|ref|XM_001951466.2|	1e-115	PREDICTED: Acyrthosiphon pisum proton-coupled amino acid transporter 4-like (LOC100168237), mRNA	sp|Q4KL91|S36A4_XENLA	3e-15	Proton-coupled amino acid transporter 4 OS=Xenopus laevis GN=slc36a4 PE=2 SV=1	YNL101w	2e-07	COG0814	Amino acid permeases	K14209	2e-62	solute carrier family 36 (proton-coupled amino acid transporter)	GO:0003333//amino acid transmembrane transport;GO:0040008//regulation of growth	GO:0015171//amino acid transmembrane transporter activity	GO:0016021//integral to membrane
	CL1095.Contig4	gi|193613242|ref|XP_001951501.1|	2e-29	PREDICTED: proton-coupled amino acid transporter 4-like [Acyrthosiphon pisum]	gi|328712899|ref|XM_001951466.2|	3e-59	PREDICTED: Acyrthosiphon pisum proton-coupled amino acid transporter 4-like (LOC100168237), mRNA	sp|Q8K415|S36A2_RAT	2e-09	Proton-coupled amino acid transporter 2 OS=Rattus norvegicus GN=Slc36a2 PE=1 SV=1	--	--	--	--	K14209	2e-30	solute carrier family 36 (proton-coupled amino acid transporter)	-	-	GO:0016021//integral to membrane
	CL1095.Contig5	gi|334884056|gb|AEH21121.1|	0	amino acid transporter [Acyrthosiphon pisum]	gi|328712983|ref|XM_001946066.2|	0	PREDICTED: Acyrthosiphon pisum proton-coupled amino acid transporter 4-like, transcript variant 1 (LOC100160384), mRNA	sp|Q4KL91|S36A4_XENLA	4e-65	Proton-coupled amino acid transporter 4 OS=Xenopus laevis GN=slc36a4 PE=2 SV=1	YNL101w	1e-26	COG0814	Amino acid permeases	K14209	0	solute carrier family 36 (proton-coupled amino acid transporter)	GO:0003333//amino acid transmembrane transport;GO:0040008//regulation of growth	GO:0015171//amino acid transmembrane transporter activity	GO:0016020//membrane
	CL1095.Contig6	gi|193613242|ref|XP_001951501.1|	1e-68	PREDICTED: proton-coupled amino acid transporter 4-like [Acyrthosiphon pisum]	gi|328712899|ref|XM_001951466.2|	1e-127	PREDICTED: Acyrthosiphon pisum proton-coupled amino acid transporter 4-like (LOC100168237), mRNA	sp|Q4KL91|S36A4_XENLA	6e-16	Proton-coupled amino acid transporter 4 OS=Xenopus laevis GN=slc36a4 PE=2 SV=1	--	--	--	--	K14209	2e-69	solute carrier family 36 (proton-coupled amino acid transporter)	GO:0003333//amino acid transmembrane transport;GO:0040008//regulation of growth	GO:0015171//amino acid transmembrane transporter activity	GO:0016021//integral to membrane
	CL1096.Contig1	gi|328708807|ref|XP_001952639.2|	1e-103	PREDICTED: lysosomal alpha-glucosidase-like [Acyrthosiphon pisum]	gi|328708806|ref|XM_001952604.2|	0	PREDICTED: Acyrthosiphon pisum lysosomal alpha-glucosidase-like (LOC100158725), mRNA	sp|P10253|LYAG_HUMAN	2e-102	Lysosomal alpha-glucosidase OS=Homo sapiens GN=GAA PE=1 SV=4	SPAPB24D3.10c	1e-39	COG1501	Alpha-glucosidases, family 31 of glycosyl hydrolases	K12316	3e-153	lysosomal alpha-glucosidase [EC:3.2.1.20]	GO:0008152//metabolic process	GO:0004553//hydrolase activity, hydrolyzing O-glycosyl compounds	-
	CL1096.Contig2	gi|328708807|ref|XP_001952639.2|	0	PREDICTED: lysosomal alpha-glucosidase-like [Acyrthosiphon pisum]	gi|328708806|ref|XM_001952604.2|	0	PREDICTED: Acyrthosiphon pisum lysosomal alpha-glucosidase-like (LOC100158725), mRNA	sp|Q9MYM4|LYAG_BOVIN	1e-139	Lysosomal alpha-glucosidase OS=Bos taurus GN=GAA PE=2 SV=1	lin0222	3e-71	COG1501	Alpha-glucosidases, family 31 of glycosyl hydrolases	K12316	0	lysosomal alpha-glucosidase [EC:3.2.1.20]	-	GO:0016798//hydrolase activity, acting on glycosyl bonds	-
	CL1096.Contig3	gi|328708807|ref|XP_001952639.2|	1e-55	PREDICTED: lysosomal alpha-glucosidase-like [Acyrthosiphon pisum]	gi|328708806|ref|XM_001952604.2|	1e-144	PREDICTED: Acyrthosiphon pisum lysosomal alpha-glucosidase-like (LOC100158725), mRNA	sp|P14410|SUIS_HUMAN	2e-10	Sucrase-isomaltase, intestinal OS=Homo sapiens GN=SI PE=1 SV=6	SPAPB24D3.10c	7e-08	COG1501	Alpha-glucosidases, family 31 of glycosyl hydrolases	K12316	2e-26	lysosomal alpha-glucosidase [EC:3.2.1.20]	-	GO:0015926//glucosidase activity	GO:0044464//cell part;GO:0016020//membrane
	CL1096.Contig4	gi|328708807|ref|XP_001952639.2|	8e-172	PREDICTED: lysosomal alpha-glucosidase-like [Acyrthosiphon pisum]	gi|328708806|ref|XM_001952604.2|	0	PREDICTED: Acyrthosiphon pisum lysosomal alpha-glucosidase-like (LOC100158725), mRNA	sp|Q9MYM4|LYAG_BOVIN	4e-86	Lysosomal alpha-glucosidase OS=Bos taurus GN=GAA PE=2 SV=1	SPAPB24D3.10c	4e-40	COG1501	Alpha-glucosidases, family 31 of glycosyl hydrolases	K12316	1e-132	lysosomal alpha-glucosidase [EC:3.2.1.20]	GO:0008152//metabolic process	GO:0004553//hydrolase activity, hydrolyzing O-glycosyl compounds	-
	CL1096.Contig5	gi|328708807|ref|XP_001952639.2|	1e-103	PREDICTED: lysosomal alpha-glucosidase-like [Acyrthosiphon pisum]	gi|328708806|ref|XM_001952604.2|	0	PREDICTED: Acyrthosiphon pisum lysosomal alpha-glucosidase-like (LOC100158725), mRNA	sp|P10253|LYAG_HUMAN	2e-136	Lysosomal alpha-glucosidase OS=Homo sapiens GN=GAA PE=1 SV=4	SPAPB24D3.10c	7e-55	COG1501	Alpha-glucosidases, family 31 of glycosyl hydrolases	K12316	0	lysosomal alpha-glucosidase [EC:3.2.1.20]	-	GO:0016798//hydrolase activity, acting on glycosyl bonds	-
	CL1096.Contig6	gi|328708807|ref|XP_001952639.2|	0	PREDICTED: lysosomal alpha-glucosidase-like [Acyrthosiphon pisum]	gi|328708806|ref|XM_001952604.2|	0	PREDICTED: Acyrthosiphon pisum lysosomal alpha-glucosidase-like (LOC100158725), mRNA	sp|Q5R7A9|LYAG_PONAB	1e-114	Lysosomal alpha-glucosidase OS=Pongo abelii GN=GAA PE=2 SV=1	SPAPB24D3.10c	6e-70	COG1501	Alpha-glucosidases, family 31 of glycosyl hydrolases	K12316	2e-175	lysosomal alpha-glucosidase [EC:3.2.1.20]	-	GO:0016798//hydrolase activity, acting on glycosyl bonds	-
	CL1096.Contig7	gi|328708807|ref|XP_001952639.2|	0	PREDICTED: lysosomal alpha-glucosidase-like [Acyrthosiphon pisum]	gi|328708806|ref|XM_001952604.2|	0	PREDICTED: Acyrthosiphon pisum lysosomal alpha-glucosidase-like (LOC100158725), mRNA	sp|Q9MYM4|LYAG_BOVIN	0	Lysosomal alpha-glucosidase OS=Bos taurus GN=GAA PE=2 SV=1	alr5331	6e-74	COG1501	Alpha-glucosidases, family 31 of glycosyl hydrolases	K12316	0	lysosomal alpha-glucosidase [EC:3.2.1.20]	-	GO:0016798//hydrolase activity, acting on glycosyl bonds	-
	CL1096.Contig8	gi|328708807|ref|XP_001952639.2|	0	PREDICTED: lysosomal alpha-glucosidase-like [Acyrthosiphon pisum]	gi|328708806|ref|XM_001952604.2|	0	PREDICTED: Acyrthosiphon pisum lysosomal alpha-glucosidase-like (LOC100158725), mRNA	sp|Q9MYM4|LYAG_BOVIN	4e-134	Lysosomal alpha-glucosidase OS=Bos taurus GN=GAA PE=2 SV=1	SPAPB24D3.10c	7e-70	COG1501	Alpha-glucosidases, family 31 of glycosyl hydrolases	K12316	0	lysosomal alpha-glucosidase [EC:3.2.1.20]	-	GO:0016798//hydrolase activity, acting on glycosyl bonds	-
	CL1096.Contig9	gi|328708807|ref|XP_001952639.2|	0	PREDICTED: lysosomal alpha-glucosidase-like [Acyrthosiphon pisum]	gi|328708806|ref|XM_001952604.2|	0	PREDICTED: Acyrthosiphon pisum lysosomal alpha-glucosidase-like (LOC100158725), mRNA	sp|Q9MYM4|LYAG_BOVIN	0	Lysosomal alpha-glucosidase OS=Bos taurus GN=GAA PE=2 SV=1	SPAPB24D3.10c	2e-105	COG1501	Alpha-glucosidases, family 31 of glycosyl hydrolases	K12316	0	lysosomal alpha-glucosidase [EC:3.2.1.20]	-	GO:0016798//hydrolase activity, acting on glycosyl bonds	-
	CL1097.Contig1	gi|328697284|ref|XP_001943244.2|	3e-11	PREDICTED: proactivator polypeptide-like [Acyrthosiphon pisum]	gi|328697283|ref|XM_001943209.2|	0	PREDICTED: Acyrthosiphon pisum proactivator polypeptide-like (LOC100160257), mRNA	sp|Q61207|SAP_MOUSE	5e-25	Sulfated glycoprotein 1 OS=Mus musculus GN=Psap PE=1 SV=2	--	--	--	--	K12382	0	saposin	-	-	-
	CL1097.Contig2	gi|328697284|ref|XP_001943244.2|	2e-14	PREDICTED: proactivator polypeptide-like [Acyrthosiphon pisum]	gi|328697283|ref|XM_001943209.2|	0	PREDICTED: Acyrthosiphon pisum proactivator polypeptide-like (LOC100160257), mRNA	sp|O13035|SAP_CHICK	1e-30	Proactivator polypeptide OS=Gallus gallus GN=PSAP PE=1 SV=1	--	--	--	--	K12382	0	saposin	-	-	-
	CL1098.Contig1	gi|328702704|ref|XP_003241991.1|	0	PREDICTED: hypothetical protein LOC100163498 isoform 2 [Acyrthosiphon pisum]	gi|354796539|gb|JN961040.1|	6e-09	Mus musculus targeted non-conditional, lacZ-tagged mutant allele Rbpjl:tm1e(KOMP)Wtsi; transgenic	sp|Q3U2K0|F193B_MOUSE	3e-20	Protein FAM193B OS=Mus musculus GN=Fam193b PE=2 SV=2	aq_2032	1e-09	COG0532	Translation initiation factor 2 (IF-2; GTPase)	K04574	5e-14	neurofilament heavy polypeptide	-	-	-
	CL1098.Contig2	gi|328702702|ref|XP_001948390.2|	0	PREDICTED: hypothetical protein LOC100163498 isoform 1 [Acyrthosiphon pisum]	gi|354796539|gb|JN961040.1|	7e-09	Mus musculus targeted non-conditional, lacZ-tagged mutant allele Rbpjl:tm1e(KOMP)Wtsi; transgenic	sp|Q8CGI1|F193A_MOUSE	3e-20	Protein FAM193A OS=Mus musculus GN=Fam193a PE=1 SV=2	aq_2032	1e-09	COG0532	Translation initiation factor 2 (IF-2; GTPase)	K04574	7e-14	neurofilament heavy polypeptide	-	-	-
	CL1098.Contig3	gi|328702702|ref|XP_001948390.2|	0	PREDICTED: hypothetical protein LOC100163498 isoform 1 [Acyrthosiphon pisum]	gi|354796539|gb|JN961040.1|	6e-09	Mus musculus targeted non-conditional, lacZ-tagged mutant allele Rbpjl:tm1e(KOMP)Wtsi; transgenic	sp|Q8CGI1|F193A_MOUSE	3e-20	Protein FAM193A OS=Mus musculus GN=Fam193a PE=1 SV=2	aq_2032	1e-09	COG0532	Translation initiation factor 2 (IF-2; GTPase)	K04574	6e-14	neurofilament heavy polypeptide	-	-	-
	CL1099.Contig1	gi|328712685|ref|XP_003244879.1|	0	PREDICTED: hypothetical protein LOC100164443 [Acyrthosiphon pisum]	gi|328712684|ref|XM_003244831.1|	1e-132	PREDICTED: Acyrthosiphon pisum hypothetical protein LOC100164443 (LOC100164443), mRNA	sp|Q8MP30|Y7791_DICDI	2e-14	Uncharacterized histidine-rich protein DDB_G0274557 OS=Dictyostelium discoideum GN=DDB_G0274557 PE=4 SV=1	slr0599	1e-06	COG0515	Serine/threonine protein kinase	K10955	9e-10	intestinal mucin-2	GO:0009987//cellular process	-	-
	CL1099.Contig2	gi|328712685|ref|XP_003244879.1|	0	PREDICTED: hypothetical protein LOC100164443 [Acyrthosiphon pisum]	gi|328712684|ref|XM_003244831.1|	5e-24	PREDICTED: Acyrthosiphon pisum hypothetical protein LOC100164443 (LOC100164443), mRNA	--	--	--	--	--	--	--	K15293	5e-06	protein unc-13	-	-	-
	CL11.Contig1	gi|328716920|ref|XP_001944246.2|	0	PREDICTED: paired box protein Pax-6-like isoform 1 [Acyrthosiphon pisum]	gi|328716917|ref|XM_003246027.1|	0	PREDICTED: Acyrthosiphon pisum paired box protein Pax-6-like, transcript variant 2 (LOC100167378), mRNA	sp|O73917|PAX6_ORYLA	3e-97	Paired box protein Pax-6 OS=Oryzias latipes GN=pax6 PE=2 SV=1	--	--	--	--	K08031	7e-106	paired box protein 6	-	-	-
	CL11.Contig2	gi|328716920|ref|XP_001944246.2|	0	PREDICTED: paired box protein Pax-6-like isoform 1 [Acyrthosiphon pisum]	gi|328716917|ref|XM_003246027.1|	0	PREDICTED: Acyrthosiphon pisum paired box protein Pax-6-like, transcript variant 2 (LOC100167378), mRNA	sp|Q1LZF1|PAX6_BOVIN	2e-115	Paired box protein Pax-6 OS=Bos taurus GN=PAX6 PE=2 SV=1	YDL106c	2e-06	COG5576	Homeodomain-containing transcription factor	K08031	7e-152	paired box protein 6	GO:0045944//positive regulation of transcription from RNA polymerase II promoter;GO:0016319//mushroom body development;GO:0048854//brain morphogenesis;GO:0008056//ocellus development	GO:0003705//RNA polymerase II distal enhancer sequence-specific DNA binding transcription factor activity	-
	CL110.Contig10	gi|328698749|ref|XP_003240724.1|	6e-15	PREDICTED: hypothetical protein LOC100575617 [Acyrthosiphon pisum]	gi|328698748|ref|XM_003240676.1|	1e-107	PREDICTED: Acyrthosiphon pisum hypothetical protein LOC100575617 (LOC100575617), mRNA	--	--	--	--	--	--	--	--	--	--	-	-	-
	CL110.Contig11	gi|328705473|ref|XP_003242820.1|	9e-44	PREDICTED: hypothetical protein LOC100570685 [Acyrthosiphon pisum]	gi|328698748|ref|XM_003240676.1|	1e-107	PREDICTED: Acyrthosiphon pisum hypothetical protein LOC100575617 (LOC100575617), mRNA	--	--	--	--	--	--	--	--	--	--	-	-	-
	CL110.Contig12	gi|328708674|ref|XP_003243767.1|	1e-56	PREDICTED: hypothetical protein LOC100571450 [Acyrthosiphon pisum]	gi|328698748|ref|XM_003240676.1|	1e-138	PREDICTED: Acyrthosiphon pisum hypothetical protein LOC100575617 (LOC100575617), mRNA	--	--	--	--	--	--	--	--	--	--	-	-	-
	CL110.Contig13	gi|328698749|ref|XP_003240724.1|	1e-33	PREDICTED: hypothetical protein LOC100575617 [Acyrthosiphon pisum]	gi|328698748|ref|XM_003240676.1|	1e-79	PREDICTED: Acyrthosiphon pisum hypothetical protein LOC100575617 (LOC100575617), mRNA	--	--	--	--	--	--	--	--	--	--	-	-	-
	CL110.Contig14	gi|328698749|ref|XP_003240724.1|	1e-16	PREDICTED: hypothetical protein LOC100575617 [Acyrthosiphon pisum]	gi|328698748|ref|XM_003240676.1|	1e-138	PREDICTED: Acyrthosiphon pisum hypothetical protein LOC100575617 (LOC100575617), mRNA	--	--	--	--	--	--	--	--	--	--	-	-	-
	CL110.Contig15	gi|328698749|ref|XP_003240724.1|	2e-16	PREDICTED: hypothetical protein LOC100575617 [Acyrthosiphon pisum]	gi|328698748|ref|XM_003240676.1|	1e-130	PREDICTED: Acyrthosiphon pisum hypothetical protein LOC100575617 (LOC100575617), mRNA	sp|P10394|POL4_DROME	2e-43	Retrovirus-related Pol polyprotein from transposon 412 OS=Drosophila melanogaster GN=POL PE=4 SV=1	YIL082w-a_2	2e-38	COG2801	Transposase and inactivated derivatives	K04228	3e-34	arginine vasopressin receptor 2	-	-	-
	CL110.Contig16	gi|328698749|ref|XP_003240724.1|	6e-15	PREDICTED: hypothetical protein LOC100575617 [Acyrthosiphon pisum]	gi|328698748|ref|XM_003240676.1|	1e-131	PREDICTED: Acyrthosiphon pisum hypothetical protein LOC100575617 (LOC100575617), mRNA	--	--	--	--	--	--	--	--	--	--	-	-	-
	CL110.Contig17	gi|328708674|ref|XP_003243767.1|	2e-54	PREDICTED: hypothetical protein LOC100571450 [Acyrthosiphon pisum]	gi|328698748|ref|XM_003240676.1|	1e-131	PREDICTED: Acyrthosiphon pisum hypothetical protein LOC100575617 (LOC100575617), mRNA	--	--	--	--	--	--	--	--	--	--	-	-	-
	CL110.Contig18	gi|328708674|ref|XP_003243767.1|	1e-56	PREDICTED: hypothetical protein LOC100571450 [Acyrthosiphon pisum]	gi|328698748|ref|XM_003240676.1|	1e-138	PREDICTED: Acyrthosiphon pisum hypothetical protein LOC100575617 (LOC100575617), mRNA	--	--	--	--	--	--	--	--	--	--	-	-	-
	CL110.Contig19	gi|328698749|ref|XP_003240724.1|	8e-15	PREDICTED: hypothetical protein LOC100575617 [Acyrthosiphon pisum]	gi|328698748|ref|XM_003240676.1|	1e-107	PREDICTED: Acyrthosiphon pisum hypothetical protein LOC100575617 (LOC100575617), mRNA	--	--	--	--	--	--	--	--	--	--	-	-	-
	CL110.Contig1	gi|328708674|ref|XP_003243767.1|	4e-44	PREDICTED: hypothetical protein LOC100571450 [Acyrthosiphon pisum]	gi|328698748|ref|XM_003240676.1|	2e-62	PREDICTED: Acyrthosiphon pisum hypothetical protein LOC100575617 (LOC100575617), mRNA	--	--	--	--	--	--	--	--	--	--	-	-	-
	CL110.Contig20	gi|328708674|ref|XP_003243767.1|	2e-54	PREDICTED: hypothetical protein LOC100571450 [Acyrthosiphon pisum]	gi|328698748|ref|XM_003240676.1|	1e-131	PREDICTED: Acyrthosiphon pisum hypothetical protein LOC100575617 (LOC100575617), mRNA	--	--	--	--	--	--	--	--	--	--	-	-	-
	CL110.Contig21	gi|328698749|ref|XP_003240724.1|	7e-15	PREDICTED: hypothetical protein LOC100575617 [Acyrthosiphon pisum]	gi|328698748|ref|XM_003240676.1|	1e-138	PREDICTED: Acyrthosiphon pisum hypothetical protein LOC100575617 (LOC100575617), mRNA	--	--	--	--	--	--	--	--	--	--	-	-	-
	CL110.Contig22	gi|328705473|ref|XP_003242820.1|	9e-44	PREDICTED: hypothetical protein LOC100570685 [Acyrthosiphon pisum]	gi|328698748|ref|XM_003240676.1|	1e-107	PREDICTED: Acyrthosiphon pisum hypothetical protein LOC100575617 (LOC100575617), mRNA	--	--	--	--	--	--	--	--	--	--	-	-	-
	CL110.Contig23	gi|328705473|ref|XP_003242820.1|	9e-44	PREDICTED: hypothetical protein LOC100570685 [Acyrthosiphon pisum]	gi|328698748|ref|XM_003240676.1|	1e-107	PREDICTED: Acyrthosiphon pisum hypothetical protein LOC100575617 (LOC100575617), mRNA	--	--	--	--	--	--	--	--	--	--	-	-	-
	CL110.Contig24	gi|328698749|ref|XP_003240724.1|	1e-33	PREDICTED: hypothetical protein LOC100575617 [Acyrthosiphon pisum]	gi|328698748|ref|XM_003240676.1|	1e-79	PREDICTED: Acyrthosiphon pisum hypothetical protein LOC100575617 (LOC100575617), mRNA	--	--	--	--	--	--	--	--	--	--	-	-	-
	CL110.Contig25	gi|328708674|ref|XP_003243767.1|	2e-56	PREDICTED: hypothetical protein LOC100571450 [Acyrthosiphon pisum]	gi|328698748|ref|XM_003240676.1|	1e-138	PREDICTED: Acyrthosiphon pisum hypothetical protein LOC100575617 (LOC100575617), mRNA	--	--	--	--	--	--	--	--	--	--	-	-	-
	CL110.Contig26	gi|270015966|gb|EFA12414.1|	1e-60	hypothetical protein TcasGA2_TC006847 [Tribolium castaneum]	gi|328698748|ref|XM_003240676.1|	3e-79	PREDICTED: Acyrthosiphon pisum hypothetical protein LOC100575617 (LOC100575617), mRNA	sp|P10394|POL4_DROME	2e-43	Retrovirus-related Pol polyprotein from transposon 412 OS=Drosophila melanogaster GN=POL PE=4 SV=1	YIL082w-a_2	2e-38	COG2801	Transposase and inactivated derivatives	K04228	3e-34	arginine vasopressin receptor 2	-	-	-
	CL110.Contig27	gi|270015966|gb|EFA12414.1|	1e-60	hypothetical protein TcasGA2_TC006847 [Tribolium castaneum]	gi|328698748|ref|XM_003240676.1|	1e-107	PREDICTED: Acyrthosiphon pisum hypothetical protein LOC100575617 (LOC100575617), mRNA	sp|P10394|POL4_DROME	3e-43	Retrovirus-related Pol polyprotein from transposon 412 OS=Drosophila melanogaster GN=POL PE=4 SV=1	YIL082w-a_2	2e-38	COG2801	Transposase and inactivated derivatives	K04228	4e-34	arginine vasopressin receptor 2	-	-	-
	CL110.Contig28	gi|328708674|ref|XP_003243767.1|	2e-54	PREDICTED: hypothetical protein LOC100571450 [Acyrthosiphon pisum]	gi|328698748|ref|XM_003240676.1|	1e-131	PREDICTED: Acyrthosiphon pisum hypothetical protein LOC100575617 (LOC100575617), mRNA	--	--	--	--	--	--	--	--	--	--	-	-	-
	CL110.Contig29	gi|270015966|gb|EFA12414.1|	1e-60	hypothetical protein TcasGA2_TC006847 [Tribolium castaneum]	gi|328698748|ref|XM_003240676.1|	1e-107	PREDICTED: Acyrthosiphon pisum hypothetical protein LOC100575617 (LOC100575617), mRNA	sp|P10394|POL4_DROME	3e-43	Retrovirus-related Pol polyprotein from transposon 412 OS=Drosophila melanogaster GN=POL PE=4 SV=1	YIL082w-a_2	2e-38	COG2801	Transposase and inactivated derivatives	K04228	4e-34	arginine vasopressin receptor 2	-	-	-
	CL110.Contig2	gi|328698749|ref|XP_003240724.1|	3e-13	PREDICTED: hypothetical protein LOC100575617 [Acyrthosiphon pisum]	gi|328698748|ref|XM_003240676.1|	1e-62	PREDICTED: Acyrthosiphon pisum hypothetical protein LOC100575617 (LOC100575617), mRNA	--	--	--	--	--	--	--	--	--	--	-	-	-
	CL110.Contig30	gi|270015966|gb|EFA12414.1|	1e-60	hypothetical protein TcasGA2_TC006847 [Tribolium castaneum]	gi|328698748|ref|XM_003240676.1|	1e-107	PREDICTED: Acyrthosiphon pisum hypothetical protein LOC100575617 (LOC100575617), mRNA	sp|P10394|POL4_DROME	3e-43	Retrovirus-related Pol polyprotein from transposon 412 OS=Drosophila melanogaster GN=POL PE=4 SV=1	YIL082w-a_2	2e-38	COG2801	Transposase and inactivated derivatives	K04228	4e-34	arginine vasopressin receptor 2	-	-	-
	CL110.Contig31	gi|270015966|gb|EFA12414.1|	1e-60	hypothetical protein TcasGA2_TC006847 [Tribolium castaneum]	gi|328698748|ref|XM_003240676.1|	1e-107	PREDICTED: Acyrthosiphon pisum hypothetical protein LOC100575617 (LOC100575617), mRNA	sp|P10394|POL4_DROME	3e-43	Retrovirus-related Pol polyprotein from transposon 412 OS=Drosophila melanogaster GN=POL PE=4 SV=1	YIL082w-a_2	2e-38	COG2801	Transposase and inactivated derivatives	K04228	4e-34	arginine vasopressin receptor 2	-	-	-
	CL110.Contig32	gi|328698749|ref|XP_003240724.1|	2e-16	PREDICTED: hypothetical protein LOC100575617 [Acyrthosiphon pisum]	gi|328698748|ref|XM_003240676.1|	1e-107	PREDICTED: Acyrthosiphon pisum hypothetical protein LOC100575617 (LOC100575617), mRNA	sp|P10394|POL4_DROME	3e-43	Retrovirus-related Pol polyprotein from transposon 412 OS=Drosophila melanogaster GN=POL PE=4 SV=1	YIL082w-a_2	2e-38	COG2801	Transposase and inactivated derivatives	K04228	4e-34	arginine vasopressin receptor 2	-	-	-
	CL110.Contig33	gi|270015966|gb|EFA12414.1|	1e-60	hypothetical protein TcasGA2_TC006847 [Tribolium castaneum]	gi|328698748|ref|XM_003240676.1|	1e-107	PREDICTED: Acyrthosiphon pisum hypothetical protein LOC100575617 (LOC100575617), mRNA	sp|P10394|POL4_DROME	3e-43	Retrovirus-related Pol polyprotein from transposon 412 OS=Drosophila melanogaster GN=POL PE=4 SV=1	YIL082w-a_2	2e-38	COG2801	Transposase and inactivated derivatives	K04228	4e-34	arginine vasopressin receptor 2	-	-	-
	CL110.Contig34	gi|328698749|ref|XP_003240724.1|	1e-16	PREDICTED: hypothetical protein LOC100575617 [Acyrthosiphon pisum]	gi|328698748|ref|XM_003240676.1|	1e-131	PREDICTED: Acyrthosiphon pisum hypothetical protein LOC100575617 (LOC100575617), mRNA	--	--	--	--	--	--	--	--	--	--	-	-	-
	CL110.Contig35	gi|270015966|gb|EFA12414.1|	1e-60	hypothetical protein TcasGA2_TC006847 [Tribolium castaneum]	gi|328698748|ref|XM_003240676.1|	1e-107	PREDICTED: Acyrthosiphon pisum hypothetical protein LOC100575617 (LOC100575617), mRNA	sp|P10394|POL4_DROME	3e-43	Retrovirus-related Pol polyprotein from transposon 412 OS=Drosophila melanogaster GN=POL PE=4 SV=1	YIL082w-a_2	2e-38	COG2801	Transposase and inactivated derivatives	K04228	4e-34	arginine vasopressin receptor 2	-	-	-
	CL110.Contig36	gi|270015966|gb|EFA12414.1|	1e-60	hypothetical protein TcasGA2_TC006847 [Tribolium castaneum]	gi|328698748|ref|XM_003240676.1|	3e-79	PREDICTED: Acyrthosiphon pisum hypothetical protein LOC100575617 (LOC100575617), mRNA	sp|P10394|POL4_DROME	3e-43	Retrovirus-related Pol polyprotein from transposon 412 OS=Drosophila melanogaster GN=POL PE=4 SV=1	YIL082w-a_2	2e-38	COG2801	Transposase and inactivated derivatives	K04228	4e-34	arginine vasopressin receptor 2	-	-	-
	CL110.Contig37	gi|328708674|ref|XP_003243767.1|	3e-54	PREDICTED: hypothetical protein LOC100571450 [Acyrthosiphon pisum]	gi|328698748|ref|XM_003240676.1|	1e-131	PREDICTED: Acyrthosiphon pisum hypothetical protein LOC100575617 (LOC100575617), mRNA	--	--	--	--	--	--	--	--	--	--	-	-	-
	CL110.Contig38	gi|270015966|gb|EFA12414.1|	1e-60	hypothetical protein TcasGA2_TC006847 [Tribolium castaneum]	gi|328698748|ref|XM_003240676.1|	1e-107	PREDICTED: Acyrthosiphon pisum hypothetical protein LOC100575617 (LOC100575617), mRNA	sp|P10394|POL4_DROME	3e-43	Retrovirus-related Pol polyprotein from transposon 412 OS=Drosophila melanogaster GN=POL PE=4 SV=1	YIL082w-a_2	2e-38	COG2801	Transposase and inactivated derivatives	K04228	4e-34	arginine vasopressin receptor 2	-	-	-
	CL110.Contig39	gi|328708674|ref|XP_003243767.1|	1e-56	PREDICTED: hypothetical protein LOC100571450 [Acyrthosiphon pisum]	gi|328698748|ref|XM_003240676.1|	1e-138	PREDICTED: Acyrthosiphon pisum hypothetical protein LOC100575617 (LOC100575617), mRNA	--	--	--	--	--	--	--	--	--	--	-	-	-
	CL110.Contig3	gi|328708674|ref|XP_003243767.1|	2e-44	PREDICTED: hypothetical protein LOC100571450 [Acyrthosiphon pisum]	gi|328698748|ref|XM_003240676.1|	1e-62	PREDICTED: Acyrthosiphon pisum hypothetical protein LOC100575617 (LOC100575617), mRNA	--	--	--	--	--	--	--	--	--	--	-	-	-
	CL110.Contig40	gi|270015966|gb|EFA12414.1|	1e-60	hypothetical protein TcasGA2_TC006847 [Tribolium castaneum]	gi|328698748|ref|XM_003240676.1|	1e-137	PREDICTED: Acyrthosiphon pisum hypothetical protein LOC100575617 (LOC100575617), mRNA	sp|P10394|POL4_DROME	3e-43	Retrovirus-related Pol polyprotein from transposon 412 OS=Drosophila melanogaster GN=POL PE=4 SV=1	YIL082w-a_2	2e-38	COG2801	Transposase and inactivated derivatives	K04228	4e-34	arginine vasopressin receptor 2	-	-	-
	CL110.Contig41	gi|270015966|gb|EFA12414.1|	1e-60	hypothetical protein TcasGA2_TC006847 [Tribolium castaneum]	gi|328698748|ref|XM_003240676.1|	1e-107	PREDICTED: Acyrthosiphon pisum hypothetical protein LOC100575617 (LOC100575617), mRNA	sp|P10394|POL4_DROME	3e-43	Retrovirus-related Pol polyprotein from transposon 412 OS=Drosophila melanogaster GN=POL PE=4 SV=1	YIL082w-a_2	2e-38	COG2801	Transposase and inactivated derivatives	K04228	4e-34	arginine vasopressin receptor 2	-	-	-
	CL110.Contig42	gi|328698749|ref|XP_003240724.1|	2e-16	PREDICTED: hypothetical protein LOC100575617 [Acyrthosiphon pisum]	gi|328698748|ref|XM_003240676.1|	3e-79	PREDICTED: Acyrthosiphon pisum hypothetical protein LOC100575617 (LOC100575617), mRNA	sp|P10394|POL4_DROME	3e-43	Retrovirus-related Pol polyprotein from transposon 412 OS=Drosophila melanogaster GN=POL PE=4 SV=1	YIL082w-a_2	2e-38	COG2801	Transposase and inactivated derivatives	K04228	4e-34	arginine vasopressin receptor 2	-	-	-
	CL110.Contig43	gi|270015966|gb|EFA12414.1|	1e-60	hypothetical protein TcasGA2_TC006847 [Tribolium castaneum]	gi|328698748|ref|XM_003240676.1|	1e-137	PREDICTED: Acyrthosiphon pisum hypothetical protein LOC100575617 (LOC100575617), mRNA	sp|P10394|POL4_DROME	3e-43	Retrovirus-related Pol polyprotein from transposon 412 OS=Drosophila melanogaster GN=POL PE=4 SV=1	YIL082w-a_2	2e-38	COG2801	Transposase and inactivated derivatives	K04228	4e-34	arginine vasopressin receptor 2	-	-	-
	CL110.Contig44	gi|328698749|ref|XP_003240724.1|	1e-16	PREDICTED: hypothetical protein LOC100575617 [Acyrthosiphon pisum]	gi|328698748|ref|XM_003240676.1|	1e-138	PREDICTED: Acyrthosiphon pisum hypothetical protein LOC100575617 (LOC100575617), mRNA	--	--	--	--	--	--	--	--	--	--	-	-	-
	CL110.Contig45	gi|328698749|ref|XP_003240724.1|	1e-16	PREDICTED: hypothetical protein LOC100575617 [Acyrthosiphon pisum]	gi|328698748|ref|XM_003240676.1|	2e-79	PREDICTED: Acyrthosiphon pisum hypothetical protein LOC100575617 (LOC100575617), mRNA	--	--	--	--	--	--	--	--	--	--	-	-	-
	CL110.Contig46	gi|328698749|ref|XP_003240724.1|	1e-16	PREDICTED: hypothetical protein LOC100575617 [Acyrthosiphon pisum]	gi|328698748|ref|XM_003240676.1|	1e-107	PREDICTED: Acyrthosiphon pisum hypothetical protein LOC100575617 (LOC100575617), mRNA	--	--	--	--	--	--	--	--	--	--	-	-	-
[truncated: 61,927 more rows]
