# Supplementary material for: Transcriptome Analysis of Green Peach Aphid (Myzus persicae): Insight into Developmental Regulation and Inter-Species Divergence
Source: Front Plant Sci. 2016 Oct 21;7:1562. doi: 10.3389/fpls.2016.01562 (PMC5072348; doi:10.3389/fpls.2016.01562)
Supplement: Supplementary file 3 [file Table3.XLSX]

## Sheet: KEGG
	Table S3. Insect-related KEGG pathway classifications of green peach aphid sequences.
	Pathway	Gene number	Pathway ID
	Metabolic pathways	3286	ko01100
	RNA transport	1107	ko03013
	Focal adhesion	846	ko04510
	Spliceosome	827	ko03040
	Regulation of actin cytoskeleton	814	ko04810
	mRNA surveillance pathway	813	ko03015
	Tight junction	671	ko04530
	Endocytosis	609	ko04144
	MAPK signaling pathway	608	ko04010
	Purine metabolism	579	ko00230
	Starch and sucrose metabolism	485	ko00500
	Ubiquitin mediated proteolysis	467	ko04120
	Neuroactive ligand-receptor interaction	459	ko04080
	ABC transporters	458	ko02010
	Insulin signaling pathway	456	ko04910
	Ribosome biogenesis in eukaryotes	448	ko03008
	Calcium signaling pathway	442	ko04020
	Protein processing in endoplasmic reticulum	441	ko04141
	Lysosome	440	ko04142
	Pyrimidine metabolism	429	ko00240
	Cell cycle	429	ko04110
	Peroxisome	414	ko04146
	Dopaminergic synapse	399	ko04728
	Chemokine signaling pathway	392	ko04062
	Protein digestion and absorption	366	ko04974
	Vitamin digestion and absorption	358	ko04977
	Wnt signaling pathway	351	ko04310
	Other types of O-glycan biosynthesis	345	ko00514
	Mineral absorption	318	ko04978
	Phagosome	318	ko04145
	Galactose metabolism	316	ko00052
	Salivary secretion	316	ko04970
	Neurotrophin signaling pathway	312	ko04722
	Valine, leucine and isoleucine degradation	306	ko00280
	Drug metabolism - other enzymes	302	ko00983
	Axon guidance	299	ko04360
	PPAR signaling pathway	296	ko03320
	Retinol metabolism	296	ko00830
	Lysine degradation	279	ko00310
	Adherens junction	278	ko04520
	Fc gamma R-mediated phagocytosis	276	ko04666
	Oocyte meiosis	273	ko04114
	Drug metabolism - cytochrome P450	269	ko00982
	Metabolism of xenobiotics by cytochrome P450	268	ko00980
	Pentose and glucuronate interconversions	261	ko00040
	Basal transcription factors	260	ko03022
	Fatty acid metabolism	260	ko00071
	Steroid hormone biosynthesis	245	ko00140
	T cell receptor signaling pathway	240	ko04660
	ErbB signaling pathway	237	ko04012
	RNA degradation	236	ko03018
	Cholinergic synapse	230	ko04725
	Synaptic vesicle cycle	229	ko04721
	Glycerophospholipid metabolism	229	ko00564
	RNA polymerase	228	ko03020
	Long-term potentiation	226	ko04720
	beta-Alanine metabolism	223	ko00410
	p53 signaling pathway	222	ko04115
	ECM-receptor interaction	220	ko04512
	Ascorbate and aldarate metabolism	218	ko00053
	Dorso-ventral axis formation	213	ko04320
	Bacterial invasion of epithelial cells	212	ko05100
	Glutamatergic synapse	212	ko04724
	Vasopressin-regulated water reabsorption	210	ko04962
	Propanoate metabolism	203	ko00640
	Nucleotide excision repair	201	ko03420
	Retrograde endocannabinoid signaling	201	ko04723
	Carbohydrate digestion and absorption	200	ko04973
	alpha-Linolenic acid metabolism	199	ko00592
	Biosynthesis of unsaturated fatty acids	198	ko01040
	Glycerolipid metabolism	198	ko00561
	VEGF signaling pathway	193	ko04370
	mTOR signaling pathway	188	ko04150
	Pathogenic Escherichia coli infection	185	ko05130
	Amino sugar and nucleotide sugar metabolism	181	ko00520
	Phosphatidylinositol signaling system	176	ko04070
	Oxidative phosphorylation	176	ko00190
	Glycine, serine and threonine metabolism	173	ko00260
	Butanoate metabolism	173	ko00650
	NF-kappa B signaling pathway	172	ko04064
	GnRH signaling pathway	171	ko04912
	Inositol phosphate metabolism	167	ko00562
	Jak-STAT signaling pathway	167	ko04630
	Long-term depression	165	ko04730
	Melanogenesis	163	ko04916
	Homologous recombination	163	ko03440
	Apoptosis	163	ko04210
	Cocaine addiction	160	ko05030
	Hedgehog signaling pathway	160	ko04340
	GABAergic synapse	160	ko04727
	Aminoacyl-tRNA biosynthesis	160	ko00970
	Glutathione metabolism	156	ko00480
	Fc epsilon RI signaling pathway	152	ko04664
	Natural killer cell mediated cytotoxicity	151	ko04650
	Antigen processing and presentation	150	ko04612
	Adipocytokine signaling pathway	148	ko04920
	TGF-beta signaling pathway	148	ko04350
	Cell adhesion molecules (CAMs)	147	ko04514
	Gap junction	146	ko04540
	Toll-like receptor signaling pathway	145	ko04620
	B cell receptor signaling pathway	142	ko04662
	Complement and coagulation cascades	140	ko04610
	Fat digestion and absorption	138	ko04975
	Terpenoid backbone biosynthesis	137	ko00900
	Epithelial cell signaling in Helicobacter pylori infection	136	ko05120
	Cytosolic DNA-sensing pathway	132	ko04623
	N-Glycan biosynthesis	130	ko00510
	Pyruvate metabolism	127	ko00620
	Endocrine and other factor-regulated calcium reabsorption	125	ko04961
	Tyrosine metabolism	123	ko00350
	Phototransduction - fly	122	ko04745
	Insect hormone biosynthesis	120	ko00981
	Cytokine-cytokine receptor interaction	120	ko04060
	Notch signaling pathway	119	ko04330
	Ribosome	112	ko03010
	Glycolysis / Gluconeogenesis	110	ko00010
	Sphingolipid metabolism	109	ko00600
	NOD-like receptor signaling pathway	106	ko04621
	Arginine and proline metabolism	102	ko00330
	SNARE interactions in vesicular transport	99	ko04130
	Glycosphingolipid biosynthesis - ganglio series	98	ko00604
	Glycosylphosphatidylinositol(GPI)-anchor biosynthesis	94	ko00563
	Tryptophan metabolism	93	ko00380
	Pentose phosphate pathway	92	ko00030
	RIG-I-like receptor signaling pathway	91	ko04622
	Olfactory transduction	89	ko04740
	Circadian rhythm - fly	88	ko04711
	Glycosaminoglycan biosynthesis - heparan sulfate	88	ko00534
	Fructose and mannose metabolism	87	ko00051
	Cysteine and methionine metabolism	86	ko00270
	Fatty acid elongation	86	ko00062
	DNA replication	85	ko03030
	Phototransduction	83	ko04744
	Nicotine addiction	82	ko05033
	MAPK signaling pathway - fly	79	ko04013
	Rheumatoid arthritis	73	ko05323
	Citrate cycle (TCA cycle)	72	ko00020
	Type I diabetes mellitus	68	ko04940
	Riboflavin metabolism	67	ko00740
	Arachidonic acid metabolism	67	ko00590
	Alanine, aspartate and glutamate metabolism	67	ko00250
	Nicotinate and nicotinamide metabolism	65	ko00760
	Aldosterone-regulated sodium reabsorption	63	ko04960
	Taste transduction	63	ko04742
	Base excision repair	61	ko03410
	Ether lipid metabolism	61	ko00565
	Phenylalanine metabolism	61	ko00360
	Collecting duct acid secretion	58	ko04966
	Glyoxylate and dicarboxylate metabolism	58	ko00630
	Mismatch repair	58	ko03430
	Linoleic acid metabolism	54	ko00591
	Fatty acid biosynthesis	53	ko00061
	Glycosaminoglycan degradation	51	ko00531
	Other glycan degradation	51	ko00511
	Primary immunodeficiency	50	ko05340
	Regulation of autophagy	48	ko04140
	Synthesis and degradation of ketone bodies	48	ko00072
	Steroid biosynthesis	47	ko00100
	Proximal tubule bicarbonate reclamation	47	ko04964
	Proteasome	46	ko03050
	Histidine metabolism	41	ko00340
	Folate biosynthesis	41	ko00790
	Taurine and hypotaurine metabolism	40	ko00430
	Protein export	36	ko03060
	Non-homologous end-joining	36	ko03450
	One carbon pool by folate	35	ko00670
	Cyanoamino acid metabolism	35	ko00460
	Ubiquinone and other terpenoid-quinone biosynthesis	31	ko00130
	Pantothenate and CoA biosynthesis	30	ko00770
	Glycosaminoglycan biosynthesis - chondroitin sulfate	27	ko00532
	Selenocompound metabolism	25	ko00450
	Sulfur relay system	25	ko04122
	Mucin type O-Glycan biosynthesis	23	ko00512
	Glycosphingolipid biosynthesis - globo series	22	ko00603
	Glycosaminoglycan biosynthesis - keratan sulfate	20	ko00533
	Valine, leucine and isoleucine biosynthesis	19	ko00290
	Sulfur metabolism	15	ko00920
	Vitamin B6 metabolism	14	ko00750
	Caffeine metabolism	11	ko00232
	Glycosphingolipid biosynthesis - lacto and neolacto series	11	ko00601
	Lipoic acid metabolism	10	ko00785
	D-Arginine and D-ornithine metabolism	9	ko00472
	Thiamine metabolism	8	ko00730
	Phenylalanine, tyrosine and tryptophan biosynthesis	7	ko00400
	Biotin metabolism	5	ko00780
	Lysine biosynthesis	4	ko00300
	D-Glutamine and D-glutamate metabolism	1	ko00471
