# Supplementary material for: Transcriptome Analysis of Green Peach Aphid (Myzus persicae): Insight into Developmental Regulation and Inter-Species Divergence
Source: Front Plant Sci. 2016 Oct 21;7:1562. doi: 10.3389/fpls.2016.01562 (PMC5072348; doi:10.3389/fpls.2016.01562)
Supplement: Supplementary file 4 [file Table4.XLSX]

## Sheet: Differentially expressed genes
	Table S4. Differentially expressed genes indicated by the FPKM statistical analysis.
	Gene ID	log2 (nymph/adult)	FDR	Nr
				ID	Evalue	Annotation
	Unigene16505	6.12378	3.11e-57	gi|330846489|ref|XP_003295059.1|	4e-06	hypothetical protein DICPUDRAFT_44296 [Dictyostelium purpureum] >gi|325074334|gb|EGC28417.1| hypothetical protein DICPUDRAFT_44296 [Dictyostelium purpureum]
	CL5870.Contig1	5.79	6.4e-149	gi|156358781|ref|XP_001624693.1|	2e-20	predicted protein [Nematostella vectensis] >gi|156211488|gb|EDO32593.1| predicted protein [Nematostella vectensis]
	CL3787.Contig1	5.73716	1.08e-85	gi|330846487|ref|XP_003295058.1|	2e-37	hypothetical protein DICPUDRAFT_90946 [Dictyostelium purpureum] >gi|325074333|gb|EGC28416.1| hypothetical protein DICPUDRAFT_90946 [Dictyostelium purpureum]
	CL3939.Contig2	5.24681	2.72e-127	gi|156320549|ref|XP_001618200.1|	5e-16	hypothetical protein NEMVEDRAFT_v1g155353 [Nematostella vectensis] >gi|156330400|ref|XP_001619109.1| hypothetical protein NEMVEDRAFT_v1g152336 [Nematostella vectensis] >gi|156197983|gb|EDO26100.1| predicted protein [Nematostella vectensis] >gi|156201630|gb|EDO27009.1| predicted protein [Nematostella vectensis]
	Unigene18332	4.96574	0	gi|328716196|ref|XP_003245861.1|	1e-97	PREDICTED: hypothetical protein LOC100166479 [Acyrthosiphon pisum]
	CL2012.Contig1	4.90735	1.13e-119	gi|403334965|gb|EJY66653.1|	2e-29	hypothetical protein OXYTRI_13058 [Oxytricha trifallax]
	CL27.Contig6	4.62927	9.78e-36	gi|328708573|ref|XP_001951829.2|	0	PREDICTED: cytochrome P450 4C1-like [Acyrthosiphon pisum]
	CL4258.Contig3	4.62907	1.77e-89	gi|321449222|gb|EFX61784.1|	4e-22	hypothetical protein DAPPUDRAFT_68692 [Daphnia pulex]
	Unigene2111	4.5321	5.36e-22	gi|29124930|gb|AAO63547.1|	6e-06	cuticle protein [Lipaphis erysimi]
	Unigene4944	4.2099	0	gi|328716196|ref|XP_003245861.1|	5e-41	PREDICTED: hypothetical protein LOC100166479 [Acyrthosiphon pisum]
	CL3325.Contig1	4.1876	8.52e-293	gi|328715903|ref|XP_001944515.2|	0	PREDICTED: fatty acyl-CoA reductase 1-like [Acyrthosiphon pisum]
	CL4114.Contig1	4.16966	3.5e-85	gi|240849107|ref|NP_001155418.1|	3e-69	cuticular protein-like precursor [Acyrthosiphon pisum] >gi|239789872|dbj|BAH71533.1| ACYPI001253 [Acyrthosiphon pisum]
	Unigene17916	4.16445	0	gi|240848949|ref|NP_001155703.1|	2e-12	cuticular protein 11 precursor [Acyrthosiphon pisum] >gi|239789663|dbj|BAH71442.1| ACYPI007329 [Acyrthosiphon pisum] >gi|239790734|dbj|BAH71909.1| ACYPI007329 [Acyrthosiphon pisum]
	Unigene9340	4.11756	0.000500525	--	--	--
	Unigene16140	4.1174	0.000500234	--	--	--
	Unigene9930	4.11737	7.67e-08	--	--	--
	Unigene25492	4.11721	0.000500307	gi|328708233|ref|XP_003243630.1|	8e-48	PREDICTED: hypothetical protein LOC100570211 [Acyrthosiphon pisum]
	Unigene20323	4.11707	0.000500161	--	--	--
	Unigene2660	4.11692	0.000500597	--	--	--
	Unigene6429	4.11658	0.000500379	gi|328699486|ref|XP_003240947.1|	6e-20	PREDICTED: KRAB-A domain-containing protein 2-like [Acyrthosiphon pisum]
	Unigene9289	4.11572	0.000500452	--	--	--
	Unigene131	4.03583	0.000881551	--	--	--
	Unigene3700	4.03574	0.000881792	--	--	--
	Unigene9575	4.03489	0.000881672	--	--	--
	Unigene22531	4.03461	0.000881913	--	--	--
	Unigene3091	4.0343	0.000882154	--	--	--
	Unigene2686	4.03359	0.000882034	--	--	--
	Unigene24212	3.91721	1.45e-19	--	--	--
	Unigene8770	3.90239	1.53e-06	--	--	--
	Unigene12432	3.87839	1.19e-12	gi|328708573|ref|XP_001951829.2|	2e-30	PREDICTED: cytochrome P450 4C1-like [Acyrthosiphon pisum]
	Unigene8116	3.87805	0	gi|239789434|dbj|BAH71342.1|	9e-23	ACYPI002889 [Acyrthosiphon pisum]
	Unigene26602	3.85564	0	gi|328716172|ref|XP_003245856.1|	1e-180	PREDICTED: hypothetical protein LOC100166051 isoform 3 [Acyrthosiphon pisum]
	Unigene8055	3.83942	0	--	--	--
	Unigene2211	3.8218	4.45e-09	--	--	--
	CL962.Contig6	3.79014	8.05e-09	gi|328716099|ref|XP_001945793.2|	0	PREDICTED: glucose dehydrogenase [acceptor]-like [Acyrthosiphon pisum]
	Unigene18612	3.78363	1.88e-40	--	--	--
	Unigene1853	3.73571	1.86e-30	--	--	--
	Unigene16021	3.72335	2.04e-109	gi|240848949|ref|NP_001155703.1|	3e-29	cuticular protein 11 precursor [Acyrthosiphon pisum] >gi|239789663|dbj|BAH71442.1| ACYPI007329 [Acyrthosiphon pisum] >gi|239790734|dbj|BAH71909.1| ACYPI007329 [Acyrthosiphon pisum]
	Unigene2266	3.70244	1.59e-05	--	--	--
	Unigene7580	3.68516	0	gi|240849107|ref|NP_001155418.1|	1e-80	cuticular protein-like precursor [Acyrthosiphon pisum] >gi|239789872|dbj|BAH71533.1| ACYPI001253 [Acyrthosiphon pisum]
	Unigene1986	3.6838	4.7e-08	--	--	--
	Unigene25542	3.6475	2.82e-05	--	--	--
	Unigene28837	3.64724	2.82e-05	--	--	--
	Unigene22095	3.61977	4.47e-10	--	--	--
	Unigene26603	3.61543	5.4e-233	gi|328716172|ref|XP_003245856.1|	7e-162	PREDICTED: hypothetical protein LOC100166051 isoform 3 [Acyrthosiphon pisum]
	Unigene6332	3.59163	5.01e-05	--	--	--
	Unigene22309	3.59119	8.03e-10	--	--	--
	Unigene26605	3.58761	2.82e-77	gi|328717265|ref|XP_001944179.2|	0	PREDICTED: glucose dehydrogenase [acceptor]-like [Acyrthosiphon pisum]
	Unigene30530	3.58752	0	gi|328714185|ref|XP_003245289.1|	4e-17	PREDICTED: hypothetical protein LOC100572968 [Acyrthosiphon pisum]
	CL1745.Contig3	3.53348	4.84e-07	--	--	--
	Unigene15581	3.5323	8.85e-05	--	--	--
	Unigene25340	3.53207	7.14e-14	--	--	--
	Unigene25170	3.53201	4.84e-07	--	--	--
	Unigene4021	3.53098	8.85e-05	--	--	--
	Unigene27924	3.528	0	gi|240848949|ref|NP_001155703.1|	1e-30	cuticular protein 11 precursor [Acyrthosiphon pisum] >gi|239789663|dbj|BAH71442.1| ACYPI007329 [Acyrthosiphon pisum] >gi|239790734|dbj|BAH71909.1| ACYPI007329 [Acyrthosiphon pisum]
	CL4484.Contig1	3.51423	0	gi|328714185|ref|XP_003245289.1|	9e-46	PREDICTED: hypothetical protein LOC100572968 [Acyrthosiphon pisum]
	CL4484.Contig2	3.48209	0	gi|239791053|dbj|BAH72042.1|	2e-35	ACYPI007573 [Acyrthosiphon pisum]
	Unigene6931	3.47086	0.000154747	gi|328708600|ref|XP_001946452.2|	3e-28	PREDICTED: hypothetical protein LOC100160822 [Acyrthosiphon pisum]
	Unigene22414	3.47086	0.000154698	gi|328719140|ref|XP_003246674.1|	9e-33	PREDICTED: hypothetical protein LOC100159827 isoform 5 [Acyrthosiphon pisum]
	Unigene5630	3.47085	0.000154722	--	--	--
	CL1752.Contig1	3.46695	8.5e-244	gi|328716172|ref|XP_003245856.1|	2e-162	PREDICTED: hypothetical protein LOC100166051 isoform 3 [Acyrthosiphon pisum]
	Unigene25191	3.44969	3.39e-19	gi|274324124|ref|NP_001162108.1|	1e-24	cuticular protein 16 precursor [Acyrthosiphon pisum] >gi|288558752|ref|NP_001165740.1| cuticular protein 40 [Acyrthosiphon pisum] >gi|239788773|dbj|BAH71050.1| ACYPI001599 [Acyrthosiphon pisum] >gi|239790158|dbj|BAH71656.1| ACYPI009941 [Acyrthosiphon pisum]
	Unigene8003	3.44966	1.56e-25	--	--	--
	Unigene2689	3.44966	1.53e-06	--	--	--
	CL4114.Contig2	3.44753	0	gi|240849107|ref|NP_001155418.1|	6e-85	cuticular protein-like precursor [Acyrthosiphon pisum] >gi|239789872|dbj|BAH71533.1| ACYPI001253 [Acyrthosiphon pisum]
	Unigene25143	3.4231	1.17e-16	--	--	--
	CL27.Contig7	3.40755	2.08e-16	gi|328708573|ref|XP_001951829.2|	4e-72	PREDICTED: cytochrome P450 4C1-like [Acyrthosiphon pisum]
	Unigene29010	3.40684	0.000270283	--	--	--
	Unigene22126	3.4065	0.000270324	--	--	--
	Unigene21422	3.38385	0	--	--	--
	Unigene28580	3.36851	6.99e-14	--	--	--
	CL962.Contig1	3.36191	7.41e-12	gi|328716099|ref|XP_001945793.2|	0	PREDICTED: glucose dehydrogenase [acceptor]-like [Acyrthosiphon pisum]
	Unigene12381	3.34021	0.000468983	--	--	--
	Unigene12649	3.33982	0.000469051	--	--	--
	Unigene31473	3.33979	8.06e-08	--	--	--
	Unigene32574	3.33929	0.000468914	--	--	--
	Unigene9393	3.33921	0.00046912	--	--	--
	Unigene8594	3.32898	0	gi|193587093|ref|XP_001951315.1|	1e-80	PREDICTED: hypothetical protein LOC100159024 [Acyrthosiphon pisum]
	Unigene31514	3.28376	3.31e-18	--	--	--
	CL1030.Contig2	3.26943	4.28e-09	gi|193681077|ref|XP_001944588.1|	8e-64	PREDICTED: hypothetical protein LOC100160509 [Acyrthosiphon pisum]
	Unigene32806	3.26939	0.000802922	--	--	--
	Unigene9518	3.26936	0.000802699	--	--	--
	Unigene26608	3.26934	2.11e-30	gi|328716099|ref|XP_001945793.2|	0	PREDICTED: glucose dehydrogenase [acceptor]-like [Acyrthosiphon pisum]
	Unigene28946	3.26916	0.000802144	--	--	--
	Unigene2063	3.26914	0.000802588	--	--	--
	Unigene15819	3.26913	0.000802255	--	--	--
	Unigene32665	3.26905	0.000802477	--	--	--
	Unigene25675	3.26883	0.000802811	--	--	--
	Unigene9418	3.26882	0.000802366	--	--	--
	Unigene18236	3.26875	0	gi|193643431|ref|XP_001944367.1|	0	PREDICTED: uncharacterized serpin-like protein TK1782-like [Acyrthosiphon pisum]
	Unigene12593	3.23268	4.42e-07	--	--	--
	Unigene24089	3.22025	2.54e-05	--	--	--
	Unigene32800	3.22024	2.54e-05	--	--	--
	Unigene25329	3.19551	2e-13	--	--	--
	Unigene19055	3.19489	7.72e-07	--	--	--
	Unigene28742	3.16958	4.41e-05	--	--	--
	Unigene27105	3.16944	6.95e-10	--	--	--
	Unigene2415	3.15646	1.35e-06	--	--	--
	CL5082.Contig1	3.15467	0	gi|197209845|ref|NP_001127764.1|	8e-11	cuticular protein 21 [Acyrthosiphon pisum]
	Unigene27972	3.14418	1.09e-157	--	--	--
	Unigene1846	3.12653	1.95e-26	--	--	--
	Unigene19091	3.11745	7.03e-08	--	--	--
	Unigene11901	3.11744	2.33e-06	--	--	--
	Unigene16095	3.11734	7.62e-05	--	--	--
	Unigene4403	3.11143	3.41e-128	--	--	--
	Unigene15661	3.09932	9.93e-14	--	--	--
	Unigene26606	3.09873	4.58e-131	gi|328717265|ref|XP_001944179.2|	0	PREDICTED: glucose dehydrogenase [acceptor]-like [Acyrthosiphon pisum]
	Unigene28327	3.09717	3.34e-12	--	--	--
	Unigene5249	3.08201	0	gi|239789404|dbj|BAH71328.1|	4e-49	ACYPI005893 [Acyrthosiphon pisum]
	Unigene15313	3.07685	4.05e-06	--	--	--
	Unigene16781	3.06279	0.000130926	--	--	--
	Unigene19252	3.06274	0.000130905	--	--	--
	Unigene29142	3.06267	0.000130947	--	--	--
	Unigene19435	3.06255	0.00013099	--	--	--
	Unigene6093	3.0625	0.000131011	--	--	--
	Unigene5507	3.0624	0.000130968	--	--	--
	CL840.Contig2	3.04954	0	gi|328721682|ref|XP_003247372.1|	0	PREDICTED: hypothetical protein LOC100570052, partial [Acyrthosiphon pisum]
	Unigene16170	3.03468	7.02e-06	--	--	--
	CL962.Contig2	3.01782	1.06e-41	gi|328716099|ref|XP_001945793.2|	0	PREDICTED: glucose dehydrogenase [acceptor]-like [Acyrthosiphon pisum]
	Unigene28848	3.00659	0.000223874	--	--	--
	Unigene33222	3.006	0.000223805	--	--	--
	Unigene2161	3.00595	0.000223735	gi|328704055|ref|XP_003242390.1|	3e-64	PREDICTED: hypothetical protein LOC100575758 [Acyrthosiphon pisum]
	Unigene2423	3.00587	0.00022384	--	--	--
	Unigene9252	3.00578	0.00022377	--	--	--
	CL2623.Contig4	2.99222	1.21e-05	gi|328708798|ref|XP_001952661.2|	0	PREDICTED: putative GTP-binding protein Parf-like [Acyrthosiphon pisum]
	Unigene15810	2.99157	1.21e-05	--	--	--
	Unigene12812	2.94784	0.000378293	--	--	--
	CL2076.Contig1	2.94758	0.000378349	--	--	--
	Unigene25852	2.94747	0.000378237	--	--	--
	Unigene12572	2.94698	2.06e-05	gi|328702779|ref|XP_003242007.1|	2e-32	PREDICTED: hypothetical protein LOC100575720 [Acyrthosiphon pisum]
	Unigene4987	2.93344	1.3e-166	gi|240849075|ref|NP_001155589.1|	1e-10	cuticular protein 22 precursor [Acyrthosiphon pisum] >gi|239792234|dbj|BAH72481.1| ACYPI004810 [Acyrthosiphon pisum]
	Unigene25267	2.92475	2.76e-10	--	--	--
	Unigene17170	2.92106	5.22e-09	--	--	--
	Unigene9073	2.91687	9.91e-08	--	--	--
	Unigene17519	2.91678	1.22e-22	--	--	--
	Unigene1270	2.9146	0	--	--	--
	Unigene8893	2.89212	2.25e-12	--	--	--
	Unigene2003	2.88614	0.000635927	--	--	--
	Unigene2022	2.88598	1.7e-07	--	--	--
	Unigene10074	2.88588	0.000635657	--	--	--
	Unigene13234	2.88562	0.000635837	--	--	--
	Unigene6575	2.8856	0.000635747	--	--	--
	Unigene13427	2.88059	0	--	--	--
	Unigene25360	2.87354	3.22e-06	--	--	--
	CL5679.Contig1	2.87266	3.22e-06	--	--	--
	Unigene24011	2.86001	3.62e-20	--	--	--
	Unigene15404	2.85424	2.92e-07	--	--	--
	Unigene25336	2.8542	1.48e-16	--	--	--
	CL5082.Contig2	2.84651	0	gi|197209845|ref|NP_001127764.1|	1e-13	cuticular protein 21 [Acyrthosiphon pisum]
	Unigene18408	2.84067	2.64e-08	--	--	--
	CL1752.Contig2	2.83918	6.67e-52	gi|328716172|ref|XP_003245856.1|	0	PREDICTED: hypothetical protein LOC100166051 isoform 3 [Acyrthosiphon pisum]
	Unigene28332	2.83513	1.14e-11	--	--	--
	Unigene29405	2.83491	5.48e-06	--	--	--
	Unigene12811	2.83482	1.14e-11	--	--	--
	Unigene15292	2.81757	3.54e-18	--	--	--
	Unigene28379	2.80977	1.76e-12	--	--	--
	CL4440.Contig1	2.80838	2.21e-159	--	--	--
	Unigene25628	2.80562	0.000101103	gi|340728676|ref|XP_003402645.1|	1e-23	PREDICTED: hypothetical protein LOC100650708 [Bombus terrestris]
	Unigene28798	2.80532	0.00010112	--	--	--
	Unigene24585	2.80511	4.08e-09	--	--	--
	CL5346.Contig2	2.80094	1.43e-14	gi|237874209|ref|NP_001153859.1|	0	molting fluid carboxypeptidase A precursor [Acyrthosiphon pisum]
	Unigene1037	2.79381	1.18e-28	--	--	--
	Unigene21480	2.79289	1.04e-17	--	--	--
	Unigene16133	2.78854	8.47e-07	--	--	--
	Unigene27570	2.77624	1.28e-20	--	--	--
	CL2791.Contig3	2.76374	0	gi|328716172|ref|XP_003245856.1|	1e-168	PREDICTED: hypothetical protein LOC100166051 isoform 3 [Acyrthosiphon pisum]
	Unigene8789	2.7547	1.07e-09	--	--	--
	Unigene2395	2.75468	1.57e-05	--	--	--
	Unigene12778	2.75459	0.000169489	--	--	--
	Unigene9082	2.75445	0.000169516	--	--	--
	Unigene14447	2.73734	1.35e-12	--	--	--
	CL4919.Contig3	2.73155	1.81e-09	--	--	--
	CL316.Contig12	2.73127	6.04e-35	gi|328722486|ref|XP_001946974.2|	0	PREDICTED: zinc finger protein 611-like [Acyrthosiphon pisum]
	Unigene816	2.72862	1.09e-24	--	--	--
	Unigene6025	2.72503	2.21e-07	--	--	--
	CL5523.Contig2	2.72104	7.17e-57	gi|193704753|ref|XP_001946740.1|	2e-166	PREDICTED: zinc metalloproteinase nas-13-like [Acyrthosiphon pisum]
	Unigene21389	2.71387	0	gi|197209845|ref|NP_001127764.1|	3e-06	cuticular protein 21 [Acyrthosiphon pisum]
	CL2396.Contig2	2.71386	2.25e-46	gi|193659758|ref|XP_001947401.1|	1e-53	PREDICTED: lipase 3-like [Acyrthosiphon pisum]
	Unigene25166	2.70798	3.08e-09	--	--	--
	Unigene32109	2.70222	0.000282605	--	--	--
	CL5443.Contig1	2.70203	0.000282691	--	--	--
	Unigene5980	2.702	0.000282648	--	--	--
	CL375.Contig3	2.69928	5.38e-19	gi|328699649|ref|XP_001952422.2|	6e-18	PREDICTED: hypothetical protein LOC100162489 [Acyrthosiphon pisum]
	Unigene25330	2.69145	4.72e-10	gi|239792541|dbj|BAH72602.1|	1e-23	ACYPI000983 [Acyrthosiphon pisum]
	CL375.Contig5	2.68981	5.96e-13	gi|328699649|ref|XP_001952422.2|	2e-11	PREDICTED: hypothetical protein LOC100162489 [Acyrthosiphon pisum]
	Unigene5777	2.68424	5.19e-09	--	--	--
	Unigene32124	2.68421	5.19e-09	gi|443693473|gb|ELT94824.1|	5e-21	hypothetical protein CAPTEDRAFT_122939, partial [Capitella teleta]
	Unigene20383	2.68418	4.08e-06	--	--	--
	Unigene11444	2.67355	7.36e-33	--	--	--
	Unigene20971	2.66979	4.43e-05	gi|328699486|ref|XP_003240947.1|	4e-09	PREDICTED: KRAB-A domain-containing protein 2-like [Acyrthosiphon pisum]
	CL6021.Contig2	2.6583	1.76e-29	gi|242247333|ref|NP_001156074.1|	3e-57	uncharacterized protein LOC100159715 precursor [Acyrthosiphon pisum] >gi|239791662|dbj|BAH72268.1| ACYPI001065 [Acyrthosiphon pisum] >gi|239792957|dbj|BAH72753.1| ACYPI001065 [Acyrthosiphon pisum]
	Unigene4691	2.65375	6.95e-52	--	--	--
	Unigene24886	2.65178	0	gi|193690860|ref|XP_001949537.1|	7e-98	PREDICTED: hypothetical protein LOC100168314 [Acyrthosiphon pisum]
	CL1332.Contig1	2.64799	0.000469239	--	--	--
	Unigene5629	2.64796	0.000469171	gi|328725229|ref|XP_003248392.1|	2e-13	PREDICTED: hypothetical protein LOC100573193 [Acyrthosiphon pisum]
	Unigene22377	2.64783	6.88e-06	--	--	--
	Unigene25103	2.64783	1.34e-09	--	--	--
	Unigene25851	2.64756	6.87e-06	--	--	--
	Unigene25605	2.64746	0.000468965	--	--	--
	CL2009.Contig2	2.64719	0.000469102	gi|328714909|ref|XP_001943721.2|	0	PREDICTED: hypothetical protein LOC100168045 [Acyrthosiphon pisum]
	Unigene7313	2.64453	1.27e-34	--	--	--
	Unigene13514	2.64386	0.000469033	gi|328703416|ref|XP_001948487.2|	0	PREDICTED: guanylate cyclase 32E-like [Acyrthosiphon pisum]
	CL4024.Contig1	2.63143	1.06e-06	gi|328720393|ref|XP_003247016.1|	2e-32	PREDICTED: hypothetical protein LOC100575743 [Acyrthosiphon pisum]
	Unigene21073	2.62919	3.17e-11	--	--	--
	Unigene29983	2.62561	3.56e-134	gi|328714304|ref|XP_001949005.2|	7e-08	PREDICTED: hypothetical protein LOC100164906 [Acyrthosiphon pisum]
	Unigene22332	2.62542	7.38e-05	--	--	--
	Unigene9674	2.62533	7.39e-05	--	--	--
	Unigene28454	2.61956	1.61e-07	--	--	--
	Unigene532	2.61838	6.33e-59	--	--	--
	Unigene8181	2.6103	1.15e-05	gi|328714521|ref|XP_003245382.1|	2e-11	PREDICTED: hypothetical protein LOC100166039 [Acyrthosiphon pisum]
	Unigene5378	2.6103	5.33e-11	--	--	--
	Unigene32185	2.61001	1.15e-05	--	--	--
	Unigene28366	2.60239	3.8e-09	--	--	--
	Unigene31491	2.5994	1.77e-06	--	--	--
	Unigene2386	2.59934	1.77e-06	--	--	--
	Unigene8803	2.59927	1.77e-06	--	--	--
	Unigene15566	2.59907	1.77e-06	gi|328724443|ref|XP_003248150.1|	4e-20	PREDICTED: hypothetical protein LOC100575920 [Acyrthosiphon pisum]
	Unigene15164	2.59137	0.000766998	--	--	--
	CL3537.Contig1	2.59124	0.000766785	--	--	--
	Unigene12565	2.5912	0.000766465	--	--	--
	Unigene32088	2.59104	0.000766572	--	--	--
	CL2296.Contig1	2.59093	0.000766891	gi|328697332|ref|XP_001951496.2|	2e-144	PREDICTED: gastric triacylglycerol lipase-like [Acyrthosiphon pisum]
	Unigene32060	2.59086	0.000766678	--	--	--
	CL6036.Contig9	2.58023	0	gi|197209839|ref|NP_001127761.1|	1e-85	cuticular protein 28 precursor [Acyrthosiphon pisum]
	Unigene23642	2.57999	0	gi|193643318|ref|XP_001952781.1|	1e-97	PREDICTED: hypothetical protein LOC100161803 [Acyrthosiphon pisum]
	Unigene20331	2.57984	0.000122532	--	--	--
	Unigene8118	2.57538	3.64e-19	--	--	--
	Unigene28535	2.57192	1.9e-05	gi|348545298|ref|XP_003460117.1|	3e-37	PREDICTED: uncharacterized protein K02A2.6-like [Oreochromis niloticus]
	Unigene9021	2.57182	1.9e-05	--	--	--
	CL2396.Contig1	2.57003	7.64e-38	gi|193659758|ref|XP_001947401.1|	0	PREDICTED: lipase 3-like [Acyrthosiphon pisum]
	Unigene4668	2.56744	2.99e-23	--	--	--
	Unigene10260	2.56736	2.99e-23	gi|328699649|ref|XP_001952422.2|	4e-18	PREDICTED: hypothetical protein LOC100162489 [Acyrthosiphon pisum]
	Unigene24835	2.56468	2.2e-268	gi|328722948|ref|XP_001950453.2|	7e-43	PREDICTED: hypothetical protein LOC100161334 [Acyrthosiphon pisum]
	Unigene30650	2.56069	2.17e-21	--	--	--
	CL3599.Contig3	2.53747	3.98e-38	gi|193636542|ref|XP_001952017.1|	3e-173	PREDICTED: n-glycosylase/DNA lyase-like [Acyrthosiphon pisum]
	CL3785.Contig1	2.53277	3.15e-05	gi|328707695|ref|XP_001951939.2|	9e-32	PREDICTED: hypothetical protein LOC100163229 [Acyrthosiphon pisum]
	Unigene260	2.53233	5.35e-15	gi|328720393|ref|XP_003247016.1|	2e-25	PREDICTED: hypothetical protein LOC100575743 [Acyrthosiphon pisum]
	Unigene2384	2.53204	4.88e-06	--	--	--
	CL3104.Contig8	2.53038	0.000202002	gi|328719811|ref|XP_003246866.1|	6e-59	PREDICTED: serine protease snake-like [Acyrthosiphon pisum]
	Unigene20777	2.51946	1.37e-15	--	--	--
	Unigene7726	2.51869	8.97e-15	--	--	--
	CL5733.Contig1	2.51713	9.38e-52	--	--	--
	Unigene17676	2.51491	0	gi|240848535|ref|NP_001155697.1|	4e-144	osiris 20-like precursor [Acyrthosiphon pisum] >gi|239791944|dbj|BAH72373.1| ACYPI007146 [Acyrthosiphon pisum]
	CL3583.Contig1	2.50918	0	gi|193648089|ref|XP_001948354.1|	7e-33	PREDICTED: hypothetical protein LOC100165207 [Acyrthosiphon pisum]
	Unigene4971	2.50812	2.94e-08	--	--	--
	Unigene15030	2.4977	8.1e-06	--	--	--
	CL5007.Contig2	2.49744	8.1e-06	gi|328725467|ref|XP_001944283.2|	4e-12	PREDICTED: titin-like [Acyrthosiphon pisum]
	Unigene8744	2.49735	8.1e-06	gi|328714521|ref|XP_003245382.1|	1e-06	PREDICTED: hypothetical protein LOC100166039 [Acyrthosiphon pisum]
	Unigene18719	2.49171	5.21e-05	--	--	--
	Unigene30346	2.4894	0	gi|193690862|ref|XP_001949612.1|	2e-98	PREDICTED: hypothetical protein LOC100159423 [Acyrthosiphon pisum]
	Unigene32210	2.48374	0.000329985	--	--	--
	Unigene9348	2.48319	0.000329935	--	--	--
	Unigene32370	2.48318	0.000329885	--	--	--
	Unigene9325	2.48312	4.89e-08	--	--	--
	CL316.Contig2	2.47724	4.65e-24	gi|328697559|ref|XP_001952319.2|	0	PREDICTED: hypothetical protein LOC100169212 [Acyrthosiphon pisum]
	Unigene22029	2.47093	2.06e-06	--	--	--
	Unigene11844	2.46199	1.34e-05	--	--	--
	CL375.Contig2	2.46186	7.52e-11	gi|328699649|ref|XP_001952422.2|	7e-20	PREDICTED: hypothetical protein LOC100162489 [Acyrthosiphon pisum]
	Unigene10761	2.45983	1.45e-69	--	--	--
	CL1115.Contig2	2.44999	8.55e-05	--	--	--
	Unigene23815	2.44972	1.91e-11	--	--	--
	Unigene21306	2.44557	0	gi|240849075|ref|NP_001155589.1|	1e-29	cuticular protein 22 precursor [Acyrthosiphon pisum] >gi|239792234|dbj|BAH72481.1| ACYPI004810 [Acyrthosiphon pisum]
	Unigene7806	2.44124	2.34e-22	--	--	--
	Unigene16874	2.43289	0.000535761	--	--	--
	Unigene28516	2.43285	0.000535916	--	--	--
	Unigene28828	2.43248	0.000535838	--	--	--
	CL2696.Contig2	2.43151	9.29e-96	gi|328696928|ref|XP_001952771.2|	0	PREDICTED: hypothetical protein LOC100167851 [Acyrthosiphon pisum]
	CL2696.Contig1	2.4302	1.13e-76	gi|328696928|ref|XP_001952771.2|	0	PREDICTED: hypothetical protein LOC100167851 [Acyrthosiphon pisum]
	CL3212.Contig2	2.42207	9.59e-25	gi|328721310|ref|XP_001948652.2|	2e-11	PREDICTED: hypothetical protein LOC100165396 [Acyrthosiphon pisum]
	Unigene8913	2.4154	5.21e-11	--	--	--
	Unigene31114	2.41335	0	gi|209571509|ref|NP_001129384.1|	0	angiotensin converting enzyme-like precursor [Acyrthosiphon pisum]
	Unigene9019	2.40686	0.000139177	--	--	--
	Unigene11468	2.39655	1.34e-36	--	--	--
	Unigene27640	2.39425	3.49e-74	gi|328716179|ref|XP_003245857.1|	3e-07	PREDICTED: zinc finger protein 512B-like [Acyrthosiphon pisum]
	Unigene10261	2.39202	4.88e-19	gi|328699649|ref|XP_001952422.2|	7e-14	PREDICTED: hypothetical protein LOC100162489 [Acyrthosiphon pisum]
	Unigene20028	2.39123	7.2e-24	gi|328714521|ref|XP_003245382.1|	2e-10	PREDICTED: hypothetical protein LOC100166039 [Acyrthosiphon pisum]
	CL1974.Contig1	2.38806	3.57e-05	gi|193702309|ref|XP_001944881.1|	1e-92	PREDICTED: low affinity cationic amino acid transporter 2-like [Acyrthosiphon pisum]
	Unigene12772	2.38782	3.57e-05	--	--	--
	Unigene5696	2.38761	3.57e-05	--	--	--
	CL316.Contig3	2.38495	2.48e-33	gi|328705957|ref|XP_003242955.1|	4e-07	PREDICTED: hypothetical protein LOC100573770 isoform 1 [Acyrthosiphon pisum] >gi|328705959|ref|XP_003242956.1| PREDICTED: hypothetical protein LOC100573770 isoform 2 [Acyrthosiphon pisum]
	CL4717.Contig2	2.38045	0.000859121	--	--	--
	Unigene9953	2.38043	0.000858768	--	--	--
	Unigene25917	2.38036	0.00085865	--	--	--
	Unigene1887	2.38034	0.000858886	--	--	--
	Unigene25448	2.38004	0.000858532	--	--	--
	Unigene1937	2.37984	0.000859003	--	--	--
	Unigene1550	2.37726	1.4e-12	--	--	--
	Unigene9022	2.37348	9.12e-06	--	--	--
	Unigene15650	2.37344	9.12e-06	--	--	--
	Unigene15500	2.37053	9.13e-08	--	--	--
	CL512.Contig4	2.36236	0.00022611	--	--	--
	Unigene12192	2.36213	2.32e-06	--	--	--
	Unigene24136	2.35981	0	gi|288558725|ref|NP_001165726.1|	7e-109	cuticular protein 62 precursor [Acyrthosiphon pisum] >gi|239791317|dbj|BAH72140.1| ACYPI000889 [Acyrthosiphon pisum]
	Unigene4768	2.35645	0	gi|328722084|ref|XP_001948722.2|	8e-15	PREDICTED: hypothetical protein LOC100159668 [Acyrthosiphon pisum]
	Unigene24804	2.35535	5.88e-09	--	--	--
	Unigene25003	2.35341	5.93e-07	gi|390460157|ref|XP_003732429.1|	9e-07	PREDICTED: uncharacterized protein LOC100894526, partial [Callithrix jacchus]
	Unigene7441	2.35087	1.51e-52	--	--	--
	Unigene10447	2.34744	2.78e-161	gi|328722084|ref|XP_001948722.2|	1e-07	PREDICTED: hypothetical protein LOC100159668 [Acyrthosiphon pisum]
	Unigene28139	2.34187	5.6e-216	gi|239788213|dbj|BAH70795.1|	1e-26	ACYPI009026 [Acyrthosiphon pisum]
	CL316.Contig6	2.32634	8.01e-131	gi|328702234|ref|XP_003241847.1|	8e-108	PREDICTED: hypothetical protein LOC100569623 [Acyrthosiphon pisum]
	Unigene6998	2.32598	6.2e-10	gi|193675193|ref|XP_001951510.1|	2e-139	PREDICTED: serine protease snake-like [Acyrthosiphon pisum]
	Unigene18435	2.32577	9.63e-07	--	--	--
	Unigene17217	2.32573	2.5e-16	gi|328714304|ref|XP_001949005.2|	9e-77	PREDICTED: hypothetical protein LOC100164906 [Acyrthosiphon pisum]
	Unigene27814	2.31723	1.47e-41	--	--	--
	Unigene25893	2.31673	0.000362865	--	--	--
	Unigene9215	2.31659	0.000363191	--	--	--
	Unigene15535	2.31649	0.000363028	--	--	--
	CL1523.Contig1	2.31647	0.000362974	--	--	--
	Unigene15225	2.31644	0.000363136	--	--	--
	Unigene31556	2.31643	6.18e-08	--	--	--
	Unigene28910	2.31639	0.00036292	--	--	--
	Unigene31797	2.31637	0.000363082	--	--	--
	CL549.Contig1	2.31008	9.42e-05	--	--	--
	Unigene5744	2.30973	9.42e-05	--	--	--
	CL2845.Contig2	2.30801	4.13e-14	gi|328709107|ref|XP_003243872.1|	1e-133	PREDICTED: pancreatic lipase-related protein 2-like isoform 1 [Acyrthosiphon pisum] >gi|328709109|ref|XP_003243873.1| PREDICTED: pancreatic lipase-related protein 2-like isoform 2 [Acyrthosiphon pisum]
	Unigene17795	2.30724	1.01e-09	--	--	--
	Unigene30155	2.30627	4.04e-164	gi|328713923|ref|XP_003245208.1|	1e-35	PREDICTED: hypothetical protein LOC100574886 [Acyrthosiphon pisum]
	CL1617.Contig5	2.30471	2.41e-05	gi|328703261|ref|XP_001944599.2|	0	PREDICTED: probable cytochrome P450 6a14-like [Acyrthosiphon pisum]
	Unigene27844	2.30273	6.51e-11	--	--	--
	Unigene8625	2.30089	6.16e-06	--	--	--
	Unigene11768	2.30054	0	gi|328722948|ref|XP_001950453.2|	2e-65	PREDICTED: hypothetical protein LOC100161334 [Acyrthosiphon pisum]
	Unigene13474	2.29843	0	gi|240849075|ref|NP_001155589.1|	1e-25	cuticular protein 22 precursor [Acyrthosiphon pisum] >gi|239792234|dbj|BAH72481.1| ACYPI004810 [Acyrthosiphon pisum]
	Unigene751	2.29521	1.11e-20	gi|328710607|ref|XP_003244312.1|	4e-10	PREDICTED: hypothetical protein LOC100571870 [Acyrthosiphon pisum]
	CL3752.Contig2	2.29495	3.99e-07	--	--	--
	Unigene3722	2.29146	2.55e-08	--	--	--
	Unigene21437	2.2897	6.48e-09	--	--	--
	Unigene15158	2.28704	4.17e-10	--	--	--
	Unigene10258	2.26934	0.000579228	gi|328699649|ref|XP_001952422.2|	6e-11	PREDICTED: hypothetical protein LOC100162489 [Acyrthosiphon pisum]
	Unigene14231	2.26933	7.34e-16	--	--	--
	Unigene15877	2.26919	0.000579062	--	--	--
	Unigene16055	2.26906	0.000579145	gi|239791764|dbj|BAH72305.1|	9e-32	ACYPI003616 [Acyrthosiphon pisum]
	Unigene22401	2.26894	0.000579311	--	--	--
	CL1469.Contig5	2.26852	3.89e-05	gi|328704372|ref|XP_001944031.2|	0	PREDICTED: alpha-N-acetylgalactosaminidase-like [Acyrthosiphon pisum]
	Unigene13465	2.24849	0	gi|197209839|ref|NP_001127761.1|	1e-23	cuticular protein 28 precursor [Acyrthosiphon pisum]
	Unigene21746	2.24504	2.65e-07	--	--	--
	Unigene129	2.23993	4.08e-06	--	--	--
	Unigene30161	2.23903	5.06e-17	--	--	--
	CL3072.Contig2	2.23358	6.24e-05	gi|328714521|ref|XP_003245382.1|	1e-57	PREDICTED: hypothetical protein LOC100166039 [Acyrthosiphon pisum]
	Unigene25110	2.2329	6.24e-05	--	--	--
	Unigene68	2.23258	6.24e-05	gi|328726614|ref|XP_003248968.1|	2e-07	PREDICTED: titin-like, partial [Acyrthosiphon pisum]
	CL5672.Contig2	2.2276	0.000241507	--	--	--
	Unigene25131	2.2275	0.00024147	gi|328720266|ref|XP_003246988.1|	2e-112	PREDICTED: hypothetical protein LOC100169632 [Acyrthosiphon pisum]
	Unigene22138	2.22729	0.000241544	--	--	--
	Unigene5725	2.22709	0.000241581	--	--	--
	Unigene25545	2.2205	0.000913601	--	--	--
	CL4361.Contig3	2.22012	0.000913725	gi|328715215|ref|XP_003245563.1|	4e-06	PREDICTED: hypothetical protein LOC100573336 [Acyrthosiphon pisum]
	CL5767.Contig2	2.20564	8.19e-129	gi|240848893|ref|NP_001155471.1|	6e-07	cuticular protein CPG12-like precursor [Acyrthosiphon pisum] >gi|239790880|dbj|BAH71974.1| ACYPI002333 [Acyrthosiphon pisum]
	CL4988.Contig1	2.20541	3.28e-82	gi|328709107|ref|XP_003243872.1|	1e-158	PREDICTED: pancreatic lipase-related protein 2-like isoform 1 [Acyrthosiphon pisum] >gi|328709109|ref|XP_003243873.1| PREDICTED: pancreatic lipase-related protein 2-like isoform 2 [Acyrthosiphon pisum]
	Unigene23683	2.20349	3.36e-15	gi|328696866|ref|XP_003240155.1|	8e-132	PREDICTED: zinc finger BED domain-containing protein 4-like [Acyrthosiphon pisum]
	Unigene17785	2.19513	3.11e-11	--	--	--
	Unigene15189	2.19504	9.98e-05	gi|270016738|gb|EFA13184.1|	4e-42	hypothetical protein TcasGA2_TC010738 [Tribolium castaneum]
	Unigene29936	2.1934	1.03e-23	--	--	--
	Unigene14767	2.1924	1.16e-29	--	--	--
	Unigene13461	2.19068	0	gi|328721744|ref|XP_003247392.1|	2e-15	PREDICTED: cuticle protein-like [Acyrthosiphon pisum]
	Unigene11249	2.19022	1.42e-16	--	--	--
	Unigene27455	2.18247	6.97e-52	--	--	--
	Unigene28149	2.17992	2.29e-16	--	--	--
	Unigene20995	2.17754	3.44e-14	gi|167384915|ref|XP_001737139.1|	6e-07	hypothetical protein [Entamoeba dispar SAW760] >gi|165900189|gb|EDR26593.1| hypothetical protein, conserved [Entamoeba dispar SAW760]
	CL5346.Contig1	2.1736	1.35e-13	gi|237874209|ref|NP_001153859.1|	0	molting fluid carboxypeptidase A precursor [Acyrthosiphon pisum]
	Unigene9175	2.17167	1.15e-271	gi|240848739|ref|NP_001155767.1|	9e-20	cuticular protein 23 precursor [Acyrthosiphon pisum] >gi|239788083|dbj|BAH70736.1| ACYPI008570 [Acyrthosiphon pisum]
	Unigene27431	2.16987	2.9e-08	--	--	--
	Unigene20536	2.1697	1.07e-44	gi|193580313|ref|XP_001944781.1|	2e-131	PREDICTED: glia-derived nexin-like [Acyrthosiphon pisum]
	Unigene15315	2.1696	2.91e-08	--	--	--
	CL35.Contig1	2.16934	4.09e-05	--	--	--
	Unigene25281	2.16033	4.3e-06	--	--	--
	Unigene17251	2.15845	2.95e-24	--	--	--
	Unigene22373	2.15677	0.000158044	gi|307190944|gb|EFN74744.1|	1e-25	THAP domain-containing protein 9 [Camponotus floridanus]
	CL5655.Contig1	2.15524	3.14e-26	gi|328722084|ref|XP_001948722.2|	2e-16	PREDICTED: hypothetical protein LOC100159668 [Acyrthosiphon pisum]
	Unigene17725	2.1536	4.5e-07	--	--	--
	Unigene3433	2.15178	0	gi|328705520|ref|XP_001950735.2|	5e-174	PREDICTED: hypothetical protein LOC100162741 [Acyrthosiphon pisum]
	Unigene17281	2.15114	9.23e-15	--	--	--
	Unigene24196	2.14899	1.28e-10	--	--	--
	Unigene25219	2.14894	1.68e-05	--	--	--
	Unigene21349	2.14883	4.66e-08	--	--	--
	Unigene14190	2.1488	1.68e-05	gi|328721100|ref|XP_003247211.1|	1e-88	PREDICTED: EH domain-binding protein 1-like isoform 2 [Acyrthosiphon pisum]
	Unigene11630	2.14195	6.04e-33	--	--	--
	Unigene25603	2.14011	0.00060253	--	--	--
	Unigene25849	2.13988	0.000602444	--	--	--
	Unigene2324	2.1396	0.000602358	--	--	--
	Unigene1617	2.13495	1.97e-09	--	--	--
	Unigene27513	2.13475	6.51e-05	--	--	--
	CL5523.Contig1	2.1306	2.21e-12	gi|193704753|ref|XP_001946740.1|	1e-178	PREDICTED: zinc metalloproteinase nas-13-like [Acyrthosiphon pisum]
	Unigene24408	2.13046	2.02e-24	--	--	--
	Unigene31530	2.1296	7.17e-07	--	--	--
	Unigene31841	2.12941	7.17e-07	--	--	--
	CL2845.Contig3	2.11745	0.000249869	gi|328709107|ref|XP_003243872.1|	6e-128	PREDICTED: pancreatic lipase-related protein 2-like isoform 1 [Acyrthosiphon pisum] >gi|328709109|ref|XP_003243873.1| PREDICTED: pancreatic lipase-related protein 2-like isoform 2 [Acyrthosiphon pisum]
	Unigene5397	2.1174	0.00024983	--	--	--
	CL5154.Contig2	2.11726	0.000249907	gi|239789384|dbj|BAH71320.1|	1e-25	ACYPI008718 [Acyrthosiphon pisum]
	Unigene24271	2.11723	2.92e-07	--	--	--
	Unigene27606	2.11711	3.28e-10	--	--	--
	CL1285.Contig1	2.11123	9.12e-27	gi|328714521|ref|XP_003245382.1|	1e-103	PREDICTED: hypothetical protein LOC100166039 [Acyrthosiphon pisum]
	CL5655.Contig2	2.10316	6.07e-28	gi|328722084|ref|XP_001948722.2|	4e-16	PREDICTED: hypothetical protein LOC100159668 [Acyrthosiphon pisum]
	Unigene457	2.10026	2.58e-263	gi|328698434|ref|XP_001952135.2|	1e-80	PREDICTED: hypothetical protein LOC100168252 [Acyrthosiphon pisum]
	Unigene1897	2.09936	0.000102724	--	--	--
	Unigene30614	2.09929	0.000102741	--	--	--
	Unigene25433	2.09428	0.000936962	--	--	--
	Unigene18593	2.09421	0.000937472	gi|328721829|ref|XP_003247415.1|	3e-43	PREDICTED: hypothetical protein LOC100572018 [Acyrthosiphon pisum]
	Unigene18749	2.09421	0.000937217	--	--	--
	Unigene9255	2.09413	0.000937344	--	--	--
	Unigene18406	2.09386	0.00093709	--	--	--
	Unigene27389	2.09283	3.04e-35	gi|328725133|ref|XP_001949130.2|	5e-06	PREDICTED: hypothetical protein LOC100165938, partial [Acyrthosiphon pisum]
	Unigene5257	2.0911	4.61e-104	gi|328708502|ref|XP_003243708.1|	1e-28	PREDICTED: hypothetical protein LOC100570068 [Acyrthosiphon pisum]
	CL1653.Contig2	2.08814	7.34e-19	gi|328719376|ref|XP_003246748.1|	1e-59	PREDICTED: hypothetical protein LOC100573749 [Acyrthosiphon pisum]
	CL1823.Contig1	2.08681	1.64e-15	gi|328707774|ref|XP_003243499.1|	0	PREDICTED: myosin-Va isoform 2 [Acyrthosiphon pisum]
	Unigene28320	2.08494	4.2e-05	--	--	--
	Unigene28308	2.08474	1.88e-07	--	--	--
	Unigene8903	2.08474	1.88e-07	--	--	--
	Unigene8906	2.08461	4.2e-05	--	--	--
	CL813.Contig1	2.0799	0	gi|239788248|dbj|BAH70812.1|	9e-147	ACYPI001947 [Acyrthosiphon pisum]
	Unigene1724	2.07977	1.8e-06	--	--	--
	Unigene28557	2.07657	0.000391697	--	--	--
	Unigene28485	2.07654	1.42e-11	--	--	--
	Unigene4808	2.07433	4.6e-18	--	--	--
	Unigene22008	2.07272	1.72e-05	--	--	--
	Unigene27502	2.07159	5.78e-12	--	--	--
	Unigene10259	2.06828	7.54e-19	gi|328699649|ref|XP_001952422.2|	6e-13	PREDICTED: hypothetical protein LOC100162489 [Acyrthosiphon pisum]
	CL2670.Contig2	2.06352	0	gi|193683666|ref|XP_001945233.1|	2e-81	PREDICTED: hypothetical protein LOC100166712 [Acyrthosiphon pisum]
	CL2917.Contig1	2.06262	7.01e-06	--	--	--
	CL962.Contig4	2.06256	7.01e-06	gi|328717265|ref|XP_001944179.2|	0	PREDICTED: glucose dehydrogenase [acceptor]-like [Acyrthosiphon pisum]
	Unigene26607	2.06103	6.43e-90	gi|328717289|ref|XP_003246165.1|	2e-91	PREDICTED: glucose dehydrogenase [acceptor]-like, partial [Acyrthosiphon pisum]
	CL375.Contig4	2.06103	1.12e-29	gi|328699649|ref|XP_001952422.2|	1e-22	PREDICTED: hypothetical protein LOC100162489 [Acyrthosiphon pisum]
	CL3435.Contig2	2.05693	0	gi|328704103|ref|XP_001945377.2|	9e-13	PREDICTED: hypothetical protein LOC100160947 [Acyrthosiphon pisum]
	Unigene14104	2.05584	3.45e-22	--	--	--
	Unigene18725	2.05165	6.61e-05	--	--	--
	Unigene7394	2.04852	3.93e-39	--	--	--
	CL1474.Contig3	2.04324	3.03e-18	gi|328716175|ref|XP_001946725.2|	1e-163	PREDICTED: zinc finger protein 512B-like [Acyrthosiphon pisum]
	Unigene8760	2.0425	2.69e-05	--	--	--
	Unigene27201	2.04249	4.24e-15	--	--	--
	Unigene17193	2.04057	0	gi|328721310|ref|XP_001948652.2|	6e-162	PREDICTED: hypothetical protein LOC100165396 [Acyrthosiphon pisum]
	Unigene11769	2.03839	1.4e-10	--	--	--
	Unigene14910	2.03647	4.48e-152	gi|193580049|ref|XP_001951592.1|	2e-17	PREDICTED: hypothetical protein LOC100163076 [Acyrthosiphon pisum]
	Unigene11840	2.03486	1.1e-05	--	--	--
	CL5267.Contig1	2.03477	0.000608303	--	--	--
	Unigene30907	2.03472	1.9e-07	--	--	--
	Unigene2126	2.03459	1.1e-05	--	--	--
	CL750.Contig2	2.0322	1.36e-78	gi|328710146|ref|XP_003244179.1|	6e-10	PREDICTED: twitchin-like [Acyrthosiphon pisum]
	Unigene9300	2.02807	4.47e-06	--	--	--
	Unigene55	2.02508	0.000251804	--	--	--
	Unigene27790	2.02242	0	gi|193693010|ref|XP_001950596.1|	0	PREDICTED: membrane metallo-endopeptidase-like 1-like [Acyrthosiphon pisum]
	Unigene18075	2.01773	7.41e-07	--	--	--
	Unigene10656	2.01518	2.16e-47	gi|193713755|ref|XP_001945911.1|	0	PREDICTED: hypothetical protein LOC100162262 [Acyrthosiphon pisum]
	Unigene11533	2.0144	2.1e-09	--	--	--
	Unigene10978	2.01355	3.01e-07	--	--	--
	Unigene14463	2.01139	8.51e-10	--	--	--
	CL5443.Contig2	2.01138	4.22e-05	--	--	--
	Unigene30073	2.01047	4.68e-29	--	--	--
	Unigene5491	2.00961	1.22e-07	gi|297274663|ref|XP_002800846.1|	1e-08	PREDICTED: hypothetical protein LOC100428451 [Macaca mulatta]
	CL5077.Contig1	2.00621	4.93e-08	gi|123431636|ref|XP_001308251.1|	3e-09	flocculin [Trichomonas vaginalis G3]
	Unigene4567	2.00605	4.93e-08	--	--	--
	Unigene25130	2.0039	5.7e-11	--	--	--
	Unigene10671	1.99621	1.54e-12	gi|328726298|ref|XP_001944231.2|	7e-28	PREDICTED: glucose dehydrogenase [acceptor]-like, partial [Acyrthosiphon pisum]
	Unigene28018	1.99457	1.16e-06	--	--	--
	Unigene15325	1.99456	1.16e-06	--	--	--
	Unigene4470	1.99177	4.72e-07	--	--	--
	Unigene11461	1.9916	1.02e-13	--	--	--
	Unigene21661	1.99158	0.000935375	--	--	--
	Unigene3432	1.99022	0.000935248	gi|328702884|ref|XP_001944319.2|	0	PREDICTED: WD repeat-containing protein 19-like [Acyrthosiphon pisum]
	Unigene27537	1.98798	7.17e-55	--	--	--
	CL2033.Contig2	1.98796	0	gi|240848661|ref|NP_001155470.1|	1e-145	uncharacterized protein LOC100161055 precursor [Acyrthosiphon pisum] >gi|239790291|dbj|BAH71716.1| ACYPI002309 [Acyrthosiphon pisum]
	Unigene6012	1.98692	0.000390573	--	--	--
	Unigene15085	1.9868	5.05e-19	gi|328716179|ref|XP_003245857.1|	6e-30	PREDICTED: zinc finger protein 512B-like [Acyrthosiphon pisum]
	Unigene31072	1.98632	1e-246	--	--	--
	Unigene24655	1.98593	0	gi|242247639|ref|NP_001156178.1|	1e-24	cuticular protein 47 precursor [Acyrthosiphon pisum] >gi|239799260|dbj|BAH70560.1| ACYPI005071 [Acyrthosiphon pisum]
	Unigene9438	1.98301	0.000160594	--	--	--
	CL5821.Contig2	1.98196	2.98e-17	--	--	--
	CL4835.Contig1	1.97961	6.59e-05	--	--	--
	Unigene274	1.97698	4.32e-15	gi|328702538|ref|XP_003241930.1|	1e-21	PREDICTED: zinc finger BED domain-containing protein 4-like [Acyrthosiphon pisum]
	Unigene8729	1.97694	2.68e-05	--	--	--
	Unigene23314	1.97558	4.26e-26	--	--	--
	Unigene4978	1.97288	4.46e-06	gi|328711923|ref|XP_001946038.2|	1e-14	PREDICTED: l-xylulose reductase-like [Acyrthosiphon pisum]
	Unigene24192	1.97124	1.81e-06	--	--	--
	Unigene753	1.96973	7.38e-07	--	--	--
	Unigene23694	1.96953	9.84e-79	gi|193620267|ref|XP_001942640.1|	3e-108	PREDICTED: hypothetical protein LOC100163384 [Acyrthosiphon pisum]
	Unigene20890	1.9694	3.97e-79	gi|328714304|ref|XP_001949005.2|	0	PREDICTED: hypothetical protein LOC100164906 [Acyrthosiphon pisum]
	Unigene28344	1.96728	1.21e-07	--	--	--
	Unigene14746	1.96009	1.46e-11	--	--	--
	Unigene11153	1.95888	9.76e-13	--	--	--
	Unigene17248	1.95441	3.35e-20	--	--	--
	CL316.Contig8	1.94808	4.18e-05	gi|328702221|ref|XP_003241842.1|	0	PREDICTED: hypothetical protein LOC100569063 [Acyrthosiphon pisum]
	Unigene21963	1.94741	0.000600461	--	--	--
	CL6038.Contig2	1.94739	1.26e-08	--	--	--
	Unigene10219	1.94737	0.000248742	--	--	--
	Unigene8778	1.94735	0.000600632	--	--	--
	Unigene17735	1.94735	6.97e-06	--	--	--
	Unigene15675	1.94734	0.000600289	--	--	--
	Unigene17936	1.94731	0.000102219	--	--	--
	Unigene24377	1.94729	4.67e-07	--	--	--
	Unigene16229	1.94725	4.18e-05	gi|328699649|ref|XP_001952422.2|	3e-15	PREDICTED: hypothetical protein LOC100162489 [Acyrthosiphon pisum]
	Unigene21332	1.94724	6.96e-06	--	--	--
	Unigene1720	1.94723	0.000102236	--	--	--
	Unigene23369	1.94723	8.44e-10	--	--	--
	Unigene1999	1.94722	0.000600546	--	--	--
	Unigene31701	1.94717	0.00024878	--	--	--
	Unigene9051	1.94714	0.000600375	--	--	--
	Unigene8027	1.94296	3.39e-33	--	--	--
	Unigene7998	1.94047	5.41e-21	--	--	--
	Unigene259	1.9399	2.02e-19	gi|405952662|gb|EKC20447.1|	5e-06	C-jun-amino-terminal kinase-interacting protein 4 [Crassostrea gigas]
	Unigene7503	1.93363	0	gi|242247481|ref|NP_001156135.1|	1e-47	uncharacterized protein LOC100162036 precursor [Acyrthosiphon pisum] >gi|239793025|dbj|BAH72778.1| ACYPI003217 [Acyrthosiphon pisum]
	CL6046.Contig3	1.93318	7.02e-70	gi|193624774|ref|XP_001944677.1|	0	PREDICTED: hypothetical protein LOC100166230 [Acyrthosiphon pisum]
	Unigene15132	1.93103	9.92e-173	gi|350535979|ref|NP_001233032.1|	1e-06	uncharacterized protein LOC100575117 precursor [Acyrthosiphon pisum] >gi|239788663|dbj|BAH71002.1| ACYPI009260 [Acyrthosiphon pisum]
	CL1474.Contig4	1.92604	7.27e-07	gi|239789619|dbj|BAH71422.1|	7e-06	ACYPI009231 [Acyrthosiphon pisum]
	Unigene10533	1.92462	1.79e-06	gi|193657484|ref|XP_001948253.1|	6e-06	PREDICTED: zinc finger protein 512B-like [Acyrthosiphon pisum]
	Unigene21781	1.9245	1.78e-06	--	--	--
	Unigene24551	1.9238	3.7e-12	--	--	--
	Unigene5513	1.92124	1.08e-05	gi|449283871|gb|EMC90465.1|	2e-06	hypothetical protein A306_00453, partial [Columba livia]
	Unigene21123	1.91602	1.55e-13	gi|328726298|ref|XP_001944231.2|	2e-27	PREDICTED: glucose dehydrogenase [acceptor]-like, partial [Acyrthosiphon pisum]
	Unigene7955	1.9156	5.03e-09	--	--	--
	Unigene30379	1.91553	5.03e-09	gi|328704055|ref|XP_003242390.1|	1e-74	PREDICTED: hypothetical protein LOC100575758 [Acyrthosiphon pisum]
	Unigene31669	1.91415	0.000157248	--	--	--
	Unigene8236	1.91253	3.05e-08	--	--	--
	Unigene4931	1.91079	7.51e-08	--	--	--
	Unigene2192	1.91078	0.000381681	--	--	--
	Unigene13436	1.90733	1.3e-239	gi|288558733|ref|NP_001165730.1|	2e-72	cuticular protein 9 precursor [Acyrthosiphon pisum] >gi|239790387|dbj|BAH71758.1| ACYPI003453 [Acyrthosiphon pisum]
	Unigene15205	1.90677	0.000913045	--	--	--
	Unigene22001	1.90659	0.000913294	--	--	--
	Unigene2009	1.90651	0.00091317	--	--	--
	Unigene7359	1.9051	1.23e-19	--	--	--
	Unigene17381	1.90489	1.27e-125	gi|328704954|ref|XP_001951627.2|	0	PREDICTED: hypothetical protein LOC100166829 [Acyrthosiphon pisum]
	CL4675.Contig2	1.90425	1.12e-06	gi|193636528|ref|XP_001947537.1|	5e-142	PREDICTED: protein takeout-like [Acyrthosiphon pisum]
	CL962.Contig3	1.90266	1.66e-15	gi|328717265|ref|XP_001944179.2|	4e-113	PREDICTED: glucose dehydrogenase [acceptor]-like [Acyrthosiphon pisum]
	Unigene27784	1.89833	6.93e-17	--	--	--
	Unigene27123	1.89723	1.92e-08	gi|328718100|ref|XP_003246389.1|	1e-10	PREDICTED: RNA-directed DNA polymerase from mobile element jockey-like [Acyrthosiphon pisum]
	Unigene13449	1.89496	1.8e-242	gi|197209839|ref|NP_001127761.1|	1e-23	cuticular protein 28 precursor [Acyrthosiphon pisum]
	Unigene14534	1.89486	1.66e-05	--	--	--
	Unigene15323	1.8948	6.13e-26	gi|328711117|ref|XP_001947482.2|	6e-16	PREDICTED: hypothetical protein LOC100165253 [Acyrthosiphon pisum]
	Unigene1360	1.89065	4.07e-05	--	--	--
	Unigene30075	1.89064	4.07e-05	--	--	--
	Unigene17602	1.89052	4.07e-05	gi|328700120|ref|XP_001950250.2|	4e-123	PREDICTED: dynein beta chain, ciliary-like [Acyrthosiphon pisum]
	Unigene17220	1.89002	0	gi|193634238|ref|XP_001945547.1|	0	PREDICTED: hypothetical protein LOC100161211 [Acyrthosiphon pisum]
	Unigene418	1.88838	1.6e-27	--	--	--
	Unigene24917	1.88589	9.95e-05	--	--	--
	Unigene8931	1.88586	9.95e-05	--	--	--
	CL5322.Contig2	1.88573	9.95e-05	gi|328711048|ref|XP_001942720.2|	7e-12	PREDICTED: hypothetical protein LOC100167395 isoform 3 [Acyrthosiphon pisum] >gi|328711050|ref|XP_003244432.1| PREDICTED: hypothetical protein LOC100167395 isoform 2 [Acyrthosiphon pisum]
	Unigene13417	1.88464	4.65e-130	gi|288558733|ref|NP_001165730.1|	3e-67	cuticular protein 9 precursor [Acyrthosiphon pisum] >gi|239790387|dbj|BAH71758.1| ACYPI003453 [Acyrthosiphon pisum]
	Unigene3716	1.88238	1.74e-06	--	--	--
	Unigene31238	1.88107	2.43e-14	--	--	--
	CL5679.Contig2	1.88035	8.63e-54	--	--	--
	CL5322.Contig1	1.88024	0.000241559	gi|328711048|ref|XP_001942720.2|	6e-12	PREDICTED: hypothetical protein LOC100167395 isoform 3 [Acyrthosiphon pisum] >gi|328711050|ref|XP_003244432.1| PREDICTED: hypothetical protein LOC100167395 isoform 2 [Acyrthosiphon pisum]
	CL5336.Contig2	1.87924	2.06e-68	--	--	--
	Unigene15328	1.8779	4.26e-06	gi|328721195|ref|XP_001944272.2|	1e-09	PREDICTED: cadherin-related tumor suppressor-like [Acyrthosiphon pisum]
	CL5679.Contig3	1.87374	5.29e-54	--	--	--
	CL813.Contig2	1.87348	0	gi|239788248|dbj|BAH70812.1|	1e-146	ACYPI001947 [Acyrthosiphon pisum]
	Unigene15619	1.87334	0.000581351	--	--	--
	Unigene24998	1.87331	0.000581184	--	--	--
	Unigene5569	1.87326	0.000581101	--	--	--
	Unigene5731	1.8732	0.000581267	--	--	--
	Unigene2086	1.873	0.000581018	gi|328714985|ref|XP_001946770.2|	1e-63	PREDICTED: ras association domain-containing protein 8-like [Acyrthosiphon pisum]
	Unigene3920	1.86969	4.44e-07	gi|350539327|ref|NP_001232941.1|	4e-61	uncharacterized protein LOC100161808 [Acyrthosiphon pisum] >gi|239792320|dbj|BAH72514.1| ACYPI003005 [Acyrthosiphon pisum]
	CL4635.Contig1	1.86839	4.05e-133	gi|328701801|ref|XP_003241711.1|	9e-27	PREDICTED: hypothetical protein LOC100575561 isoform 1 [Acyrthosiphon pisum]
	Unigene8921	1.86781	2.55e-05	--	--	--
	Unigene12292	1.86773	2.55e-05	--	--	--
	CL1419.Contig2	1.86539	2.94e-51	gi|242247039|ref|NP_001156308.1|	7e-69	cuticular protein 15 precursor [Acyrthosiphon pisum] >gi|239790410|dbj|BAH71769.1| ACYPI009803 [Acyrthosiphon pisum]
	CL5637.Contig2	1.86408	8e-38	--	--	--
	Unigene15242	1.86152	6.24e-05	--	--	--
	CL3212.Contig1	1.86096	7.19e-35	gi|328721310|ref|XP_001948652.2|	8e-13	PREDICTED: hypothetical protein LOC100165396 [Acyrthosiphon pisum]
	Unigene28284	1.85997	2.67e-06	--	--	--
	Unigene4717	1.85427	0.000151802	gi|328715382|ref|XP_003245615.1|	1e-15	PREDICTED: DNA repair protein REV1-like [Acyrthosiphon pisum]
	Unigene30644	1.84777	1.26e-10	--	--	--
	Unigene21051	1.84674	2.98e-09	gi|328699918|ref|XP_003241091.1|	3e-11	PREDICTED: plasma kallikrein-like [Acyrthosiphon pisum]
	CL4988.Contig2	1.84639	5.46e-13	gi|328709107|ref|XP_003243872.1|	7e-125	PREDICTED: pancreatic lipase-related protein 2-like isoform 1 [Acyrthosiphon pisum] >gi|328709109|ref|XP_003243873.1| PREDICTED: pancreatic lipase-related protein 2-like isoform 2 [Acyrthosiphon pisum]
	Unigene15312	1.84552	0.00036738	--	--	--
	Unigene19985	1.84057	7.59e-10	gi|328713962|ref|XP_001943041.2|	1e-06	PREDICTED: microtubule-actin cross-linking factor 1, isoforms 1/2/3/5-like isoform 1 [Acyrthosiphon pisum]
	Unigene28074	1.84035	2.84e-38	--	--	--
	Unigene31217	1.84028	3.91e-05	--	--	--
	Unigene10686	1.83916	0	gi|193702229|ref|XP_001947308.1|	3e-71	PREDICTED: hypothetical protein LOC100164760 [Acyrthosiphon pisum]
	Unigene30294	1.83864	0	gi|193643461|ref|XP_001947485.1|	3e-112	PREDICTED: hypothetical protein LOC100162609 [Acyrthosiphon pisum]
	CL5091.Contig2	1.83858	7.87e-11	--	--	--
	Unigene21809	1.8347	0.000877289	--	--	--
	Unigene18771	1.83465	0.00087741	--	--	--
	CL750.Contig1	1.83463	8.63e-14	gi|328710146|ref|XP_003244179.1|	5e-10	PREDICTED: twitchin-like [Acyrthosiphon pisum]
	CL4553.Contig2	1.8332	9.56e-05	gi|328724512|ref|XP_001948282.2|	0	PREDICTED: hypothetical protein LOC100164870 [Acyrthosiphon pisum]
	Unigene23873	1.83269	2.13e-68	--	--	--
	CL3489.Contig2	1.83183	1.05e-78	gi|328714527|ref|XP_003245384.1|	0	PREDICTED: cytochrome P450 4C1-like [Acyrthosiphon pisum]
	Unigene13729	1.83062	4.79e-25	--	--	--
	CL1614.Contig2	1.82472	1.33e-13	gi|328705553|ref|XP_001952012.2|	2e-10	PREDICTED: hypothetical protein LOC100168223 [Acyrthosiphon pisum]
	CL944.Contig4	1.82172	2.45e-05	gi|328708462|ref|XP_001948351.2|	6e-16	PREDICTED: UDP-glucuronosyltransferase 2B15-like [Acyrthosiphon pisum]
	Unigene14384	1.82164	0.000231366	--	--	--
	CL2055.Contig2	1.82159	2.45e-05	--	--	--
	Unigene21959	1.82155	0.00023133	--	--	--
	Unigene11246	1.81244	5.97e-05	--	--	--
	Unigene8768	1.81127	1.71e-08	gi|328723021|ref|XP_003247736.1|	1e-63	PREDICTED: hypothetical protein LOC100575803 [Acyrthosiphon pisum]
	Unigene23846	1.81073	4.86e-12	--	--	--
	Unigene31754	1.8099	0.000555404	--	--	--
	Unigene15026	1.80539	4.58e-232	--	--	--
	CL3543.Contig4	1.80489	1.53e-05	--	--	--
	Unigene30030	1.80278	6.6e-137	gi|328713968|ref|XP_003245227.1|	3e-16	PREDICTED: hypothetical protein LOC100569361 [Acyrthosiphon pisum]
	Unigene23522	1.80018	1.18e-31	--	--	--
	Unigene20310	1.797	4.95e-14	--	--	--
	Unigene3268	1.79594	3.73e-05	gi|193582441|ref|XP_001944782.1|	1e-177	PREDICTED: e3 ubiquitin-protein ligase Topors-like [Acyrthosiphon pisum]
	Unigene14552	1.79526	2.23e-19	--	--	--
	CL4187.Contig2	1.79522	1.83e-11	--	--	--
	Unigene28836	1.78873	0.000349636	--	--	--
	Unigene30646	1.78851	6.42e-08	--	--	--
	Unigene5303	1.7885	0.000349688	--	--	--
	Unigene18494	1.78846	0.000349793	--	--	--
	CL885.Contig3	1.7884	0.000349741	gi|290462873|gb|ADD24484.1|	4e-11	Transposable element Tc3 transposase [Lepeophtheirus salmonis]
	Unigene7137	1.78386	1.23e-15	gi|328706304|ref|XP_001943137.2|	0	PREDICTED: venom serine carboxypeptidase-like [Acyrthosiphon pisum]
	Unigene8723	1.78376	9.08e-05	gi|307170013|gb|EFN62483.1|	5e-11	Transposable element P transposase [Camponotus floridanus]
	CL2666.Contig3	1.78047	2.32e-05	gi|328698146|ref|XP_001952559.2|	0	PREDICTED: DNA excision repair protein ERCC-6 [Acyrthosiphon pisum]
	Unigene30485	1.77738	2.93e-14	--	--	--
	Unigene18720	1.7765	1.24e-17	--	--	--
	Unigene15994	1.77507	1.12e-12	--	--	--
	Unigene11356	1.77383	5.11e-20	--	--	--
	Unigene10388	1.7734	0.000830426	--	--	--
	Unigene3393	1.77048	0.000219251	--	--	--
	Unigene17449	1.77044	2.49e-08	--	--	--
	Unigene21753	1.77032	0.000219285	--	--	--
	Unigene6934	1.77006	8.56e-25	--	--	--
	Unigene5534	1.76806	5.65e-05	gi|328717179|ref|XP_003246140.1|	5e-51	PREDICTED: hypothetical protein LOC100569366 [Acyrthosiphon pisum]
	Unigene14460	1.76553	3.7e-06	--	--	--
	Unigene18486	1.76532	3.7e-06	--	--	--
	Unigene17470	1.76298	3.3e-179	gi|328714319|ref|XP_003245330.1|	2e-35	PREDICTED: hypothetical protein LOC100571993 [Acyrthosiphon pisum]
	CL1179.Contig2	1.76096	1.64e-11	gi|328713862|ref|XP_001943427.2|	3e-143	PREDICTED: kinase D-interacting substrate of 220 kDa-like [Acyrthosiphon pisum]
	Unigene1326	1.76089	2.55e-10	--	--	--
	Unigene4238	1.76042	0	gi|240848879|ref|NP_001155777.1|	5e-80	ribosomal protein L35Ae-like [Acyrthosiphon pisum] >gi|239789187|dbj|BAH71233.1| ACYPI008814 [Acyrthosiphon pisum]
	Unigene17972	1.75966	0	gi|193695227|ref|XP_001948954.1|	0	PREDICTED: hypothetical protein LOC100169357 isoform 1 [Acyrthosiphon pisum]
	Unigene18138	1.75606	0	--	--	--
	CL3048.Contig4	1.75502	3.52e-05	gi|193700122|ref|XP_001944007.1|	0	PREDICTED: zinc metalloproteinase nas-14-like [Acyrthosiphon pisum]
	CL1711.Contig1	1.75486	0.000136654	--	--	--
	Unigene25385	1.75474	0.000136632	--	--	--
	Unigene5480	1.75468	3.52e-05	--	--	--
	Unigene15241	1.75462	0.000524323	--	--	--
	CL2361.Contig1	1.7546	3.52e-05	gi|193680015|ref|XP_001946057.1|	1e-93	PREDICTED: glucose dehydrogenase [acceptor]-like [Acyrthosiphon pisum]
	Unigene630	1.7477	2.01e-44	--	--	--
	Unigene1671	1.74299	3.22e-304	--	--	--
	Unigene21784	1.74267	2.19e-05	--	--	--
	CL4660.Contig2	1.74246	3.02e-55	gi|328718712|ref|XP_001945199.2|	0	PREDICTED: glucosamine--fructose-6-phosphate aminotransferase [isomerizing] 2-like isoform 1 [Acyrthosiphon pisum]
	Unigene7929	1.74245	2.56e-15	--	--	--
	Unigene30994	1.74145	3.98e-14	--	--	--
	CL4024.Contig2	1.74089	8.53e-05	gi|328720393|ref|XP_003247016.1|	4e-34	PREDICTED: hypothetical protein LOC100575743 [Acyrthosiphon pisum]
	CL5064.Contig2	1.74044	1.15e-38	gi|193700147|ref|XP_001946374.1|	0	PREDICTED: hypothetical protein LOC100167032 isoform 1 [Acyrthosiphon pisum]
	Unigene27649	1.73985	1.46e-08	--	--	--
	Unigene17254	1.73954	1.66e-20	--	--	--
	Unigene10534	1.73895	0.000328368	gi|193657484|ref|XP_001948253.1|	2e-156	PREDICTED: zinc finger protein 512B-like [Acyrthosiphon pisum]
	Unigene21307	1.73797	0	gi|350539325|ref|NP_001232925.1|	2e-06	uncharacterized protein LOC100160152 [Acyrthosiphon pisum]
	CL3072.Contig1	1.73697	0.000328418	gi|328714521|ref|XP_003245382.1|	1e-119	PREDICTED: hypothetical protein LOC100166039 [Acyrthosiphon pisum]
	Unigene23370	1.73576	5.86e-10	--	--	--
	CL4704.Contig2	1.73569	0	gi|328713968|ref|XP_003245227.1|	2e-67	PREDICTED: hypothetical protein LOC100569361 [Acyrthosiphon pisum]
	Unigene23664	1.73453	2.52e-18	--	--	--
	CL2317.Contig2	1.73155	8.73e-89	gi|193657470|ref|XP_001948000.1|	4e-12	PREDICTED: zinc finger protein 512B-like isoform 1 [Acyrthosiphon pisum]
	Unigene426	1.73103	9.73e-54	--	--	--
	CL505.Contig5	1.72966	1.4e-07	--	--	--
	Unigene30123	1.72773	3.81e-18	gi|328719736|ref|XP_001945398.2|	0	PREDICTED: patatin-like phospholipase domain-containing protein 2-like [Acyrthosiphon pisum]
	Unigene18317	1.72689	5.61e-09	--	--	--
	Unigene527	1.72556	6.04e-25	gi|193680017|ref|XP_001946107.1|	7e-13	PREDICTED: glucose dehydrogenase [acceptor]-like [Acyrthosiphon pisum]
	Unigene18527	1.72513	0.000205205	--	--	--
	Unigene18678	1.72497	0.000205173	--	--	--
	Unigene8362	1.72337	0	gi|241896867|ref|NP_001155909.1|	7e-06	cuticular protein precursor [Acyrthosiphon pisum] >gi|239799394|dbj|BAH70620.1| ACYPI26371 [Acyrthosiphon pisum]
	Unigene3305	1.72308	8.84e-10	gi|195109903|ref|XP_001999521.1|	1e-06	GI24566 [Drosophila mojavensis] >gi|193916115|gb|EDW14982.1| GI24566 [Drosophila mojavensis]
	Unigene13478	1.72216	1.16e-291	gi|288558054|ref|NP_001165710.1|	4e-85	cuticular protein 1 precursor [Acyrthosiphon pisum]
	Unigene20582	1.72188	8.44e-06	--	--	--
	CL4556.Contig2	1.72185	8.44e-06	gi|193713722|ref|XP_001942734.1|	1e-31	PREDICTED: hypothetical protein LOC100160904 [Acyrthosiphon pisum]
	CL6038.Contig1	1.71984	0.000778711	--	--	--
	Unigene23764	1.71983	1.4e-10	--	--	--
	Unigene8902	1.71976	0.000778819	--	--	--
	Unigene5459	1.71974	0.000778927	--	--	--
	Unigene14740	1.7186	1.37e-08	--	--	--
	Unigene4792	1.71773	3.29e-05	--	--	--
	Unigene12055	1.71767	3.29e-05	--	--	--
	Unigene1882	1.71291	0.00012795	--	--	--
	CL2689.Contig1	1.71287	8.46e-09	--	--	--
	Unigene21012	1.71274	0.000127929	--	--	--
	Unigene3516	1.71072	5.28e-23	--	--	--
	Unigene4947	1.70967	0	gi|242247639|ref|NP_001156178.1|	1e-35	cuticular protein 47 precursor [Acyrthosiphon pisum] >gi|239799260|dbj|BAH70560.1| ACYPI005071 [Acyrthosiphon pisum]
	Unigene28305	1.70898	8.29e-07	--	--	--
	Unigene11489	1.70785	0	gi|242246958|ref|NP_001156143.1|	2e-63	RR1 cuticle protein 7 precursor [Acyrthosiphon pisum] >gi|239789203|dbj|BAH71241.1| ACYPI003649 [Acyrthosiphon pisum]
	Unigene21685	1.70631	0.000490011	--	--	--
	Unigene8213	1.70619	1.31e-07	--	--	--
	Unigene738	1.7051	0	gi|328707392|ref|XP_003243380.1|	5e-23	PREDICTED: hypothetical protein LOC100569691 [Acyrthosiphon pisum]
	Unigene30733	1.70471	5.22e-12	--	--	--
	Unigene20637	1.70284	0	gi|229892236|ref|NP_001153530.1|	3e-101	odorant-binding protein 4 precursor [Acyrthosiphon pisum]
	CL1911.Contig1	1.70195	7.95e-05	gi|193610725|ref|XP_001942914.1|	0	PREDICTED: DNA polymerase subunit gamma-2, mitochondrial-like [Acyrthosiphon pisum]
	Unigene4455	1.7002	8.07e-08	--	--	--
	Unigene13482	1.69817	2.1e-133	gi|197209830|ref|NP_001127758.1|	4e-08	cuticular protein precursor [Acyrthosiphon pisum]
	Unigene24840	1.69645	3.14e-13	--	--	--
	Unigene10882	1.69589	2.94e-108	gi|288558718|ref|NP_001155448.2|	1e-79	cuticular protein 60 precursor [Acyrthosiphon pisum] >gi|239799472|dbj|BAH70655.1| ACYPI001908 [Acyrthosiphon pisum]
	CL5387.Contig1	1.69578	3.18e-07	gi|449675596|ref|XP_004208447.1|	4e-77	PREDICTED: uncharacterized protein LOC100204479 [Hydra magnipapillata]
	Unigene21763	1.69447	0.000305865	--	--	--
	Unigene1539	1.69325	3.88e-61	gi|328711117|ref|XP_001947482.2|	1e-126	PREDICTED: hypothetical protein LOC100165253 [Acyrthosiphon pisum]
	Unigene25033	1.69137	3.11e-11	--	--	--
	Unigene981	1.69039	1.25e-06	--	--	--
	CL71.Contig11	1.69016	1.24e-06	gi|328702622|ref|XP_003241955.1|	0	PREDICTED: hypothetical protein LOC100575279 [Acyrthosiphon pisum]
	Unigene24385	1.68977	9.79e-57	--	--	--
	CL3349.Contig2	1.68448	7.72e-07	gi|328708040|ref|XP_003243583.1|	5e-45	PREDICTED: RNA-directed DNA polymerase from mobile element jockey-like [Acyrthosiphon pisum]
	Unigene14430	1.68427	1.86e-12	--	--	--
	Unigene23754	1.68419	1.21e-07	--	--	--
	Unigene30400	1.68038	2.96e-10	--	--	--
	Unigene10861	1.68028	2.96e-10	--	--	--
	Unigene20725	1.67766	4.53e-12	--	--	--
	Unigene11447	1.67748	0	gi|240848893|ref|NP_001155471.1|	6e-34	cuticular protein CPG12-like precursor [Acyrthosiphon pisum] >gi|239790880|dbj|BAH71974.1| ACYPI002333 [Acyrthosiphon pisum]
	Unigene24578	1.67663	1.9e-05	gi|328703486|ref|XP_003242219.1|	7e-15	PREDICTED: hypothetical protein LOC100569386 [Acyrthosiphon pisum]
	Unigene17298	1.67629	4.7e-34	--	--	--
	Unigene27396	1.67523	0.000118607	--	--	--
	Unigene687	1.67431	4.65e-08	--	--	--
	CL5978.Contig3	1.67315	0.000723145	gi|242247391|ref|NP_001156079.1|	7e-144	cyclin C-like [Acyrthosiphon pisum] >gi|239790160|dbj|BAH71657.1| ACYPI001314 [Acyrthosiphon pisum]
	Unigene24957	1.67313	0.000723044	--	--	--
	Unigene24267	1.67305	0.000723246	--	--	--
	Unigene17255	1.67265	0	gi|288558042|ref|NP_001165714.1|	5e-06	cuticular protein 20 precursor [Acyrthosiphon pisum] >gi|239789050|dbj|BAH71174.1| ACYPI006712 [Acyrthosiphon pisum]
	Unigene20937	1.67254	1.02e-16	--	--	--
	Unigene7153	1.67008	8.51e-25	gi|328701601|ref|XP_001942852.2|	5e-65	PREDICTED: probable E3 ubiquitin-protein ligase HERC1 [Acyrthosiphon pisum]
	Unigene744	1.66875	1.07e-12	--	--	--
	CL4593.Contig3	1.66757	7.36e-05	gi|328717947|ref|XP_001943997.2|	0	PREDICTED: hypothetical protein LOC100159693, partial [Acyrthosiphon pisum]
	Unigene14264	1.66481	4.2e-12	--	--	--
	Unigene512	1.66444	5.75e-52	gi|239792225|dbj|BAH72477.1|	7e-47	hypothetical protein [Acyrthosiphon pisum]
	Unigene20245	1.66428	5.2e-23	gi|328717947|ref|XP_001943997.2|	0	PREDICTED: hypothetical protein LOC100159693, partial [Acyrthosiphon pisum]
	Unigene1336	1.66364	6.01e-190	gi|240848875|ref|NP_001155643.1|	8e-45	uncharacterized protein LOC100164752 precursor [Acyrthosiphon pisum] >gi|239791398|dbj|BAH72171.1| ACYPI005742 [Acyrthosiphon pisum]
	Unigene17630	1.66343	0.000454023	--	--	--
	Unigene25115	1.66339	0.000453956	--	--	--
	CL4704.Contig1	1.66173	2.1e-94	gi|242247389|ref|NP_001156052.1|	2e-44	cuticular protein 57 precursor [Acyrthosiphon pisum] >gi|239792723|dbj|BAH72670.1| ACYPI000372 [Acyrthosiphon pisum]
	Unigene14924	1.66051	1.65e-11	--	--	--
	Unigene10960	1.65999	4.56e-05	--	--	--
	CL1261.Contig1	1.65778	1.05e-82	gi|328704370|ref|XP_001944081.2|	0	PREDICTED: alpha-N-acetylgalactosaminidase-like [Acyrthosiphon pisum]
	Unigene16887	1.65667	1.86e-38	gi|193582590|ref|XP_001951535.1|	0	PREDICTED: dynein heavy chain, cytoplasmic-like [Acyrthosiphon pisum]
	Unigene30633	1.65531	0.000282482	gi|254911116|ref|NP_001157180.1|	2e-73	Vasa4 protein [Acyrthosiphon pisum]
	Unigene163	1.65487	0.000282525	--	--	--
	Unigene27366	1.65359	2.82e-05	--	--	--
	Unigene13473	1.65325	7.74e-21	--	--	--
	Unigene13459	1.64959	0	gi|288558046|ref|NP_001165717.1|	8e-87	cuticular protein 37 precursor [Acyrthosiphon pisum]
	Unigene24624	1.64779	0.000175655	--	--	--
	Unigene14927	1.64774	1.75e-05	--	--	--
	Unigene8156	1.64764	0.000175627	--	--	--
	Unigene13431	1.64561	0	gi|288558054|ref|NP_001165710.1|	1e-88	cuticular protein 1 precursor [Acyrthosiphon pisum]
	Unigene10770	1.64544	9.19e-13	gi|328726469|ref|XP_003248909.1|	8e-10	PREDICTED: 52 kDa repressor of the inhibitor of the protein kinase-like [Acyrthosiphon pisum]
	Unigene3328	1.64388	1.04e-07	gi|328717181|ref|XP_003246141.1|	3e-08	PREDICTED: coagulation factor X-like [Acyrthosiphon pisum]
	Unigene11319	1.6424	5.98e-11	--	--	--
	CL1566.Contig7	1.6414	0.000109361	gi|10441606|gb|AAG17119.1|	0	long-wavelength like opsin [Megoura viciae]
	Unigene20360	1.63974	2.09e-14	--	--	--
	Unigene444	1.63824	3.87e-09	gi|189238710|ref|XP_969341.2|	2e-42	PREDICTED: similar to AGAP009638-PA [Tribolium castaneum] >gi|270010078|gb|EFA06526.1| hypothetical protein TcasGA2_TC009430 [Tribolium castaneum]
	Unigene18516	1.63751	6.72e-06	--	--	--
	Unigene17071	1.63572	9.62e-33	--	--	--
	Unigene25064	1.63534	6.78e-05	--	--	--
	Unigene1513	1.63521	8.24e-105	--	--	--
	Unigene25606	1.63185	0.000666056	--	--	--
	Unigene4429	1.63179	2.51e-07	gi|449662983|ref|XP_004205661.1|	1e-37	PREDICTED: uncharacterized protein LOC101240757 [Hydra magnipapillata]
	Unigene10814	1.63172	2.51e-07	--	--	--
	Unigene14895	1.63033	0	gi|193709254|ref|XP_001949431.1|	3e-129	PREDICTED: hypothetical protein LOC100160127 [Acyrthosiphon pisum]
	Unigene13477	1.63018	2.22e-115	gi|274324124|ref|NP_001162108.1|	7e-06	cuticular protein 16 precursor [Acyrthosiphon pisum] >gi|288558752|ref|NP_001165740.1| cuticular protein 40 [Acyrthosiphon pisum] >gi|239788773|dbj|BAH71050.1| ACYPI001599 [Acyrthosiphon pisum] >gi|239790158|dbj|BAH71656.1| ACYPI009941 [Acyrthosiphon pisum]
	Unigene13435	1.62823	2.58e-92	gi|274324124|ref|NP_001162108.1|	7e-06	cuticular protein 16 precursor [Acyrthosiphon pisum] >gi|288558752|ref|NP_001165740.1| cuticular protein 40 [Acyrthosiphon pisum] >gi|239788773|dbj|BAH71050.1| ACYPI001599 [Acyrthosiphon pisum] >gi|239790158|dbj|BAH71656.1| ACYPI009941 [Acyrthosiphon pisum]
	Unigene21227	1.62536	2.59e-05	--	--	--
	Unigene11607	1.62525	0.000417975	--	--	--
	Unigene10639	1.62524	2.59e-05	gi|328719118|ref|XP_003246668.1|	1e-13	PREDICTED: bromodomain adjacent to zinc finger domain protein 1A-like isoform 2 [Acyrthosiphon pisum]
	Unigene4230	1.62315	2.14e-30	gi|328699918|ref|XP_003241091.1|	1e-38	PREDICTED: plasma kallikrein-like [Acyrthosiphon pisum]
	Unigene11017	1.62255	1.74e-126	gi|328716508|ref|XP_003245963.1|	1e-49	PREDICTED: hypothetical protein LOC100571051 [Acyrthosiphon pisum]
	Unigene518	1.6224	5.89e-08	--	--	--
	CL1983.Contig5	1.61998	0.000259733	gi|328710484|ref|XP_001943713.2|	3e-93	PREDICTED: protein FAM102A-like [Acyrthosiphon pisum]
	Unigene27102	1.61975	8.58e-20	--	--	--
	CL5354.Contig2	1.61963	0	gi|193643374|ref|XP_001945785.1|	2e-14	PREDICTED: hypothetical protein LOC100169082 [Acyrthosiphon pisum]
	CL819.Contig2	1.61914	0.000259693	gi|328708218|ref|XP_003243626.1|	0	PREDICTED: DNA (cytosine-5)-methyltransferase 1-like [Acyrthosiphon pisum]
	CL1115.Contig1	1.6186	6.07e-07	--	--	--
	CL52.Contig8	1.61836	1.35e-09	gi|193608349|ref|XP_001949260.1|	2e-34	PREDICTED: probable ATP-dependent RNA helicase DDX11-like [Acyrthosiphon pisum]
	Unigene388	1.61509	2.56e-15	--	--	--
	Unigene15613	1.61032	0.000100243	--	--	--
	Unigene18052	1.61027	0.000100227	--	--	--
	Unigene8808	1.61021	0.00010021	--	--	--
	Unigene1221	1.60799	1.41e-16	--	--	--
	Unigene14496	1.60628	6.21e-05	--	--	--
	Unigene20797	1.60541	5.39e-08	--	--	--
	Unigene20376	1.60433	8.92e-16	--	--	--
	CL1974.Contig4	1.60342	3.33e-08	gi|328715015|ref|XP_001948526.2|	2e-83	PREDICTED: low affinity cationic amino acid transporter 2-like [Acyrthosiphon pisum]
	Unigene21005	1.60266	3.84e-05	--	--	--
	Unigene21387	1.60262	5.01e-280	gi|66802358|ref|XP_629961.1|	1e-16	hypothetical protein DDB_G0291844 [Dictyostelium discoideum AX4] >gi|60463352|gb|EAL61543.1| hypothetical protein DDB_G0291844 [Dictyostelium discoideum AX4]
	Unigene20900	1.60257	7.67e-10	--	--	--
	CL5091.Contig1	1.60182	8.95e-07	--	--	--
	Unigene21539	1.59982	0	gi|270008070|gb|EFA04518.1|	2e-06	hypothetical protein TcasGA2_TC016313 [Tribolium castaneum]
	Unigene20357	1.5994	1.52e-13	gi|328709384|ref|XP_001944217.2|	1e-19	PREDICTED: low-density lipoprotein receptor-related protein 2-like [Acyrthosiphon pisum]
	Unigene12009	1.59928	0.000970686	--	--	--
	CL5603.Contig1	1.59889	8.63e-37	gi|328705763|ref|XP_003242898.1|	2e-155	PREDICTED: hypothetical protein LOC100570295 [Acyrthosiphon pisum]
	Unigene13480	1.59822	0	gi|288558733|ref|NP_001165730.1|	6e-69	cuticular protein 9 precursor [Acyrthosiphon pisum] >gi|239790387|dbj|BAH71758.1| ACYPI003453 [Acyrthosiphon pisum]
	CL71.Contig2	1.59549	0.000609702	gi|328706841|ref|XP_003243221.1|	0	PREDICTED: hypothetical protein LOC100569006 [Acyrthosiphon pisum]
	CL4296.Contig1	1.59505	0.000609441	gi|328723358|ref|XP_001948035.2|	1e-131	PREDICTED: nucleolar complex protein 4 homolog B-like [Acyrthosiphon pisum]
	Unigene2031	1.59504	0.000609268	--	--	--
	Unigene17686	1.59502	0.000609355	--	--	--
	Unigene11967	1.59499	0.000609528	--	--	--
	CL2185.Contig1	1.59498	6.87e-11	gi|328711200|ref|XP_001948465.2|	3e-16	PREDICTED: putative ankyrin repeat protein R840-like [Acyrthosiphon pisum]
	Unigene8617	1.59478	0.000609615	--	--	--
	Unigene18296	1.59358	9.08e-06	--	--	--
	Unigene14842	1.59259	1.84e-09	--	--	--
	Unigene13432	1.59238	6.58e-203	gi|240849005|ref|NP_001155529.1|	3e-74	cuticular protein 45 precursor [Acyrthosiphon pisum] >gi|239789201|dbj|BAH71240.1| ACYPI003527 [Acyrthosiphon pisum]
	Unigene511	1.59124	5.62e-06	--	--	--
	Unigene13702	1.59045	5.39e-21	gi|328724666|ref|XP_003248215.1|	1e-06	PREDICTED: hypothetical protein LOC100164466 [Acyrthosiphon pisum]
	Unigene27696	1.58667	2.14e-06	--	--	--
	Unigene23714	1.58656	2.14e-06	--	--	--
	CL4024.Contig3	1.5846	1.32e-06	gi|328720393|ref|XP_003247016.1|	2e-34	PREDICTED: hypothetical protein LOC100575743 [Acyrthosiphon pisum]
	Unigene7900	1.58252	3.87e-11	--	--	--
	Unigene13457	1.58054	0	gi|274324124|ref|NP_001162108.1|	1e-81	cuticular protein 16 precursor [Acyrthosiphon pisum] >gi|288558752|ref|NP_001165740.1| cuticular protein 40 [Acyrthosiphon pisum] >gi|239788773|dbj|BAH71050.1| ACYPI001599 [Acyrthosiphon pisum] >gi|239790158|dbj|BAH71656.1| ACYPI009941 [Acyrthosiphon pisum]
	Unigene11389	1.58018	0	gi|240848893|ref|NP_001155471.1|	2e-49	cuticular protein CPG12-like precursor [Acyrthosiphon pisum] >gi|239790880|dbj|BAH71974.1| ACYPI002333 [Acyrthosiphon pisum]
	Unigene31518	1.57968	5.66e-05	gi|193671550|ref|XP_001952382.1|	0	PREDICTED: serine/threonine-protein kinase D1-like [Acyrthosiphon pisum]
	Unigene4102	1.57967	2.05e-25	gi|328707236|ref|XP_003243337.1|	2e-45	PREDICTED: hypothetical protein LOC100568923 [Acyrthosiphon pisum]
	CL5874.Contig2	1.5795	3.11e-07	--	--	--
	CL1419.Contig4	1.57943	5.66e-05	gi|242247039|ref|NP_001156308.1|	1e-66	cuticular protein 15 precursor [Acyrthosiphon pisum] >gi|239790410|dbj|BAH71769.1| ACYPI009803 [Acyrthosiphon pisum]
	Unigene30565	1.57287	2.77e-08	--	--	--
	Unigene10530	1.57242	3.57e-80	gi|328714467|ref|XP_001943038.2|	3e-06	PREDICTED: probable chitinase 3-like [Acyrthosiphon pisum]
	Unigene27831	1.57179	8.28e-06	--	--	--
	CL1711.Contig3	1.57173	5.88e-22	--	--	--
	CL3702.Contig1	1.56675	1.19e-12	gi|328699342|ref|XP_003240907.1|	0	PREDICTED: hypothetical protein LOC100571069 [Acyrthosiphon pisum]
	CL1998.Contig1	1.56408	0.00088329	--	--	--
	Unigene13777	1.56388	0.00088341	--	--	--
	Unigene4225	1.5638	0.000883169	gi|328717191|ref|XP_001945900.2|	5e-45	PREDICTED: hypothetical protein LOC100160377 [Acyrthosiphon pisum]
	CL4626.Contig4	1.56354	0.000883531	gi|328698053|ref|XP_003240527.1|	7e-158	PREDICTED: hypothetical protein LOC100575395 [Acyrthosiphon pisum]
	CL6040.Contig13	1.5627	1.17e-17	gi|328700180|ref|XP_001946490.2|	6e-70	PREDICTED: hypothetical protein LOC100161604 isoform 1 [Acyrthosiphon pisum]
	Unigene20351	1.56252	8.42e-11	gi|328722836|ref|XP_003247686.1|	7e-22	PREDICTED: mitochondrial thiamine pyrophosphate carrier-like isoform 2 [Acyrthosiphon pisum]
	CL5117.Contig1	1.56231	6.5e-39	gi|71041128|gb|AAZ20447.1|	6e-124	RR2 cuticle protein 2 [Myzus persicae]
	Unigene17733	1.56109	3e-22	--	--	--
	Unigene21188	1.56102	1.07e-07	--	--	--
	CL5150.Contig1	1.55834	1.95e-16	gi|240849271|ref|NP_001155387.1|	3e-137	uncharacterized protein LOC100159064 precursor [Acyrthosiphon pisum] >gi|239790504|dbj|BAH71809.1| ACYPI000473 [Acyrthosiphon pisum]
	CL5659.Contig1	1.55736	0.000133686	--	--	--
	Unigene20228	1.55691	9.31e-43	--	--	--
	Unigene30711	1.55612	0	gi|193716064|ref|XP_001951073.1|	3e-23	PREDICTED: hypothetical protein LOC100166950 [Acyrthosiphon pisum]
	CL2332.Contig1	1.55568	8.29e-05	gi|328709359|ref|XP_003243937.1|	5e-33	PREDICTED: peroxidasin-like [Acyrthosiphon pisum]
	Unigene24221	1.55511	9.99e-28	--	--	--
	Unigene585	1.55416	2.19e-19	--	--	--
	Unigene10717	1.55302	1.99e-15	--	--	--
	Unigene13440	1.55294	4.07e-106	gi|240849005|ref|NP_001155529.1|	7e-65	cuticular protein 45 precursor [Acyrthosiphon pisum] >gi|239789201|dbj|BAH71240.1| ACYPI003527 [Acyrthosiphon pisum]
	Unigene24586	1.5521	1.22e-05	--	--	--
	Unigene23226	1.55173	4.71e-11	--	--	--
	CL2317.Contig3	1.55166	8.14e-38	gi|193657470|ref|XP_001948000.1|	5e-94	PREDICTED: zinc finger protein 512B-like isoform 1 [Acyrthosiphon pisum]
	Unigene13416	1.55151	0	gi|288558054|ref|NP_001165710.1|	3e-80	cuticular protein 1 precursor [Acyrthosiphon pisum]
	Unigene7224	1.55077	4.63e-06	gi|193599186|ref|XP_001944406.1|	1e-62	PREDICTED: torso-like protein-like isoform 1 [Acyrthosiphon pisum] >gi|328716058|ref|XP_003245822.1| PREDICTED: torso-like protein-like isoform 2 [Acyrthosiphon pisum]
	Unigene17579	1.55005	2.86e-06	--	--	--
	Unigene8023	1.54969	4.32e-30	--	--	--
	CL799.Contig1	1.54932	1.77e-06	--	--	--
	CL2353.Contig3	1.54882	1.09e-06	gi|328706168|ref|XP_001949093.2|	1e-97	PREDICTED: hypothetical protein LOC100168836 [Acyrthosiphon pisum]
	Unigene7801	1.54823	6.76e-07	--	--	--
	Unigene24479	1.54816	6.76e-07	--	--	--
	Unigene5077	1.548	2.53e-296	gi|253735804|ref|NP_001156684.1|	5e-96	ecdysis triggering hormone [Acyrthosiphon pisum]
	Unigene20204	1.54773	4.16e-07	gi|307183941|gb|EFN70529.1|	1e-06	hypothetical protein EAG_01237 [Camponotus floridanus]
	Unigene30132	1.54307	7.75e-10	--	--	--
	Unigene20753	1.54247	1.82e-10	--	--	--
	CL4586.Contig2	1.54208	3.73e-21	gi|407261336|ref|XP_003086514.2|	1e-06	PREDICTED: uncharacterized protein LOC100503112, partial [Mus musculus]
	Unigene377	1.54167	5.37e-22	--	--	--
	CL2033.Contig1	1.54094	3.11e-59	gi|240848661|ref|NP_001155470.1|	6e-148	uncharacterized protein LOC100161055 precursor [Acyrthosiphon pisum] >gi|239790291|dbj|BAH71716.1| ACYPI002309 [Acyrthosiphon pisum]
	CL3072.Contig3	1.54031	1.44e-12	gi|328714521|ref|XP_003245382.1|	0	PREDICTED: hypothetical protein LOC100166039 [Acyrthosiphon pisum]
	Unigene4140	1.53887	0	gi|328705594|ref|XP_001942681.2|	0	PREDICTED: hypothetical protein LOC100167818 [Acyrthosiphon pisum]
	Unigene7358	1.53826	3.39e-17	--	--	--
	Unigene13481	1.53351	2.12e-237	gi|197209830|ref|NP_001127758.1|	1e-97	cuticular protein precursor [Acyrthosiphon pisum]
	Unigene30146	1.53235	9.85e-07	--	--	--
	Unigene21916	1.53232	0.000801954	--	--	--
	Unigene28481	1.53228	0.000313023	--	--	--
	Unigene20827	1.53228	0.000194934	--	--	--
	Unigene14559	1.53227	2.87e-05	--	--	--
	Unigene22356	1.53225	6.11e-07	gi|312070011|ref|XP_003137949.1|	3e-07	hypothetical protein LOAG_02363 [Loa loa]
	Unigene18665	1.53224	0.000501991	--	--	--
	Unigene5113	1.53223	2.72e-18	--	--	--
	Unigene5930	1.53223	0.000194965	gi|328716700|ref|XP_001946163.2|	5e-36	PREDICTED: hypothetical protein LOC100161936 [Acyrthosiphon pisum]
	Unigene15	1.53222	0.000802065	gi|307177945|gb|EFN66847.1|	3e-11	hypothetical protein EAG_08499 [Camponotus floridanus]
	CL5321.Contig1	1.53221	1.88e-17	gi|193704723|ref|XP_001944390.1|	0	PREDICTED: hypothetical protein LOC100162050 [Acyrthosiphon pisum]
	Unigene13443	1.53221	3.05e-44	gi|288558046|ref|NP_001165717.1|	9e-63	cuticular protein 37 precursor [Acyrthosiphon pisum]
	Unigene27403	1.53221	0.000121018	--	--	--
	Unigene11335	1.53221	4.19e-06	gi|328699708|ref|XP_003241021.1|	1e-12	PREDICTED: complement C1s-B subcomponent-like [Acyrthosiphon pisum]
	CL1783.Contig4	1.53208	0.000120998	gi|328701341|ref|XP_003241566.1|	0	PREDICTED: breast carcinoma-amplified sequence 3 homolog isoform 2 [Acyrthosiphon pisum]
	Unigene16788	1.53188	0.00031307	gi|328702006|ref|XP_003241775.1|	0	PREDICTED: solute carrier family 15 member 1-like [Acyrthosiphon pisum]
	CL459.Contig6	1.53173	1.6e-06	gi|328697806|ref|XP_003240443.1|	2e-141	PREDICTED: zinc finger MYM-type protein 1-like [Acyrthosiphon pisum]
	Unigene16912	1.52776	1.28e-67	gi|328714521|ref|XP_003245382.1|	5e-18	PREDICTED: hypothetical protein LOC100166039 [Acyrthosiphon pisum]
	Unigene24842	1.52236	1.49e-10	--	--	--
	CL2185.Contig2	1.52186	6.36e-39	gi|328710742|ref|XP_003244346.1|	2e-07	PREDICTED: putative ankyrin repeat protein L25-like [Acyrthosiphon pisum]
	Unigene23941	1.5211	2.69e-09	--	--	--
	Unigene20980	1.51887	7.92e-08	--	--	--
	Unigene30096	1.51615	1.07e-12	--	--	--
	CL3594.Contig5	1.51591	6.56e-13	gi|328713707|ref|XP_003245157.1|	0	PREDICTED: hypothetical protein LOC100569878 isoform 1 [Acyrthosiphon pisum] >gi|328713709|ref|XP_003245158.1| PREDICTED: hypothetical protein LOC100569878 isoform 2 [Acyrthosiphon pisum]
	CL5659.Contig2	1.51363	9.89e-06	--	--	--
	Unigene11491	1.51269	1.13e-25	gi|328699774|ref|XP_003241040.1|	1e-54	PREDICTED: hypothetical protein LOC100572384 [Acyrthosiphon pisum]
	CL5442.Contig2	1.51207	2.58e-05	--	--	--
	Unigene4384	1.51072	1.5e-09	--	--	--
	Unigene4148	1.51052	2.94e-41	gi|240849303|ref|NP_001155663.1|	1e-60	ribosomal protein L35e-like [Acyrthosiphon pisum] >gi|239793629|dbj|BAH72921.1| ACYPI006417 [Acyrthosiphon pisum]
	CL6040.Contig7	1.5104	6.76e-05	gi|328707420|ref|XP_003243390.1|	3e-38	PREDICTED: complement C1s-B subcomponent-like [Acyrthosiphon pisum]
	CL5353.Contig3	1.5092	0.000109027	--	--	--
	Unigene8157	1.50904	0.000109009	gi|328708477|ref|XP_003243700.1|	5e-118	PREDICTED: THAP domain-containing protein 9-like [Acyrthosiphon pisum]
	CL5335.Contig2	1.50812	0.000175171	--	--	--
	Unigene30326	1.50787	0.000175199	--	--	--
	Unigene11362	1.50664	4.41e-08	--	--	--
	Unigene690	1.50595	7.13e-08	--	--	--
	CL5750.Contig2	1.50524	1.16e-07	gi|193699941|ref|XP_001951225.1|	1e-75	PREDICTED: hypothetical protein LOC100166868 [Acyrthosiphon pisum]
	Unigene24749	1.5052	0.000453476	--	--	--
	CL1132.Contig3	1.50346	0.000723073	gi|328708750|ref|XP_003243792.1|	1e-71	PREDICTED: hypothetical protein LOC100575195 [Acyrthosiphon pisum]
	Unigene20043	1.50331	0.000723174	--	--	--
	Unigene17270	1.50215	1.05e-84	gi|328710351|ref|XP_003244235.1|	1e-84	PREDICTED: hypothetical protein LOC100573101 [Acyrthosiphon pisum]
	Unigene24380	1.50085	1.3e-06	--	--	--
	CL1543.Contig9	1.49808	1.61e-14	gi|193704715|ref|XP_001943001.1|	0	PREDICTED: origin recognition complex subunit 4-like [Acyrthosiphon pisum]
	CL1419.Contig1	1.49755	2.62e-14	gi|242247039|ref|NP_001156308.1|	3e-61	cuticular protein 15 precursor [Acyrthosiphon pisum] >gi|239790410|dbj|BAH71769.1| ACYPI009803 [Acyrthosiphon pisum]
	Unigene29870	1.496	4.96e-19	gi|270017034|gb|EFA13480.1|	1e-57	hypothetical protein TcasGA2_TC002031 [Tribolium castaneum]
	CL2791.Contig4	1.49461	1.51e-154	gi|328716168|ref|XP_003245854.1|	6e-153	PREDICTED: hypothetical protein LOC100166051 isoform 1 [Acyrthosiphon pisum]
	Unigene27017	1.49228	4.61e-10	gi|328719064|ref|XP_001948643.2|	0	PREDICTED: pancreatic triacylglycerol lipase-like [Acyrthosiphon pisum]
	CL4919.Contig1	1.49209	3.9e-17	--	--	--
	CL763.Contig1	1.49156	0	gi|193596501|ref|XP_001943439.1|	0	PREDICTED: hypothetical protein LOC100163867 [Acyrthosiphon pisum]
	Unigene4942	1.49155	1.68e-07	--	--	--
	CL3435.Contig1	1.4911	2.99e-199	gi|239788720|dbj|BAH71028.1|	7e-11	ACYPI002212 [Acyrthosiphon pisum]
	Unigene10742	1.49042	3.81e-14	--	--	--
	Unigene13429	1.4904	2.74e-07	--	--	--
	Unigene15027	1.49028	1.65e-119	gi|193690743|ref|XP_001946851.1|	1e-156	PREDICTED: phospholipase A1 member A-like [Acyrthosiphon pisum]
	CL4502.Contig1	1.48928	4.44e-07	--	--	--
	Unigene4843	1.48902	1.55e-22	--	--	--
	Unigene7165	1.48889	3.18e-09	gi|328726211|ref|XP_003248798.1|	5e-29	PREDICTED: hypothetical protein LOC100572197, partial [Acyrthosiphon pisum]
	Unigene24388	1.48785	9.8e-05	--	--	--
	CL3077.Contig1	1.48649	1.3e-77	gi|193690615|ref|XP_001950380.1|	0	PREDICTED: hypothetical protein LOC100165452 [Acyrthosiphon pisum]
	Unigene13559	1.48566	0.000157229	--	--	--
	CL1524.Contig2	1.48539	8.57e-23	gi|193636566|ref|XP_001948821.1|	2e-115	PREDICTED: putative fatty acyl-CoA reductase CG5065-like isoform 1 [Acyrthosiphon pisum] >gi|328724644|ref|XP_003248209.1| PREDICTED: putative fatty acyl-CoA reductase CG5065-like isoform 2 [Acyrthosiphon pisum]
	Unigene615	1.48464	0	gi|328698158|ref|XP_003240563.1|	9e-172	PREDICTED: hypothetical protein LOC100575359 [Acyrthosiphon pisum]
	Unigene735	1.48383	5.29e-150	gi|193702225|ref|XP_001946685.1|	1e-36	PREDICTED: hypothetical protein LOC100159968 [Acyrthosiphon pisum]
	CL657.Contig2	1.48364	4.14e-10	gi|328715518|ref|XP_001943012.2|	0	PREDICTED: peregrin-like [Acyrthosiphon pisum]
	CL468.Contig1	1.48336	4.81e-12	--	--	--
	Unigene14912	1.48336	0.000253308	--	--	--
	Unigene6865	1.48127	1.08e-09	--	--	--
	Unigene1343	1.48065	0.000407632	--	--	--
	Unigene14276	1.48021	0	gi|328720060|ref|XP_001944766.2|	0	PREDICTED: hypothetical protein LOC100168453 [Acyrthosiphon pisum]
	Unigene24055	1.47919	1.51e-07	--	--	--
	CL2146.Contig7	1.47913	0.000649467	gi|328702029|ref|XP_003241783.1|	7e-07	PREDICTED: muscle M-line assembly protein unc-89-like [Acyrthosiphon pisum]
	Unigene17182	1.47658	7.49e-09	--	--	--
	CL6014.Contig1	1.47654	7.49e-09	gi|328724025|ref|XP_003248014.1|	0	PREDICTED: hypothetical protein LOC100568811 [Acyrthosiphon pisum]
	CL1614.Contig1	1.47469	6.2e-56	gi|328705553|ref|XP_001952012.2|	4e-06	PREDICTED: hypothetical protein LOC100168223 [Acyrthosiphon pisum]
	Unigene3980	1.4733	3.36e-05	gi|328717179|ref|XP_003246140.1|	3e-21	PREDICTED: hypothetical protein LOC100569366 [Acyrthosiphon pisum]
	Unigene1225	1.47086	5.15e-08	--	--	--
	Unigene7715	1.47082	5.44e-05	--	--	--
	Unigene27644	1.4708	1.69e-06	--	--	--
	Unigene1418	1.47061	0	gi|193584656|ref|XP_001948851.1|	2e-163	PREDICTED: hypothetical protein LOC100161568 [Acyrthosiphon pisum]
	CL763.Contig2	1.47032	5.53e-23	gi|193596501|ref|XP_001943439.1|	0	PREDICTED: hypothetical protein LOC100163867 [Acyrthosiphon pisum]
	Unigene23515	1.46943	2.55e-09	--	--	--
	Unigene30625	1.4673	2.06e-10	--	--	--
	Unigene13479	1.46617	1.27e-204	gi|197209839|ref|NP_001127761.1|	2e-13	cuticular protein 28 precursor [Acyrthosiphon pisum]
	Unigene30230	1.46519	0.000140936	gi|328699555|ref|XP_001949129.2|	0	PREDICTED: hypothetical protein LOC100163820 [Acyrthosiphon pisum]
	Unigene7784	1.4638	3.56e-07	--	--	--
	Unigene11582	1.4633	8.7e-10	--	--	--
	Unigene11731	1.46277	5.17e-15	gi|328714763|ref|XP_003245446.1|	8e-08	PREDICTED: hypothetical protein LOC100571907 [Acyrthosiphon pisum]
	Unigene31086	1.46187	0.000227166	--	--	--
	Unigene21061	1.46177	0.00022713	--	--	--
	Unigene20654	1.46176	0.000227095	--	--	--
	Unigene13452	1.4611	0	gi|328721744|ref|XP_003247392.1|	3e-94	PREDICTED: cuticle protein-like [Acyrthosiphon pisum]
	Unigene8553	1.45969	4.47e-13	--	--	--
	Unigene28075	1.45851	0	gi|193685905|ref|XP_001949313.1|	9e-06	PREDICTED: hypothetical protein LOC100163566 [Acyrthosiphon pisum]
	Unigene14329	1.45824	0.000363422	--	--	--
	Unigene17446	1.45695	2.75e-22	--	--	--
	Unigene10381	1.45598	9.12e-21	--	--	--
	Unigene17180	1.45519	2.43e-06	--	--	--
	Unigene26707	1.45504	3.09e-12	--	--	--
	Unigene24992	1.45421	0.000581366	--	--	--
	CL6036.Contig5	1.45233	1.74e-201	gi|197209839|ref|NP_001127761.1|	2e-13	cuticular protein 28 precursor [Acyrthosiphon pisum]
	CL3435.Contig3	1.45206	0	gi|239788720|dbj|BAH71028.1|	3e-12	ACYPI002212 [Acyrthosiphon pisum]
	Unigene20659	1.45143	1.62e-28	--	--	--
	Unigene7618	1.44982	6.38e-06	--	--	--
	CL5532.Contig2	1.44971	6.38e-06	--	--	--
	CL2317.Contig5	1.44869	1.75e-14	gi|193657470|ref|XP_001948000.1|	1e-15	PREDICTED: zinc finger protein 512B-like isoform 1 [Acyrthosiphon pisum]
	Unigene7328	1.44752	6.65e-08	gi|328715082|ref|XP_001946768.2|	4e-07	PREDICTED: e3 ubiquitin-protein ligase HERC2-like [Acyrthosiphon pisum]
	Unigene4401	1.44683	1.03e-05	--	--	--
	CL1227.Contig1	1.44654	6.95e-10	gi|328699358|ref|XP_003240913.1|	8e-09	PREDICTED: hypothetical protein LOC100571921 [Acyrthosiphon pisum]
	Unigene7230	1.44597	8.64e-09	--	--	--
	Unigene13484	1.4458	0	gi|288558054|ref|NP_001165710.1|	1e-81	cuticular protein 1 precursor [Acyrthosiphon pisum]
	Unigene14480	1.44301	0	gi|239788529|dbj|BAH70939.1|	3e-152	ACYPI004215 [Acyrthosiphon pisum]
	Unigene7360	1.44212	2.17e-06	--	--	--
	CL802.Contig17	1.44206	0.000202551	gi|307170013|gb|EFN62483.1|	1e-11	Transposable element P transposase [Camponotus floridanus]
	Unigene11238	1.44205	2.27e-08	--	--	--
	CL661.Contig10	1.44205	0.000202519	gi|328699619|ref|XP_001948188.2|	2e-15	PREDICTED: THAP domain-containing protein 9-like [Acyrthosiphon pisum]
	CL1970.Contig5	1.44025	2.67e-05	gi|328718666|ref|XP_003246543.1|	1e-51	PREDICTED: leucine-rich repeat and death domain-containing protein LOC401387-like [Acyrthosiphon pisum]
	CL4950.Contig2	1.43989	6.9e-16	gi|328714319|ref|XP_003245330.1|	0	PREDICTED: hypothetical protein LOC100571993 [Acyrthosiphon pisum]
	Unigene11546	1.43922	3.51e-06	--	--	--
	Unigene24117	1.43829	1.58e-36	--	--	--
	Unigene369	1.43736	4e-20	--	--	--
	Unigene20967	1.43666	4.32e-05	--	--	--
	Unigene31146	1.43605	5.67e-06	--	--	--
	Unigene442	1.4355	7.41e-07	gi|328718692|ref|XP_001943520.2|	1e-16	PREDICTED: hypothetical protein LOC100163960 [Acyrthosiphon pisum]
	Unigene10282	1.43493	1.25e-08	--	--	--
	Unigene27835	1.43274	0.000519393	--	--	--
	Unigene27527	1.43272	3.41e-10	--	--	--
	Unigene24390	1.43271	0.000519469	--	--	--
	Unigene1838	1.43264	0.000519544	--	--	--
	CL1997.Contig2	1.43081	1.51e-19	--	--	--
	Unigene17105	1.43077	1.51e-19	--	--	--
	Unigene7402	1.43054	4.25e-09	--	--	--
	Unigene8264	1.42912	1.48e-05	--	--	--
	CL4950.Contig1	1.4275	1.11e-14	gi|328714319|ref|XP_003245330.1|	0	PREDICTED: hypothetical protein LOC100571993 [Acyrthosiphon pisum]
	Unigene23976	1.4273	0.000824654	--	--	--
	Unigene17456	1.42728	0.000824768	gi|395742562|ref|XP_003777772.1|	6e-06	PREDICTED: uncharacterized protein LOC100939189, partial [Pongo abelii]
	Unigene21438	1.42724	0.000824541	gi|383849579|ref|XP_003700422.1|	4e-67	PREDICTED: dedicator of cytokinesis protein 3 [Megachile rotundata]
	Unigene20116	1.42361	0.000179696	--	--	--
	Unigene3964	1.42356	0.000179725	gi|193582441|ref|XP_001944782.1|	1e-177	PREDICTED: e3 ubiquitin-protein ligase Topors-like [Acyrthosiphon pisum]
	Unigene18055	1.42302	5.04e-06	--	--	--
	Unigene20589	1.42181	1.26e-48	gi|328722049|ref|XP_001949708.2|	2e-17	PREDICTED: laminin subunit alpha-like [Acyrthosiphon pisum]
	Unigene31055	1.42164	0	gi|288558052|ref|NP_001165721.1|	8e-08	cuticular protein 48 [Acyrthosiphon pisum]
	Unigene14179	1.42154	5.77e-28	--	--	--
	Unigene23569	1.42041	1.49e-38	gi|193575671|ref|XP_001948681.1|	6e-33	PREDICTED: hypothetical protein LOC100159791 [Acyrthosiphon pisum]
	Unigene10373	1.4196	4.67e-32	--	--	--
	CL896.Contig3	1.41914	4.69e-08	gi|328696554|ref|XP_003240060.1|	0	PREDICTED: uncharacterized protein KIAA1109-like isoform 2 [Acyrthosiphon pisum]
	CL3532.Contig2	1.41851	0.000288244	gi|301628678|ref|XP_002943476.1|	3e-30	PREDICTED: hypothetical protein LOC100496977 [Xenopus (Silurana) tropicalis]
	Unigene31000	1.41799	9.24e-220	gi|156550616|ref|XP_001604408.1|	1e-07	PREDICTED: hypothetical protein LOC100120806 [Nasonia vitripennis]
	Unigene31037	1.4176	4.95e-17	--	--	--
	Unigene27333	1.41541	1.32e-05	--	--	--
	Unigene8320	1.41361	5.87e-07	--	--	--
	CL1419.Contig3	1.41328	3.13e-72	gi|242247039|ref|NP_001156308.1|	3e-69	cuticular protein 15 precursor [Acyrthosiphon pisum] >gi|239790410|dbj|BAH71769.1| ACYPI009803 [Acyrthosiphon pisum]
	CL375.Contig6	1.41292	0	gi|328699649|ref|XP_001952422.2|	8e-07	PREDICTED: hypothetical protein LOC100162489 [Acyrthosiphon pisum]
	Unigene24543	1.41289	0.000462302	gi|390475663|ref|XP_003734995.1|	2e-06	PREDICTED: uncharacterized protein LOC100895454 [Callithrix jacchus]
	Unigene27559	1.41254	6.53e-12	--	--	--
	Unigene7017	1.41205	3.67e-59	gi|328704016|ref|XP_001948437.2|	0	PREDICTED: hypothetical protein LOC100166169 [Acyrthosiphon pisum]
	Unigene21674	1.41121	2.11e-05	gi|288558714|ref|NP_001165722.1|	7e-17	cuticular protein 52 precursor [Acyrthosiphon pisum]
	CL1636.Contig2	1.41073	4.47e-06	gi|328701520|ref|XP_003241627.1|	0	PREDICTED: DNA (cytosine-5)-methyltransferase 3A-like [Acyrthosiphon pisum]
	CL1886.Contig2	1.41057	2.41e-17	gi|328707593|ref|XP_003243439.1|	6e-82	PREDICTED: RNA-directed DNA polymerase from mobile element jockey-like [Acyrthosiphon pisum]
	Unigene20138	1.41035	1.06e-18	--	--	--
	Unigene10690	1.40811	3.03e-16	--	--	--
	CL5146.Contig2	1.40682	0.000734522	--	--	--
	Unigene28582	1.40674	0.000734625	--	--	--
	Unigene4960	1.40671	6.72e-08	--	--	--
	Unigene1448	1.40669	3.41e-24	gi|193671625|ref|XP_001943043.1|	1e-61	PREDICTED: hypothetical protein LOC100168377 [Acyrthosiphon pisum]
	Unigene8708	1.40665	0.00073442	--	--	--
	Unigene20676	1.40539	7.26e-18	--	--	--
	Unigene31334	1.40475	4.3e-275	gi|288558042|ref|NP_001165714.1|	4e-06	cuticular protein 20 precursor [Acyrthosiphon pisum] >gi|239789050|dbj|BAH71174.1| ACYPI006712 [Acyrthosiphon pisum]
	Unigene4418	1.40449	2.26e-30	gi|328716508|ref|XP_003245963.1|	2e-155	PREDICTED: hypothetical protein LOC100571051 [Acyrthosiphon pisum]
	CL5354.Contig1	1.40124	4.75e-45	gi|193643374|ref|XP_001945785.1|	2e-21	PREDICTED: hypothetical protein LOC100169082 [Acyrthosiphon pisum]
	Unigene8034	1.40111	0.000256191	--	--	--
	Unigene8644	1.40098	0.000256231	--	--	--
	Unigene14219	1.39791	1.88e-10	--	--	--
	Unigene10876	1.39754	2.72e-17	--	--	--
	Unigene17390	1.39571	0	gi|242247670|ref|NP_001156183.1|	7e-47	uncharacterized protein LOC100164287 precursor [Acyrthosiphon pisum] >gi|239789359|dbj|BAH71309.1| ACYPI005317 [Acyrthosiphon pisum]
	Unigene30274	1.39483	0.000410798	--	--	--
	Unigene7928	1.39475	6.4e-06	--	--	--
	CL1146.Contig2	1.39238	3.7e-14	gi|328697588|ref|XP_003240377.1|	1e-80	PREDICTED: hypothetical protein LOC100571800 [Acyrthosiphon pisum]
	Unigene27751	1.39093	0.000141564	--	--	--
	Unigene27584	1.39077	0.000141587	--	--	--
	Unigene10587	1.38928	7.24e-18	--	--	--
	CL277.Contig2	1.38924	9.43e-28	gi|193664527|ref|XP_001948490.1|	0	PREDICTED: glucose dehydrogenase [acceptor]-like [Acyrthosiphon pisum]
	Unigene20942	1.38787	3.51e-06	gi|328701208|ref|XP_003241525.1|	6e-52	PREDICTED: hypothetical protein LOC100573991 [Acyrthosiphon pisum] >gi|328709474|ref|XP_003243971.1| PREDICTED: hypothetical protein LOC100569943 [Acyrthosiphon pisum]
	Unigene30331	1.38784	1.79e-08	--	--	--
	CL3644.Contig2	1.38729	1.4e-21	--	--	--
	Unigene13420	1.38589	0	gi|288558046|ref|NP_001165717.1|	2e-70	cuticular protein 37 precursor [Acyrthosiphon pisum]
	Unigene23955	1.38518	4.09e-212	gi|350534532|ref|NP_001232955.1|	6e-145	uncharacterized protein LOC100158751 precursor [Acyrthosiphon pisum] >gi|239788825|dbj|BAH71074.1| ACYPI000189 [Acyrthosiphon pisum]
	CL3545.Contig2	1.38472	0.000227325	--	--	--
	Unigene31376	1.38468	0.000227254	--	--	--
	CL1441.Contig2	1.38466	0.00022736	gi|328697682|ref|XP_001948506.2|	1e-12	PREDICTED: hypothetical protein LOC100163046 isoform 1 [Acyrthosiphon pisum]
	Unigene12138	1.38466	0.00022729	--	--	--
	Unigene11392	1.38419	4.14e-31	--	--	--
	Unigene815	1.38329	5.66e-06	gi|328712934|ref|XP_003244948.1|	1e-07	PREDICTED: hypothetical protein LOC100574650 [Acyrthosiphon pisum]
	Unigene27762	1.38166	1.93e-06	--	--	--
	CL2372.Contig2	1.38049	2.7e-69	gi|328713249|ref|XP_003245024.1|	2e-87	PREDICTED: hypothetical protein LOC100568673 [Acyrthosiphon pisum]
	Unigene23568	1.38021	6.58e-07	--	--	--
	Unigene14896	1.37788	0.000362956	--	--	--
	CL5151.Contig2	1.3777	0.00036301	gi|328715987|ref|XP_001947285.2|	1e-13	PREDICTED: hypothetical protein LOC100163617 [Acyrthosiphon pisum]
	CL2317.Contig1	1.37717	0	gi|193657470|ref|XP_001948000.1|	6e-83	PREDICTED: zinc finger protein 512B-like isoform 1 [Acyrthosiphon pisum]
	Unigene21373	1.37617	0.000125457	--	--	--
	CL3435.Contig4	1.37465	0	gi|328704103|ref|XP_001945377.2|	2e-06	PREDICTED: hypothetical protein LOC100160947 [Acyrthosiphon pisum]
	CL5882.Contig2	1.37322	1.08e-13	gi|328714304|ref|XP_001949005.2|	3e-14	PREDICTED: hypothetical protein LOC100164906 [Acyrthosiphon pisum]
	Unigene14189	1.37292	8.35e-44	--	--	--
	CL6040.Contig16	1.3729	1.01e-16	gi|328717179|ref|XP_003246140.1|	2e-12	PREDICTED: hypothetical protein LOC100569366 [Acyrthosiphon pisum]
	Unigene20553	1.37255	5e-06	--	--	--
	Unigene713	1.37242	4.47e-40	--	--	--
	Unigene4834	1.37232	4.75e-09	--	--	--
	Unigene4536	1.37176	1.7e-06	--	--	--
	Unigene14603	1.37124	2.17e-148	gi|197209839|ref|NP_001127761.1|	2e-09	cuticular protein 28 precursor [Acyrthosiphon pisum]
	Unigene10510	1.37076	5.91e-14	--	--	--
	CL5982.Contig1	1.37047	1.96e-07	--	--	--
	Unigene20794	1.3694	0.000200949	--	--	--
	Unigene23248	1.36878	1.02e-17	gi|328716236|ref|XP_001946855.2|	0	PREDICTED: RNA-binding protein fusilli-like [Acyrthosiphon pisum]
	CL3194.Contig1	1.36388	0	gi|328702384|ref|XP_001949287.2|	0	PREDICTED: chorion peroxidase-like [Acyrthosiphon pisum]
	Unigene14544	1.363	3.87e-41	--	--	--
	Unigene16840	1.3623	1.3e-05	gi|328704379|ref|XP_003242470.1|	2e-68	PREDICTED: hypothetical protein LOC100570846 [Acyrthosiphon pisum]
	Unigene21031	1.36227	3.79e-05	--	--	--
	Unigene14499	1.36223	0.000110682	--	--	--
	CL4552.Contig5	1.36211	0.000914307	gi|328707593|ref|XP_003243439.1|	6e-44	PREDICTED: RNA-directed DNA polymerase from mobile element jockey-like [Acyrthosiphon pisum]
	CL1462.Contig2	1.36205	3.79e-05	gi|328711573|ref|XP_003244577.1|	0	PREDICTED: nose resistant to fluoxetine protein 6-like [Acyrthosiphon pisum]
	Unigene24783	1.36092	1.92e-20	--	--	--
	Unigene23742	1.35878	0	gi|326693924|ref|NP_001192040.1|	5e-58	uncharacterized protein LOC100161201 precursor [Acyrthosiphon pisum] >gi|239789290|dbj|BAH71276.1| ACYPI002442 [Acyrthosiphon pisum]
	Unigene31138	1.35833	1.38e-14	gi|328725133|ref|XP_001949130.2|	3e-10	PREDICTED: hypothetical protein LOC100165938, partial [Acyrthosiphon pisum]
	Unigene14662	1.35613	6.08e-05	--	--	--
	CL99.Contig1	1.35573	5.77e-22	gi|193573527|ref|XP_001946019.1|	9e-75	PREDICTED: peptide transporter family 1-like [Acyrthosiphon pisum]
	Unigene15126	1.35299	0	gi|193627525|ref|XP_001947387.1|	0	PREDICTED: phospholipase B1, membrane-associated-like [Acyrthosiphon pisum]
	Unigene7776	1.35251	3.88e-06	--	--	--
	Unigene30350	1.35148	4.19e-26	--	--	--
	Unigene13424	1.35064	0	gi|274324124|ref|NP_001162108.1|	4e-84	cuticular protein 16 precursor [Acyrthosiphon pisum] >gi|288558752|ref|NP_001165740.1| cuticular protein 40 [Acyrthosiphon pisum] >gi|239788773|dbj|BAH71050.1| ACYPI001599 [Acyrthosiphon pisum] >gi|239790158|dbj|BAH71656.1| ACYPI009941 [Acyrthosiphon pisum]
	Unigene10355	1.34924	9.77e-05	--	--	--
	Unigene728	1.34781	0.000282503	--	--	--
	Unigene20779	1.3477	7.74e-29	--	--	--
	CL3435.Contig5	1.34725	0	gi|239788720|dbj|BAH71028.1|	5e-08	ACYPI002212 [Acyrthosiphon pisum]
	Unigene14017	1.3469	1.34e-07	--	--	--
	Unigene21016	1.34598	0.00080774	gi|328707128|ref|XP_001948564.2|	3e-41	PREDICTED: cyclin-Y-like [Acyrthosiphon pisum]
	Unigene27463	1.34592	0.000808075	--	--	--
	Unigene14933	1.34584	0.000807963	gi|193681101|ref|XP_001949312.1|	1e-47	PREDICTED: NADPH-dependent diflavin oxidoreductase 1-like [Acyrthosiphon pisum]
	CL1474.Contig2	1.34584	1.83e-05	gi|328716175|ref|XP_001946725.2|	3e-154	PREDICTED: zinc finger protein 512B-like [Acyrthosiphon pisum]
	Unigene4794	1.34583	0.000807852	--	--	--
	Unigene27367	1.34582	0	gi|193702406|ref|XP_001943133.1|	0	PREDICTED: hypothetical protein LOC100162787 [Acyrthosiphon pisum]
	Unigene5299	1.34568	0.000807629	gi|328715312|ref|XP_001947727.2|	0	PREDICTED: glucose dehydrogenase [acceptor]-like [Acyrthosiphon pisum]
	Unigene17942	1.34567	0.000807517	--	--	--
	CL5878.Contig2	1.34472	1.16e-06	--	--	--
	Unigene11583	1.3442	5.36e-05	--	--	--
	Unigene18023	1.34209	0.000155684	--	--	--
	Unigene14604	1.34196	8.32e-75	gi|197209839|ref|NP_001127761.1|	2e-09	cuticular protein 28 precursor [Acyrthosiphon pisum]
	Unigene4557	1.34041	6.31e-13	--	--	--
	Unigene14047	1.33974	0.00045137	--	--	--
	Unigene30403	1.33835	1.2e-50	gi|328702678|ref|XP_003241979.1|	1e-131	PREDICTED: noggin-like [Acyrthosiphon pisum]
	Unigene36945	1.33808	3.49e-07	gi|242247208|ref|NP_001156174.1|	8e-55	leucomyosuppressin-like precursor [Acyrthosiphon pisum] >gi|239791396|dbj|BAH72170.1| ACYPI004856 [Acyrthosiphon pisum]
	Unigene13912	1.33801	3.49e-07	gi|328703142|ref|XP_003242105.1|	2e-177	PREDICTED: hypothetical protein LOC100574034 [Acyrthosiphon pisum]
	CL2257.Contig5	1.33621	3.34e-21	gi|328706174|ref|XP_003243014.1|	1e-08	PREDICTED: hypothetical protein LOC100164097 isoform 2 [Acyrthosiphon pisum]
	CL4945.Contig1	1.33583	8.04e-83	gi|328710234|ref|XP_003244200.1|	4e-132	PREDICTED: carbonyl reductase [NADPH] 1-like [Acyrthosiphon pisum]
	Unigene26781	1.33547	6.12e-38	--	--	--
	Unigene30938	1.33354	2.2e-17	--	--	--
	Unigene14290	1.33242	2.26e-10	--	--	--
	Unigene11636	1.33079	0	gi|193702225|ref|XP_001946685.1|	4e-162	PREDICTED: hypothetical protein LOC100159968 [Acyrthosiphon pisum]
	Unigene887	1.33079	0.000713935	--	--	--
	Unigene23827	1.33068	0.000713835	--	--	--
	Unigene8935	1.33061	0.000713635	gi|328725729|ref|XP_003248594.1|	2e-138	PREDICTED: ABC transporter G family member 23-like, partial [Acyrthosiphon pisum]
	Unigene27589	1.3306	0.000713735	--	--	--
	Unigene10922	1.33054	0.000714035	--	--	--
	Unigene324	1.33052	1.23e-10	--	--	--
	Unigene16927	1.32976	4.16e-21	gi|328709843|ref|XP_003244085.1|	9e-06	PREDICTED: hypothetical protein LOC100574064 [Acyrthosiphon pisum]
	Unigene23698	1.3292	8.25e-34	--	--	--
	Unigene27580	1.32579	1.27e-13	--	--	--
	CL1561.Contig1	1.32571	1.69e-08	--	--	--
	Unigene7739	1.32323	0	gi|242247573|ref|NP_001156306.1|	4e-136	cuticular protein analogous to peritrophins 3-D1 precursor [Acyrthosiphon pisum] >gi|239788485|dbj|BAH70919.1| ACYPI009786 [Acyrthosiphon pisum]
	Unigene20698	1.32171	0.000219463	--	--	--
	Unigene10819	1.32166	3.27e-12	--	--	--
	Unigene7621	1.32165	0.000219428	--	--	--
	Unigene5200	1.32134	1.18e-106	gi|193580049|ref|XP_001951592.1|	2e-55	PREDICTED: hypothetical protein LOC100163076 [Acyrthosiphon pisum]
	Unigene17397	1.32128	1.46e-07	--	--	--
	Unigene14829	1.31812	0.000120686	--	--	--
	CL3146.Contig2	1.3181	8.11e-09	gi|193575705|ref|XP_001950739.1|	4e-99	PREDICTED: hypothetical protein LOC100164594 [Acyrthosiphon pisum]
	Unigene10894	1.31784	1.53e-10	--	--	--
	Unigene807	1.3176	2.31e-06	--	--	--
	Unigene7462	1.31708	1.55e-11	--	--	--
	Unigene14053	1.31649	8.36e-11	--	--	--
	Unigene30269	1.31291	1.36e-11	--	--	--
	Unigene7937	1.31099	7.89e-20	gi|328712997|ref|XP_001947833.2|	3e-57	PREDICTED: e3 ubiquitin-protein ligase hyd [Acyrthosiphon pisum]
	Unigene28079	1.30772	1.09e-05	gi|332018132|gb|EGI58741.1|	3e-143	Lethal(2)neighbour of tid protein [Acromyrmex echinatior]
	Unigene20584	1.30767	3.69e-16	--	--	--
	Unigene30295	1.30757	1.09e-05	--	--	--
	Unigene7473	1.30642	0.000990926	--	--	--
	Unigene15230	1.30633	0.000990792	--	--	--
	Unigene10745	1.30594	6e-18	--	--	--
	CL643.Contig1	1.30576	5.97e-06	--	--	--
	Unigene8125	1.30545	3.35e-08	gi|328699436|ref|XP_001945031.2|	2e-32	PREDICTED: facilitated trehalose transporter Tret1-like [Acyrthosiphon pisum]
	Unigene27057	1.30483	5.81e-05	--	--	--
	CL2933.Contig5	1.30243	1.7e-12	gi|328721280|ref|XP_001945966.2|	1e-99	PREDICTED: beta-glucuronidase-like [Acyrthosiphon pisum]
	Unigene230	1.30227	7.77e-26	gi|357607323|gb|EHJ65450.1|	2e-74	putative endonuclease and reverse transcriptase-like protein [Danaus plexippus]
	Unigene358	1.3022	9.86e-08	--	--	--
	Unigene17465	1.29993	1.63e-09	--	--	--
	Unigene13718	1.2983	5.6e-139	gi|193716215|ref|XP_001948806.1|	3e-55	PREDICTED: hypothetical protein LOC100167357 [Acyrthosiphon pisum]
	CL367.Contig3	1.29684	9.3e-05	gi|328698658|ref|XP_003240696.1|	7e-131	PREDICTED: acetylcholine receptor subunit alpha-like 1-like [Acyrthosiphon pisum]
	CL5882.Contig1	1.29459	9.14e-35	gi|328714304|ref|XP_001949005.2|	3e-14	PREDICTED: hypothetical protein LOC100164906 [Acyrthosiphon pisum]
	Unigene23572	1.29454	2.36e-11	--	--	--
	Unigene26645	1.29269	1.53e-05	gi|328713612|ref|XP_003245132.1|	0	PREDICTED: solute carrier family 22 member 6-like isoform 2 [Acyrthosiphon pisum]
	CL3146.Contig1	1.29127	0.000485958	gi|239791280|dbj|BAH72129.1|	8e-35	ACYPI005590 [Acyrthosiphon pisum]
	CL3004.Contig2	1.29024	4.56e-06	gi|193688070|ref|XP_001951612.1|	5e-88	PREDICTED: hypothetical protein LOC100161882 [Acyrthosiphon pisum]
	Unigene27797	1.29015	4.57e-06	--	--	--
	CL5804.Contig2	1.28963	0.000268289	--	--	--
	CL4847.Contig2	1.28943	1.15e-21	gi|328719670|ref|XP_001952539.2|	0	PREDICTED: lipase 3-like [Acyrthosiphon pisum]
	Unigene20729	1.28912	2.49e-06	--	--	--
	Unigene19941	1.2882	0.000147582	--	--	--
	CL5965.Contig2	1.28773	7.47e-07	gi|328724646|ref|XP_001948737.2|	0	PREDICTED: protein alan shepard-like [Acyrthosiphon pisum]
	Unigene31150	1.28734	3.32e-11	--	--	--
	CL5293.Contig1	1.28732	3.32e-11	gi|328719372|ref|XP_003246746.1|	8e-86	PREDICTED: hypothetical protein LOC100573581 [Acyrthosiphon pisum]
	Unigene20859	1.28719	3.67e-09	gi|193610620|ref|XP_001943273.1|	6e-32	PREDICTED: serine proteinase stubble-like [Acyrthosiphon pisum]
	Unigene146	1.2863	1.34e-57	gi|195109903|ref|XP_001999521.1|	6e-06	GI24566 [Drosophila mojavensis] >gi|193916115|gb|EDW14982.1| GI24566 [Drosophila mojavensis]
	Unigene34821	1.2859	4.45e-05	gi|189235110|ref|XP_971078.2|	1e-12	PREDICTED: similar to receptor tyrosine phosphatase type r2a [Tribolium castaneum]
	CL4738.Contig2	1.2842	1.34e-05	gi|328714195|ref|XP_003245293.1|	1e-14	PREDICTED: atrial natriuretic peptide receptor 1-like isoform 3 [Acyrthosiphon pisum]
	Unigene14215	1.28211	2.02e-15	--	--	--
	CL597.Contig2	1.28088	1.96e-93	gi|328703747|ref|XP_001949206.2|	0	PREDICTED: organic solute transporter alpha-like protein-like [Acyrthosiphon pisum]
	Unigene20813	1.28079	0.000764969	gi|328710881|ref|XP_003244389.1|	2e-14	PREDICTED: hypothetical protein LOC100571319 [Acyrthosiphon pisum]
	CL2127.Contig4	1.28037	3.66e-14	gi|328706074|ref|XP_001943372.2|	4e-10	PREDICTED: hypothetical protein LOC100162063 [Acyrthosiphon pisum]
	Unigene10836	1.27981	0.000426376	--	--	--
	CL5821.Contig1	1.27981	1.06e-07	gi|395734812|ref|XP_003776480.1|	2e-06	PREDICTED: uncharacterized protein LOC100938068 [Pongo abelii]
	Unigene17885	1.27976	4.77e-37	gi|443730458|gb|ELU15953.1|	8e-06	hypothetical protein CAPTEDRAFT_104119, partial [Capitella teleta]
	Unigene26934	1.27902	0.000235117	gi|328714848|ref|XP_003245471.1|	1e-141	PREDICTED: peptide transporter family 1-like [Acyrthosiphon pisum]
	Unigene573	1.27852	9.4e-09	--	--	--
	Unigene16935	1.2784	0.000129415	--	--	--
	Unigene7122	1.27834	0.000129394	gi|383866127|ref|XP_003708523.1|	3e-39	PREDICTED: PQ-loop repeat-containing protein 3-like [Megachile rotundata]
	CL1766.Contig1	1.27742	3.89e-05	--	--	--
	Unigene7178	1.27697	2.13e-05	gi|328696989|ref|XP_001948591.2|	4e-32	PREDICTED: hypothetical protein LOC100167765 [Acyrthosiphon pisum]
	Unigene14193	1.27587	3.5e-06	--	--	--
	Unigene14551	1.27552	1.03e-24	--	--	--
	CL3247.Contig6	1.27184	2.16e-15	gi|328704607|ref|XP_001952173.2|	0	PREDICTED: ubiquilin-1-like isoform 1 [Acyrthosiphon pisum]
	Unigene10521	1.27074	4.41e-99	gi|193657482|ref|XP_001948667.1|	2e-162	PREDICTED: hypothetical protein LOC100159204 [Acyrthosiphon pisum]
	Unigene519	1.26921	6.21e-05	--	--	--
	Unigene30558	1.2692	1.02e-05	--	--	--
	Unigene1814	1.26914	0.000670953	--	--	--
	Unigene16974	1.26913	5.01e-12	--	--	--
	Unigene5028	1.26725	0	gi|193656955|ref|XP_001948708.1|	0	PREDICTED: hypothetical protein LOC100162898 [Acyrthosiphon pisum]
	Unigene1461	1.26684	1.45e-16	gi|213948231|ref|YP_002323936.1|	4e-47	NADH dehydrogenase subunit 3 [Acyrthosiphon pisum] >gi|212290752|gb|ACJ23582.1| NADH dehydrogenase subunit 3 [Acyrthosiphon pisum]
	Unigene31160	1.26665	2e-240	gi|328702184|ref|XP_003241830.1|	3e-27	PREDICTED: hypothetical protein LOC100574642 [Acyrthosiphon pisum]
	CL4040.Contig2	1.26624	2.43e-63	gi|328716262|ref|XP_001946415.2|	0	PREDICTED: vacuolar protein sorting-associated protein 13B-like [Acyrthosiphon pisum]
	Unigene13438	1.26496	2.76e-36	gi|197209839|ref|NP_001127761.1|	1e-09	cuticular protein 28 precursor [Acyrthosiphon pisum]
	Unigene987	1.26495	3.33e-18	--	--	--
	Unigene24454	1.26448	1.44e-56	gi|193575671|ref|XP_001948681.1|	1e-83	PREDICTED: hypothetical protein LOC100159791 [Acyrthosiphon pisum]
	Unigene580	1.26427	3.85e-08	--	--	--
	Unigene17219	1.26396	8.91e-15	--	--	--
	Unigene4452	1.26376	3.2e-42	--	--	--
	Unigene27246	1.26371	2.37e-07	--	--	--
	Unigene26759	1.26352	4.36e-07	gi|328709564|ref|XP_001949185.2|	3e-65	PREDICTED: hypothetical protein LOC100161671 [Acyrthosiphon pisum]
	Unigene23373	1.26347	2.25e-20	gi|328710025|ref|XP_003244138.1|	8e-157	PREDICTED: elongation of very long chain fatty acids protein 4-like [Acyrthosiphon pisum]
	CL4317.Contig2	1.2621	4.32e-11	gi|240849065|ref|NP_001155683.1|	1e-173	alpha-tocopherol transfer protein-like [Acyrthosiphon pisum] >gi|239789551|dbj|BAH71392.1| ACYPI006869 [Acyrthosiphon pisum]
	Unigene16885	1.26147	2.97e-05	--	--	--
	Unigene27354	1.26132	2.97e-05	--	--	--
	Unigene16934	1.26127	5.32e-29	--	--	--
	Unigene1555	1.26114	6.26e-80	--	--	--
	CL4453.Contig2	1.26097	5.43e-05	--	--	--
	Unigene29845	1.26092	5.43e-05	--	--	--
	Unigene23942	1.26087	5.43e-05	--	--	--
	CL2287.Contig2	1.26019	5.25e-17	gi|328719943|ref|XP_003246905.1|	0	PREDICTED: hypothetical protein LOC100573780 isoform 1 [Acyrthosiphon pisum]
	Unigene211	1.26012	1e-08	gi|328697034|ref|XP_003240216.1|	3e-40	PREDICTED: hypothetical protein LOC100166088 isoform 2 [Acyrthosiphon pisum]
	Unigene13928	1.26011	1e-08	gi|326368299|ref|NP_001191928.1|	1e-79	3,2-trans-enoyl-CoA isomerase, mitochondrial-like [Acyrthosiphon pisum]
	Unigene11367	1.2595	1.22e-182	gi|328714467|ref|XP_001943038.2|	5e-38	PREDICTED: probable chitinase 3-like [Acyrthosiphon pisum]
	CL3180.Contig5	1.25916	0.000325637	gi|328697693|ref|XP_001952791.2|	1e-10	PREDICTED: putative nuclease HARBI1-like [Acyrthosiphon pisum]
	Unigene4078	1.25781	1.4e-13	gi|91083795|ref|XP_972838.1|	1e-14	PREDICTED: similar to tep3 [Tribolium castaneum] >gi|270008246|gb|EFA04694.1| hypothetical protein TcasGA2_TC014664 [Tribolium castaneum]
	CL4482.Contig2	1.25652	2.32e-06	gi|193683557|ref|XP_001948459.1|	0	PREDICTED: hypothetical protein LOC100162252 [Acyrthosiphon pisum]
	CL6036.Contig11	1.25594	3.43e-144	gi|197209839|ref|NP_001127761.1|	3e-106	cuticular protein 28 precursor [Acyrthosiphon pisum]
	Unigene24295	1.25542	1.6e-08	--	--	--
	Unigene1245	1.25537	1.6e-08	--	--	--
	CL4795.Contig2	1.25315	4.73e-05	gi|170063539|ref|XP_001867148.1|	4e-08	conserved hypothetical protein [Culex quinquefasciatus] >gi|167881122|gb|EDS44505.1| conserved hypothetical protein [Culex quinquefasciatus]
	Unigene8763	1.25214	8.63e-05	--	--	--
	CL5383.Contig1	1.25058	2.77e-14	--	--	--
	Unigene973	1.24988	0.000283948	--	--	--
	Unigene504	1.24979	4.68e-08	--	--	--
	Unigene17978	1.24977	0.000283991	--	--	--
	Unigene23647	1.24791	1.24e-05	--	--	--
	Unigene17694	1.24685	0.000921243	gi|328714810|ref|XP_003245461.1|	3e-66	PREDICTED: peptide transporter family 1-like [Acyrthosiphon pisum]
	Unigene20529	1.24666	3.2e-77	--	--	--
	Unigene8477	1.24486	1.7e-163	gi|328714889|ref|XP_003245485.1|	4e-70	PREDICTED: hypothetical protein LOC100571139 [Acyrthosiphon pisum]
	Unigene17766	1.24391	3.23e-06	--	--	--
	Unigene30540	1.24226	2.58e-15	--	--	--
	Unigene30852	1.24145	1.08e-05	--	--	--
	CL3005.Contig5	1.24139	0.000248323	gi|328699557|ref|XP_003240971.1|	0	PREDICTED: hypothetical protein LOC100167879 isoform 2 [Acyrthosiphon pisum] >gi|328699561|ref|XP_001947347.2| PREDICTED: hypothetical protein LOC100167879 isoform 1 [Acyrthosiphon pisum]
	Unigene11067	1.24113	3.66e-34	--	--	--
	Unigene27238	1.24074	1.17e-10	--	--	--
	Unigene8595	1.24062	2.45e-230	gi|240848785|ref|NP_001155662.1|	3e-85	uncharacterized protein LOC100165421 precursor [Acyrthosiphon pisum] >gi|239788919|dbj|BAH71114.1| ACYPI006373 [Acyrthosiphon pisum]
	Unigene30556	1.24	1.97e-05	--	--	--
	CL6036.Contig6	1.23995	5.87e-34	gi|197209839|ref|NP_001127761.1|	1e-09	cuticular protein 28 precursor [Acyrthosiphon pisum]
	Unigene30804	1.23969	3.41e-31	--	--	--
	Unigene18021	1.23907	3.28e-75	--	--	--
	Unigene27384	1.23905	0.000449916	--	--	--
	Unigene27449	1.23898	0.00044985	--	--	--
	Unigene159	1.2386	3.59e-05	gi|193650259|ref|XP_001946548.1|	3e-52	PREDICTED: lipopolysaccharide-induced tumor necrosis factor-alpha factor homolog [Acyrthosiphon pisum]
	Unigene8184	1.23808	0	gi|328704595|ref|XP_001943719.2|	3e-15	PREDICTED: hypothetical protein LOC100165921 [Acyrthosiphon pisum]
	Unigene24541	1.23691	9.96e-59	gi|242247159|ref|NP_001156152.1|	1e-20	uncharacterized protein LOC100162770 precursor [Acyrthosiphon pisum] >gi|239789615|dbj|BAH71420.1| ACYPI003900 [Acyrthosiphon pisum]
	Unigene13770	1.23681	6.56e-05	gi|328725226|ref|XP_001945833.2|	1e-39	PREDICTED: cytochrome P450 6k1-like [Acyrthosiphon pisum]
	Unigene20470	1.23675	0	gi|193709152|ref|XP_001946123.1|	5e-14	PREDICTED: hypothetical protein LOC100168549 [Acyrthosiphon pisum]
	CL4443.Contig2	1.23675	6.55e-05	gi|328717215|ref|XP_001943773.2|	0	PREDICTED: hypothetical protein LOC100164731 [Acyrthosiphon pisum]
	Unigene4326	1.23672	6.55e-05	--	--	--
	Unigene20573	1.23644	8.65e-26	gi|167387489|ref|XP_001738186.1|	4e-07	hypothetical protein [Entamoeba dispar SAW760] >gi|165898715|gb|EDR25501.1| hypothetical protein, conserved [Entamoeba dispar SAW760]
	CL3613.Contig1	1.23603	4.4e-09	gi|328724512|ref|XP_001948282.2|	0	PREDICTED: hypothetical protein LOC100164870 [Acyrthosiphon pisum]
	Unigene27992	1.23589	7.74e-19	gi|209180429|ref|NP_001129196.1|	1e-23	LUC7-like [Acyrthosiphon pisum] >gi|239788636|dbj|BAH70989.1| ACYPI000913 [Acyrthosiphon pisum]
	Unigene20559	1.23544	5.33e-25	--	--	--
	Unigene24750	1.2343	1.15e-184	gi|253735765|ref|NP_001156673.1|	4e-58	cuticle protein precursor [Acyrthosiphon pisum] >gi|239791853|dbj|BAH72338.1| ACYPI001681 [Acyrthosiphon pisum]
	CL5733.Contig2	1.2324	5.41e-17	--	--	--
	Unigene29962	1.23172	5.43e-10	gi|328701758|ref|XP_003241701.1|	0	PREDICTED: hypothetical protein LOC100573411 [Acyrthosiphon pisum]
	Unigene710	1.23044	2.06e-125	gi|328701097|ref|XP_001950804.2|	0	PREDICTED: hypothetical protein LOC100166580 [Acyrthosiphon pisum]
	Unigene20710	1.23016	9.01e-08	--	--	--
	CL1115.Contig3	1.22904	1.37e-63	gi|270016119|gb|EFA12567.1|	0	hypothetical protein TcasGA2_TC004196 [Tribolium castaneum]
	Unigene3759	1.22854	3.33e-09	--	--	--
	Unigene3750	1.2285	4.72e-10	gi|328716700|ref|XP_001946163.2|	2e-66	PREDICTED: hypothetical protein LOC100161936 [Acyrthosiphon pisum]
	CL4417.Contig1	1.22788	5.64e-41	gi|240848759|ref|NP_001155390.1|	4e-82	uncharacterized protein LOC100159110 precursor [Acyrthosiphon pisum] >gi|239792834|dbj|BAH72712.1| ACYPI000511 [Acyrthosiphon pisum]
	Unigene27907	1.22737	0.000103855	--	--	--
	Unigene30930	1.22736	6.09e-09	--	--	--
	Unigene699	1.22729	0.000704752	--	--	--
	Unigene4908	1.22559	3.89e-06	gi|328700197|ref|XP_001949567.2|	8e-35	PREDICTED: hypothetical protein LOC100161003 [Acyrthosiphon pisum]
	Unigene27543	1.2254	1.73e-21	gi|328716819|ref|XP_001947882.2|	1e-84	PREDICTED: phosphatidylethanolamine-binding protein homolog F40A3.3-like [Acyrthosiphon pisum]
	CL3284.Contig4	1.22499	0.000188455	gi|358339569|dbj|GAA47606.1|	1e-13	hypothetical protein CLF_100574 [Clonorchis sinensis]
	Unigene453	1.22477	0.000188484	--	--	--
	Unigene30791	1.22361	7.13e-06	--	--	--
	Unigene10475	1.22272	1.49e-44	gi|328707593|ref|XP_003243439.1|	2e-129	PREDICTED: RNA-directed DNA polymerase from mobile element jockey-like [Acyrthosiphon pisum]
	CL5347.Contig2	1.22207	1.28e-17	gi|328698880|ref|XP_003240756.1|	6e-174	PREDICTED: hypothetical protein LOC100574996 [Acyrthosiphon pisum]
	CL1898.Contig4	1.22183	6.82e-08	gi|328704379|ref|XP_003242470.1|	5e-47	PREDICTED: hypothetical protein LOC100570846 [Acyrthosiphon pisum]
	CL1377.Contig7	1.2217	0.000341773	gi|328706796|ref|XP_003243206.1|	0	PREDICTED: sodium/potassium-transporting ATPase subunit alpha-like isoform 2 [Acyrthosiphon pisum]
	CL5150.Contig2	1.22164	2.58e-93	gi|240849271|ref|NP_001155387.1|	6e-137	uncharacterized protein LOC100159064 precursor [Acyrthosiphon pisum] >gi|239790504|dbj|BAH71809.1| ACYPI000473 [Acyrthosiphon pisum]
	Unigene16958	1.22161	2.52e-09	gi|390466948|ref|XP_003733674.1|	2e-06	PREDICTED: uncharacterized protein LOC100896824 [Callithrix jacchus]
	Unigene17120	1.22029	4.61e-09	--	--	--
	CL2317.Contig4	1.21894	0	gi|193657470|ref|XP_001948000.1|	6e-133	PREDICTED: zinc finger protein 512B-like isoform 1 [Acyrthosiphon pisum]
	Unigene10514	1.21858	8.08e-11	--	--	--
	CL2485.Contig5	1.21778	6.2e-06	gi|328699401|ref|XP_001942597.2|	0	PREDICTED: hypothetical protein LOC100161761 [Acyrthosiphon pisum]
	Unigene27903	1.21672	4.2e-07	--	--	--
	Unigene7616	1.21658	4.32e-05	--	--	--
	Unigene30177	1.21572	2.82e-08	gi|270017072|gb|EFA13518.1|	6e-157	hypothetical protein TcasGA2_TC001491 [Tribolium castaneum]
	Unigene30185	1.21414	0.000297245	--	--	--
	Unigene7551	1.21406	5.16e-08	--	--	--
	Unigene24488	1.21353	3.48e-09	--	--	--
	Unigene14092	1.21315	2.06e-05	--	--	--
	Unigene4319	1.2122	5.98e-23	--	--	--
	CL4575.Contig3	1.20958	2.62e-21	gi|328724695|ref|XP_003248224.1|	0	PREDICTED: matrix metalloproteinase-16-like isoform 3 [Acyrthosiphon pisum]
	Unigene24064	1.20938	1.22e-169	gi|328721397|ref|XP_003247292.1|	0	PREDICTED: beta-galactosidase-like [Acyrthosiphon pisum]
	Unigene13418	1.20927	1.24e-83	gi|240849005|ref|NP_001155529.1|	2e-94	cuticular protein 45 precursor [Acyrthosiphon pisum] >gi|239789201|dbj|BAH71240.1| ACYPI003527 [Acyrthosiphon pisum]
	CL5886.Contig6	1.20917	2.93e-14	gi|193587047|ref|XP_001945203.1|	0	PREDICTED: hypothetical protein LOC100167172 isoform 1 [Acyrthosiphon pisum] >gi|328718325|ref|XP_003246452.1| PREDICTED: hypothetical protein LOC100167172 isoform 2 [Acyrthosiphon pisum]
	CL325.Contig1	1.20743	1.79e-05	gi|19698551|gb|AAL93203.1|AF486809_1	2e-07	transposase [Bactrocera dorsalis]
	CL3098.Contig1	1.20715	6.84e-05	gi|328703263|ref|XP_003242148.1|	1e-50	PREDICTED: homeotic protein female sterile-like [Acyrthosiphon pisum]
	Unigene30577	1.20609	0.000959847	--	--	--
	Unigene8576	1.20597	0.000959977	--	--	--
	Unigene662	1.20521	2.11e-22	--	--	--
	CL4811.Contig1	1.205	8.53e-06	--	--	--
	Unigene26738	1.20368	6.06e-13	gi|193654845|ref|XP_001950248.1|	0	PREDICTED: probable helicase with zinc finger domain-like [Acyrthosiphon pisum]
	Unigene4933	1.20356	0.000124453	--	--	--
	Unigene7107	1.20344	0.000124433	--	--	--
	CL2826.Contig2	1.20208	1.56e-05	--	--	--
	Unigene17086	1.19852	5.51e-11	--	--	--
	Unigene8361	1.1979	0.000837248	gi|390460157|ref|XP_003732429.1|	1e-07	PREDICTED: uncharacterized protein LOC100894526, partial [Callithrix jacchus]
	CL4660.Contig1	1.19768	2.04e-56	gi|328718712|ref|XP_001945199.2|	0	PREDICTED: glucosamine--fructose-6-phosphate aminotransferase [isomerizing] 2-like isoform 1 [Acyrthosiphon pisum]
	Unigene4780	1.1975	1.54e-15	--	--	--
	CL2874.Contig1	1.19729	6.63e-09	--	--	--
	Unigene27114	1.1972	0.000108112	--	--	--
	Unigene24402	1.19719	0.00010813	gi|328701135|ref|XP_001943150.2|	5e-12	PREDICTED: cytochrome P450 6k1-like [Acyrthosiphon pisum]
	CL3652.Contig2	1.1957	2.01e-17	--	--	--
	Unigene4488	1.19523	0.000408009	--	--	--
	Unigene30692	1.19522	0.00040807	gi|328714848|ref|XP_003245471.1|	1e-44	PREDICTED: peptide transporter family 1-like [Acyrthosiphon pisum]
	Unigene311	1.19512	5.17e-05	--	--	--
	Unigene1122	1.19468	6.37e-34	--	--	--
	CL1752.Contig4	1.19418	1.2e-291	gi|328716170|ref|XP_003245855.1|	5e-174	PREDICTED: hypothetical protein LOC100166051 isoform 2 [Acyrthosiphon pisum]
	Unigene23766	1.19304	0.000195966	--	--	--
	CL3446.Contig3	1.19295	0.000195997	gi|328705686|ref|XP_001945460.2|	0	PREDICTED: stress-activated protein kinase JNK-like isoform 1 [Acyrthosiphon pisum]
	Unigene30158	1.19278	1.71e-25	gi|10441608|gb|AAG17120.1|	0	UV-wavelength like opsin [Megoura viciae]
	Unigene10857	1.19256	9.94e-27	gi|328709224|ref|XP_003243902.1|	0	PREDICTED: hypothetical protein LOC100572094 [Acyrthosiphon pisum]
	CL2101.Contig3	1.19238	1.46e-06	gi|328705553|ref|XP_001952012.2|	2e-07	PREDICTED: hypothetical protein LOC100168223 [Acyrthosiphon pisum]
	CL5350.Contig2	1.19156	2.49e-88	--	--	--
	Unigene14326	1.19113	9.41e-05	--	--	--
	Unigene23415	1.19087	2.22e-24	--	--	--
	Unigene23288	1.19023	0.000730583	gi|328726351|ref|XP_003248860.1|	8e-14	PREDICTED: hypothetical protein LOC100571282 [Acyrthosiphon pisum]
	Unigene23284	1.19007	0.000730481	gi|328700164|ref|XP_001946620.2|	9e-40	PREDICTED: solute carrier family 15 member 1-like [Acyrthosiphon pisum]
	Unigene8102	1.18938	1.17e-90	gi|328719064|ref|XP_001948643.2|	0	PREDICTED: pancreatic triacylglycerol lipase-like [Acyrthosiphon pisum]
	Unigene27350	1.18838	0.000353927	--	--	--
	Unigene17227	1.18738	6.03e-07	--	--	--
	Unigene20913	1.18679	0.000169935	--	--	--
	Unigene7605	1.18657	3.74e-22	--	--	--
	Unigene30422	1.18602	4.84e-06	--	--	--
	Unigene14719	1.1854	8.15e-05	--	--	--
	Unigene393	1.18443	8.45e-10	gi|328724767|ref|XP_003248248.1|	0	PREDICTED: FCH domain only protein 2-like isoform 2 [Acyrthosiphon pisum]
	Unigene10998	1.18434	1.1e-06	gi|244790101|ref|NP_001156456.1|	5e-06	cathepsin F isoform 3 precursor [Acyrthosiphon pisum]
	Unigene23315	1.18386	8.57e-78	--	--	--
	Unigene27076	1.18334	1.85e-05	--	--	--
	CL3451.Contig1	1.18329	0.000636259	gi|328713837|ref|XP_003245190.1|	0	PREDICTED: hypothetical protein LOC100570073 [Acyrthosiphon pisum]
	Unigene30962	1.18183	1.33e-165	gi|193636566|ref|XP_001948821.1|	0	PREDICTED: putative fatty acyl-CoA reductase CG5065-like isoform 1 [Acyrthosiphon pisum] >gi|328724644|ref|XP_003248209.1| PREDICTED: putative fatty acyl-CoA reductase CG5065-like isoform 2 [Acyrthosiphon pisum]
	CL5039.Contig1	1.18126	2.64e-08	gi|328711799|ref|XP_003244645.1|	8e-131	PREDICTED: hypothetical protein LOC100575633 [Acyrthosiphon pisum]
	Unigene4438	1.18075	0.000147561	--	--	--
	Unigene17802	1.18022	3.73e-11	--	--	--
	Unigene526	1.17987	7.07e-05	--	--	--
	CL1464.Contig3	1.17827	2.55e-42	gi|328700632|ref|XP_003241333.1|	1e-07	PREDICTED: UDP-N-acetylglucosamine--peptide N-acetylglucosaminyltransferase 110 kDa subunit-like isoform 2 [Acyrthosiphon pisum]
	Unigene30868	1.17817	9.47e-14	gi|357625293|gb|EHJ75789.1|	8e-18	hypothetical protein KGM_08594 [Danaus plexippus]
	Unigene28006	1.17787	1.89e-69	gi|328714319|ref|XP_003245330.1|	0	PREDICTED: hypothetical protein LOC100571993 [Acyrthosiphon pisum]
	CL3432.Contig1	1.17711	1.74e-06	gi|193697456|ref|XP_001944112.1|	8e-12	PREDICTED: hypothetical protein LOC100165422 isoform 1 [Acyrthosiphon pisum] >gi|328710930|ref|XP_003244403.1| PREDICTED: hypothetical protein LOC100165422 isoform 2 [Acyrthosiphon pisum]
	Unigene21423	1.17637	8.22e-14	--	--	--
	Unigene17328	1.17599	0.000553648	--	--	--
	Unigene4816	1.17553	0.000267266	--	--	--
	Unigene29764	1.1755	4.18e-08	--	--	--
	CL6036.Contig10	1.17508	9.4e-09	gi|197209839|ref|NP_001127761.1|	1e-106	cuticular protein 28 precursor [Acyrthosiphon pisum]
	Unigene23896	1.17502	0.000128295	--	--	--
	CL5224.Contig2	1.17385	5.12e-11	gi|328707589|ref|XP_003243437.1|	9e-52	PREDICTED: hypothetical protein LOC100572891 [Acyrthosiphon pisum]
	Unigene11391	1.17347	1.88e-195	gi|328720305|ref|XP_001943131.2|	0	PREDICTED: patched domain-containing protein 3-like [Acyrthosiphon pisum]
	Unigene20633	1.1732	2.17e-19	--	--	--
	Unigene23584	1.17319	7.15e-07	--	--	--
	Unigene20313	1.17215	3.87e-09	gi|328702829|ref|XP_003242019.1|	6e-06	PREDICTED: hypothetical protein LOC100571832 [Acyrthosiphon pisum]
	Unigene14629	1.17174	4.43e-11	--	--	--
	Unigene554	1.17103	8.87e-82	gi|240849275|ref|NP_001155765.1|	1e-06	cuticular protein 31 precursor [Acyrthosiphon pisum] >gi|239790604|dbj|BAH71853.1| ACYPI008534 [Acyrthosiphon pisum]
	Unigene11084	1.16965	1.39e-07	--	--	--
	CL422.Contig2	1.16962	1.11e-15	gi|193661951|ref|XP_001942931.1|	1e-105	PREDICTED: ABC transporter G family member 23-like isoform 1 [Acyrthosiphon pisum] >gi|328718908|ref|XP_003246617.1| PREDICTED: ABC transporter G family member 23-like isoform 2 [Acyrthosiphon pisum]
	Unigene4509	1.16956	5.76e-06	gi|193676300|ref|XP_001946106.1|	6e-153	PREDICTED: hypothetical protein LOC100165087 isoform 3 [Acyrthosiphon pisum]
	CL1810.Contig4	1.16902	1.35e-34	gi|328702727|ref|XP_001952824.2|	1e-35	PREDICTED: splicing factor 1-like [Acyrthosiphon pisum]
	Unigene601	1.16875	1.39e-272	gi|193641260|ref|XP_001944317.1|	6e-105	PREDICTED: hypothetical protein LOC100166606 [Acyrthosiphon pisum]
	CL5271.Contig2	1.16776	3.55e-12	--	--	--
	CL2670.Contig1	1.1672	0	gi|193688370|ref|XP_001950223.1|	4e-76	PREDICTED: hypothetical protein LOC100169376 [Acyrthosiphon pisum]
	CL2779.Contig2	1.16696	1.29e-08	gi|193669064|ref|XP_001942711.1|	0	PREDICTED: facilitated trehalose transporter Tret1-like [Acyrthosiphon pisum]
	Unigene14377	1.16606	1.13e-06	--	--	--
	CL2791.Contig1	1.16517	0	gi|328716172|ref|XP_003245856.1|	5e-171	PREDICTED: hypothetical protein LOC100166051 isoform 3 [Acyrthosiphon pisum]
	CL4438.Contig1	1.16484	4.61e-05	gi|328712222|ref|XP_001948172.2|	7e-07	PREDICTED: hypothetical protein LOC100161596 [Acyrthosiphon pisum]
	Unigene11542	1.16363	0.000419286	--	--	--
	Unigene23478	1.16325	1.11e-10	--	--	--
	CL6001.Contig1	1.16298	0.000859666	--	--	--
	CL148.Contig47	1.16269	0.000859548	gi|340712882|ref|XP_003394982.1|	5e-20	PREDICTED: Down syndrome cell adhesion molecule-like protein CG42256-like [Bombus terrestris]
	CL4820.Contig4	1.16173	9.65e-09	gi|328724133|ref|XP_003248037.1|	3e-12	PREDICTED: mannan-binding lectin serine protease 2-like [Acyrthosiphon pisum]
	Unigene23792	1.16142	2.03e-08	gi|328698567|ref|XP_003240673.1|	4e-08	PREDICTED: hypothetical protein LOC100573590 [Acyrthosiphon pisum]
	Unigene13724	1.15976	2.08e-73	gi|328710414|ref|XP_001947265.2|	1e-123	PREDICTED: chaoptin-like [Acyrthosiphon pisum]
	CL2015.Contig3	1.15966	5.9e-247	gi|328722177|ref|XP_001944348.2|	0	PREDICTED: CD109 antigen-like [Acyrthosiphon pisum]
	Unigene26898	1.15931	3.87e-13	--	--	--
	Unigene21126	1.15922	1.63e-23	--	--	--
	Unigene13932	1.15922	8.36e-09	--	--	--
	CL303.Contig1	1.15879	0.000174295	gi|328705423|ref|XP_003242797.1|	1e-31	PREDICTED: uncharacterized protein C15orf26 homolog [Acyrthosiphon pisum]
	Unigene27634	1.15832	0	gi|193589558|ref|XP_001945816.1|	0	PREDICTED: hypothetical protein LOC100168676 [Acyrthosiphon pisum]
	Unigene17283	1.1582	5.57e-31	--	--	--
	Unigene23822	1.15713	7.2e-11	--	--	--
	Unigene31059	1.15642	1.53e-238	gi|350535613|ref|NP_001233012.1|	1e-154	uncharacterized protein LOC100162678 [Acyrthosiphon pisum] >gi|239789534|dbj|BAH71385.1| ACYPI003819 [Acyrthosiphon pisum]
	CL4157.Contig4	1.1561	6.02e-15	gi|328712241|ref|XP_003244762.1|	0	PREDICTED: protein tweety-like isoform 2 [Acyrthosiphon pisum]
	Unigene587	1.1554	1.41e-09	gi|328716534|ref|XP_001952536.2|	0	PREDICTED: ubiquitin carboxyl-terminal hydrolase 34-like [Acyrthosiphon pisum]
	Unigene502	1.15473	7.24e-05	--	--	--
	Unigene20154	1.15452	3.23e-06	gi|328707593|ref|XP_003243439.1|	5e-24	PREDICTED: RNA-directed DNA polymerase from mobile element jockey-like [Acyrthosiphon pisum]
	Unigene27946	1.15443	1.42e-07	--	--	--
	CL835.Contig6	1.15372	1.12e-12	--	--	--
	CL5993.Contig2	1.15305	2.17e-13	gi|328712819|ref|XP_001942906.2|	0	PREDICTED: tubulointerstitial nephritis antigen-like isoform 1 [Acyrthosiphon pisum] >gi|328712821|ref|XP_003244911.1| PREDICTED: tubulointerstitial nephritis antigen-like isoform 2 [Acyrthosiphon pisum]
	Unigene3754	1.1528	4.97e-12	gi|328717177|ref|XP_001951976.2|	2e-61	PREDICTED: hypothetical protein LOC100159149 [Acyrthosiphon pisum]
	Unigene11399	1.15238	0.000314765	--	--	--
	CL3652.Contig1	1.1516	1.23e-07	--	--	--
	CL4753.Contig2	1.15155	1.23e-07	--	--	--
	Unigene24576	1.15082	0.000650465	--	--	--
	Unigene15119	1.15081	0.000650557	--	--	--
	CL3254.Contig1	1.15026	6.27e-05	gi|328703051|ref|XP_001946666.2|	1e-159	PREDICTED: protein suppressor of white apricot-like [Acyrthosiphon pisum]
	CL2504.Contig2	1.14997	1.2e-158	gi|193599044|ref|XP_001943207.1|	3e-13	PREDICTED: hypothetical protein LOC100162790 [Acyrthosiphon pisum]
	CL4219.Contig2	1.14778	3.49e-11	gi|328700884|ref|XP_003241415.1|	0	PREDICTED: zinc finger homeobox protein 3-like isoform 3 [Acyrthosiphon pisum]
	Unigene27665	1.14765	4.92e-16	--	--	--
	Unigene30425	1.14725	0.000272774	--	--	--
	CL4072.Contig2	1.14529	0.000565155	--	--	--
	Unigene10911	1.14445	0.000113654	gi|328713326|ref|XP_001948475.2|	1e-88	PREDICTED: testis-expressed sequence 2 protein-like [Acyrthosiphon pisum]
	CL5234.Contig2	1.14409	1.96e-20	gi|328708750|ref|XP_003243792.1|	0	PREDICTED: hypothetical protein LOC100575195 [Acyrthosiphon pisum]
	Unigene14112	1.14339	0	gi|197209835|ref|NP_001127759.1|	2e-08	cuticular protein 30 precursor [Acyrthosiphon pisum]
	CL4586.Contig1	1.14251	1.68e-07	--	--	--
	Unigene16979	1.1423	3.27e-08	gi|328725229|ref|XP_003248392.1|	5e-09	PREDICTED: hypothetical protein LOC100573193 [Acyrthosiphon pisum]
	CL5712.Contig1	1.14217	0.000236847	--	--	--
	Unigene2952	1.1399	9.85e-05	gi|193617962|ref|XP_001943383.1|	2e-39	PREDICTED: acylamino-acid-releasing enzyme-like [Acyrthosiphon pisum]
	CL46.Contig3	1.138	1.82e-10	gi|328708040|ref|XP_003243583.1|	7e-34	PREDICTED: RNA-directed DNA polymerase from mobile element jockey-like [Acyrthosiphon pisum]
	Unigene7531	1.13761	0.000205206	--	--	--
	CL5336.Contig1	1.13429	4.86e-36	--	--	--
	Unigene13441	1.13292	0	gi|288558733|ref|NP_001165730.1|	3e-68	cuticular protein 9 precursor [Acyrthosiphon pisum] >gi|239790387|dbj|BAH71758.1| ACYPI003453 [Acyrthosiphon pisum]
	Unigene26741	1.13257	1.17e-06	--	--	--
	CL2791.Contig2	1.13169	6.01e-39	gi|328716168|ref|XP_003245854.1|	5e-153	PREDICTED: hypothetical protein LOC100166051 isoform 1 [Acyrthosiphon pisum]
	CL1007.Contig2	1.13139	7.37e-05	gi|193699891|ref|XP_001951272.1|	0	PREDICTED: phosphate carrier protein, mitochondrial-like [Acyrthosiphon pisum]
	CL422.Contig1	1.13055	3.04e-05	gi|193661951|ref|XP_001942931.1|	0	PREDICTED: ABC transporter G family member 23-like isoform 1 [Acyrthosiphon pisum] >gi|328718908|ref|XP_003246617.1| PREDICTED: ABC transporter G family member 23-like isoform 2 [Acyrthosiphon pisum]
	Unigene7690	1.13015	8.09e-08	--	--	--
	Unigene17174	1.13006	0.000368714	--	--	--
	Unigene28035	1.12917	0	gi|350535038|ref|NP_001232982.1|	7e-69	uncharacterized protein LOC100574789 precursor [Acyrthosiphon pisum] >gi|239788093|dbj|BAH70741.1| ACYPI38370 [Acyrthosiphon pisum]
	Unigene8200	1.12886	0.000153471	--	--	--
	Unigene650	1.12883	0.000153496	--	--	--
	Unigene26978	1.12771	4.74e-35	--	--	--
	Unigene10818	1.12655	0.000759615	--	--	--
	Unigene4546	1.12639	0	gi|193664402|ref|XP_001947745.1|	1e-11	PREDICTED: hypothetical protein LOC100167781 [Acyrthosiphon pisum]
	Unigene8410	1.12414	5.51e-05	--	--	--
	Unigene21264	1.12359	2.27e-05	gi|328701528|ref|XP_001943514.2|	1e-18	PREDICTED: hypothetical protein LOC100168480 [Acyrthosiphon pisum]
	Unigene4284	1.12341	5.23e-08	--	--	--
	CL4541.Contig1	1.12182	0.000659124	gi|328724927|ref|XP_001952390.2|	0	PREDICTED: zinc finger protein 161 homolog [Acyrthosiphon pisum]
	CL5357.Contig1	1.1218	0.000659031	--	--	--
	Unigene17197	1.12096	0.000115144	gi|328708040|ref|XP_003243583.1|	1e-55	PREDICTED: RNA-directed DNA polymerase from mobile element jockey-like [Acyrthosiphon pisum]
	Unigene14802	1.1201	8.12e-06	--	--	--
	Unigene7748	1.11959	5.67e-07	--	--	--
	Unigene10741	1.11724	0.000572084	--	--	--
	Unigene17052	1.11718	1.7e-05	--	--	--
	Unigene4042	1.11715	1.19e-18	--	--	--
	CL2793.Contig2	1.11714	1.38e-08	gi|239791547|dbj|BAH72224.1|	1e-149	ACYPI006162 [Acyrthosiphon pisum]
	Unigene11115	1.11712	0.00023975	--	--	--
	Unigene23547	1.11708	9.97e-05	gi|328697109|ref|XP_003240235.1|	0	PREDICTED: hypothetical protein LOC100575445 [Acyrthosiphon pisum]
	Unigene23624	1.11639	4.16e-19	gi|328696611|ref|XP_003240080.1|	0	PREDICTED: hypothetical protein LOC100570282 [Acyrthosiphon pisum]
	CL4534.Contig2	1.11605	4.58e-14	--	--	--
	Unigene29939	1.11599	4.87e-39	gi|328710409|ref|XP_001948504.2|	0	PREDICTED: hypothetical protein LOC100160092 [Acyrthosiphon pisum]
	Unigene7914	1.11545	2.02e-09	--	--	--
	Unigene20197	1.1152	2.91e-08	--	--	--
	Unigene29896	1.11437	6.06e-06	gi|328705074|ref|XP_001951695.2|	2e-150	PREDICTED: hypothetical protein LOC100165172 [Acyrthosiphon pisum]
	CL3855.Contig1	1.11416	9.65e-16	--	--	--
	CL3111.Contig3	1.11367	8.62e-05	gi|328718992|ref|XP_001945596.2|	0	PREDICTED: hypothetical protein LOC100159687 [Acyrthosiphon pisum]
	Unigene7734	1.11346	1.03e-08	--	--	--
	Unigene895	1.11345	1.03e-08	gi|328721752|ref|XP_001946566.2|	1e-136	PREDICTED: NFX1-type zinc finger-containing protein 1-like [Acyrthosiphon pisum]
	Unigene14472	1.11328	0.000207345	--	--	--
	Unigene30181	1.11289	1.49e-07	--	--	--
	Unigene727	1.11277	0.000496183	gi|328703442|ref|XP_003242205.1|	3e-172	PREDICTED: hypothetical protein LOC100159326 isoform 3 [Acyrthosiphon pisum]
	Unigene4972	1.11203	2.15e-06	--	--	--
	CL3445.Contig1	1.11175	4.81e-23	gi|328714981|ref|XP_001946664.2|	0	PREDICTED: transcription elongation regulator 1-like [Acyrthosiphon pisum]
	Unigene16814	1.11166	8.9e-09	gi|328699704|ref|XP_003241019.1|	0	PREDICTED: hypothetical protein LOC100568687 [Acyrthosiphon pisum]
	Unigene27034	1.11098	2.2e-10	--	--	--
	CL6040.Contig11	1.1109	3.07e-05	gi|328707448|ref|XP_003243398.1|	2e-83	PREDICTED: suppressor of tumorigenicity 14 protein homolog [Acyrthosiphon pisum]
	Unigene14066	1.10985	3.15e-19	--	--	--
	CL3782.Contig1	1.10937	9.97e-36	gi|328717880|ref|XP_003246330.1|	2e-98	PREDICTED: hypothetical protein LOC100570047 [Acyrthosiphon pisum]
	CL2415.Contig5	1.1089	0.000430479	gi|193648018|ref|XP_001950341.1|	0	PREDICTED: nucleolysin TIAR-like [Acyrthosiphon pisum]
	Unigene27237	1.10882	1.58e-99	--	--	--
	CL1752.Contig3	1.10807	3.33e-128	gi|328716170|ref|XP_003245855.1|	1e-173	PREDICTED: hypothetical protein LOC100166051 isoform 2 [Acyrthosiphon pisum]
	Unigene17140	1.10592	0.000154684	--	--	--
	Unigene551	1.10554	1.59e-26	gi|193636593|ref|XP_001945322.1|	2e-113	PREDICTED: venom protease-like [Acyrthosiphon pisum]
	Unigene20762	1.10382	3.71e-48	gi|213948237|ref|YP_002323942.1|	8e-148	NADH dehydrogenase subunit 1 [Acyrthosiphon pisum] >gi|212290758|gb|ACJ23588.1| NADH dehydrogenase subunit 1 [Acyrthosiphon pisum]
	CL1535.Contig8	1.1035	0.000880982	gi|209180431|ref|NP_001129197.1|	0	cisplatin resistance-associated overexpressed protein [Acyrthosiphon pisum]
	Unigene7370	1.10347	0.000880861	gi|328699278|ref|XP_003240889.1|	4e-17	PREDICTED: hypothetical protein LOC100575275 [Acyrthosiphon pisum]
	Unigene24571	1.10251	0.000134011	--	--	--
	CL3519.Contig2	1.10211	1.76e-19	gi|328707228|ref|XP_001947210.2|	0	PREDICTED: protein LMBR1L-like [Acyrthosiphon pisum]
	CL405.Contig4	1.10147	2.9e-06	gi|193659750|ref|XP_001944207.1|	0	PREDICTED: flavin-containing monooxygenase FMO GS-OX4-like [Acyrthosiphon pisum]
	Unigene480	1.10122	7.51e-66	gi|261331072|emb|CBH14061.1|	1e-06	T. brucei spp.-specific protein [Trypanosoma brucei gambiense DAL972]
	Unigene1186	1.10066	1.26e-29	--	--	--
	Unigene6859	1.10045	7.07e-06	gi|328721987|ref|XP_003247450.1|	3e-33	PREDICTED: schwannomin-interacting protein 1-like isoform 2 [Acyrthosiphon pisum]
	Unigene26571	1.09987	3.42e-22	gi|328714347|ref|XP_003245335.1|	0	PREDICTED: hypothetical protein LOC100161037 [Acyrthosiphon pisum]
	CL772.Contig85	1.09962	0.000764432	gi|328700311|ref|XP_003241214.1|	9e-138	PREDICTED: putative nuclease HARBI1-like [Acyrthosiphon pisum]
	Unigene11622	1.09751	0.000278069	--	--	--
	Unigene130	1.0975	1.14e-15	gi|240849641|ref|NP_001155640.1|	3e-20	uncharacterized protein LOC100164723 [Acyrthosiphon pisum] >gi|239792222|dbj|BAH72476.1| ACYPI005713 [Acyrthosiphon pisum]
	Unigene214	1.09628	1.91e-20	gi|328697109|ref|XP_003240235.1|	1e-18	PREDICTED: hypothetical protein LOC100575445 [Acyrthosiphon pisum]
	Unigene30305	1.09612	0.000100189	--	--	--
	Unigene17640	1.0953	0	gi|328710716|ref|XP_001952534.2|	0	PREDICTED: hypothetical protein LOC100158963 [Acyrthosiphon pisum]
	CL5431.Contig1	1.09497	7.26e-10	gi|328720011|ref|XP_003246927.1|	0	PREDICTED: growth/differentiation factor 8-like [Acyrthosiphon pisum]
	Unigene24327	1.09476	4.52e-39	--	--	--
	Unigene29736	1.09241	3.08e-05	gi|328716082|ref|XP_003245826.1|	2e-11	PREDICTED: hypothetical protein LOC100571877 [Acyrthosiphon pisum]
	Unigene21263	1.09109	2.07e-139	gi|328704695|ref|XP_003242572.1|	8e-157	PREDICTED: hypothetical protein LOC100167477 isoform 2 [Acyrthosiphon pisum] >gi|328704697|ref|XP_001942551.2| PREDICTED: hypothetical protein LOC100167477 isoform 1 [Acyrthosiphon pisum]
	Unigene8067	1.08967	0	gi|288558727|ref|NP_001165727.1|	2e-87	cuticular protein 68 precursor [Acyrthosiphon pisum] >gi|239788969|dbj|BAH71135.1| ACYPI001095 [Acyrthosiphon pisum]
	CL2922.Contig1	1.08953	4.71e-18	gi|193631821|ref|XP_001950452.1|	5e-77	PREDICTED: hypothetical protein LOC100158766 [Acyrthosiphon pisum]
	Unigene10864	1.08945	3.24e-13	--	--	--
	CL4207.Contig1	1.08934	2.19e-08	gi|328724332|ref|XP_001951011.2|	0	PREDICTED: hypothetical protein LOC100166279, partial [Acyrthosiphon pisum]
	Unigene11374	1.08893	3.38e-06	--	--	--
	Unigene13475	1.08887	1.28e-29	gi|197209839|ref|NP_001127761.1|	1e-94	cuticular protein 28 precursor [Acyrthosiphon pisum]
	Unigene10693	1.08824	0.00049769	--	--	--
	Unigene27622	1.08716	1.66e-20	--	--	--
	Unigene24355	1.08703	3.17e-27	gi|193713722|ref|XP_001942734.1|	0	PREDICTED: hypothetical protein LOC100160904 [Acyrthosiphon pisum]
	Unigene23482	1.0848	2.23e-10	--	--	--
	Unigene17082	1.08478	8.92e-07	--	--	--
	CL1898.Contig1	1.08477	1.14e-21	gi|328704379|ref|XP_003242470.1|	3e-62	PREDICTED: hypothetical protein LOC100570846 [Acyrthosiphon pisum]
	Unigene4448	1.08476	1.4e-08	--	--	--
	Unigene20668	1.08475	1.67e-18	--	--	--
	Unigene26828	1.08298	2.73e-07	--	--	--
	Unigene25	1.08256	6.1e-06	--	--	--
	Unigene27210	1.08227	4.8e-05	--	--	--
	CL101.Contig3	1.08217	4.8e-05	--	--	--
	Unigene1359	1.08192	5.28e-92	gi|328716813|ref|XP_001952493.2|	1e-28	PREDICTED: hypothetical protein LOC100165302 [Acyrthosiphon pisum]
	Unigene422	1.08165	0.000372146	--	--	--
	Unigene1662	1.08158	0.000372257	--	--	--
	Unigene30121	1.08147	0.000372202	--	--	--
	CL1770.Contig4	1.08087	5.95e-43	gi|328724727|ref|XP_001948545.2|	0	PREDICTED: hypothetical protein LOC100162954 [Acyrthosiphon pisum]
	CL5696.Contig2	1.08	4.99e-25	gi|213948238|ref|YP_002323943.1|	2e-139	NADH dehydrogenase subunit 2 [Acyrthosiphon pisum] >gi|212290759|gb|ACJ23589.1| NADH dehydrogenase subunit 2 [Acyrthosiphon pisum]
	Unigene4560	1.07924	0.000115898	gi|328713917|ref|XP_003245207.1|	8e-41	PREDICTED: hypothetical protein LOC100574593 [Acyrthosiphon pisum]
	CL6040.Contig8	1.07893	1.93e-14	gi|328699918|ref|XP_003241091.1|	5e-45	PREDICTED: plasma kallikrein-like [Acyrthosiphon pisum]
	Unigene3608	1.07891	0	gi|328700606|ref|XP_003241323.1|	9e-155	PREDICTED: hypothetical protein LOC100572059 [Acyrthosiphon pisum]
	Unigene13426	1.07831	0	gi|241896867|ref|NP_001155909.1|	7e-06	cuticular protein precursor [Acyrthosiphon pisum] >gi|239799394|dbj|BAH70620.1| ACYPI26371 [Acyrthosiphon pisum]
	CL3942.Contig1	1.07781	0.000881057	--	--	--
	CL2248.Contig1	1.07731	3.57e-05	gi|328714442|ref|XP_001948159.2|	4e-134	PREDICTED: mesoderm induction early response protein 1-like [Acyrthosiphon pisum]
	CL2531.Contig4	1.07573	0.000277955	gi|346654995|gb|AEO44887.1|	0	shaggy [Tribolium castaneum]
	Unigene14721	1.07539	1.2e-06	--	--	--
	Unigene627	1.07531	0.000277998	gi|328724672|ref|XP_003248217.1|	4e-166	PREDICTED: hypothetical protein LOC100572846 [Acyrthosiphon pisum]
	Unigene846	1.07479	1.4e-08	--	--	--
	Unigene26488	1.07437	7.33e-14	--	--	--
	Unigene31278	1.07428	0	gi|71041134|gb|AAZ20450.1|	2e-70	RR1 cuticle protein 1 [Myzus persicae] >gi|77820288|gb|ABB04279.1| cuticle protein 4 [Myzus persicae]
	Unigene30358	1.0734	0	gi|193584658|ref|XP_001948884.1|	1e-126	PREDICTED: hypothetical protein LOC100159527 [Acyrthosiphon pisum]
	CL5611.Contig2	1.07332	1.43e-10	--	--	--
	Unigene10692	1.07273	0.000240592	gi|328719730|ref|XP_003246843.1|	1e-06	PREDICTED: hypothetical protein LOC100569633 isoform 1 [Acyrthosiphon pisum]
	CL248.Contig2	1.07265	0.000240554	gi|193629741|ref|XP_001950425.1|	1e-88	PREDICTED: putative RNA polymerase II subunit B1 CTD phosphatase RPAP2-like isoform 1 [Acyrthosiphon pisum]
	Unigene7251	1.07245	1.43e-12	gi|193622556|ref|XP_001950244.1|	4e-107	PREDICTED: putative fatty acyl-CoA reductase CG5065-like [Acyrthosiphon pisum]
	Unigene14134	1.07192	8.91e-07	--	--	--
	CL146.Contig1	1.07177	6.79e-21	--	--	--
	Unigene17356	1.07126	0.000661324	--	--	--
	Unigene1021	1.07064	8.29e-08	--	--	--
	CL5601.Contig3	1.06784	0.000572752	gi|328721661|ref|XP_003247368.1|	0	PREDICTED: hypothetical protein LOC100568937 [Acyrthosiphon pisum]
	CL1853.Contig2	1.06763	6.44e-145	gi|193579938|ref|XP_001950788.1|	0	PREDICTED: laccase-5-like [Acyrthosiphon pisum]
	Unigene20139	1.06652	5.31e-08	--	--	--
	Unigene5186	1.06591	0	gi|193617775|ref|XP_001944947.1|	5e-63	PREDICTED: hypothetical protein LOC100166008 isoform 1 [Acyrthosiphon pisum] >gi|328718461|ref|XP_003246489.1| PREDICTED: hypothetical protein LOC100166008 isoform 2 [Acyrthosiphon pisum]
	Unigene17315	1.06551	0.000496034	--	--	--
	Unigene10482	1.0655	1.5e-07	--	--	--
	Unigene17932	1.06418	9.82e-14	--	--	--
	CL3775.Contig1	1.06416	4.25e-07	gi|328699162|ref|XP_001946919.2|	3e-16	PREDICTED: filamin-C-like [Acyrthosiphon pisum]
	CL5417.Contig2	1.06295	0.000133596	gi|328699776|ref|XP_003241041.1|	2e-157	PREDICTED: hypothetical protein LOC100572464 [Acyrthosiphon pisum]
	Unigene27218	1.06256	1.19e-157	gi|328705204|ref|XP_001952423.2|	1e-115	PREDICTED: hypothetical protein LOC100165153 [Acyrthosiphon pisum]
	Unigene4097	1.06165	2.73e-09	--	--	--
	Unigene23833	1.06121	0	gi|193685909|ref|XP_001949637.1|	1e-147	PREDICTED: hypothetical protein LOC100165583 [Acyrthosiphon pisum]
	Unigene20178	1.061	2.05e-11	gi|48596584|emb|CAD65871.1|	1e-47	pol protein [Drosophila melanogaster]
	Unigene17156	1.06049	0.000115328	gi|328713563|ref|XP_003245117.1|	0	PREDICTED: hypothetical protein LOC100570012 [Acyrthosiphon pisum]
	Unigene27850	1.05924	8.88e-25	--	--	--
	Unigene23607	1.05915	2.57e-16	gi|193615573|ref|XP_001943275.1|	0	PREDICTED: opsin, ultraviolet-sensitive-like [Acyrthosiphon pisum]
	Unigene23484	1.05883	3.07e-05	--	--	--
	Unigene20433	1.05877	3.07e-05	gi|193680015|ref|XP_001946057.1|	3e-161	PREDICTED: glucose dehydrogenase [acceptor]-like [Acyrthosiphon pisum]
	Unigene10752	1.0554	0.000276136	gi|328716663|ref|XP_001943426.2|	2e-64	PREDICTED: hypothetical protein LOC100161732 [Acyrthosiphon pisum]
	Unigene29789	1.05529	0.000276178	--	--	--
	CL2356.Contig4	1.05528	4.56e-08	gi|328708923|ref|XP_001946549.2|	1e-07	PREDICTED: hypothetical protein LOC100164019 [Acyrthosiphon pisum]
	Unigene20511	1.05505	2.28e-05	--	--	--
	CL5262.Contig3	1.05483	1.9e-12	gi|328713326|ref|XP_001948475.2|	0	PREDICTED: testis-expressed sequence 2 protein-like [Acyrthosiphon pisum]
	Unigene7656	1.05327	1.96e-05	--	--	--
	Unigene20912	1.05302	0.000238819	--	--	--
	Unigene17668	1.0526	4.27e-17	--	--	--
	CL3327.Contig1	1.05223	6.38e-05	--	--	--
	Unigene16884	1.05162	3.63e-07	gi|449672735|ref|XP_004207781.1|	1e-73	PREDICTED: uncharacterized protein LOC101239965 [Hydra magnipapillata]
	CL972.Contig3	1.0516	3.63e-07	gi|328706304|ref|XP_001943137.2|	2e-114	PREDICTED: venom serine carboxypeptidase-like [Acyrthosiphon pisum]
	Unigene10455	1.05151	0.000758289	--	--	--
	Unigene24446	1.05138	3.75e-39	--	--	--
	Unigene10730	1.05085	0.000206075	--	--	--
	CL5937.Contig1	1.0494	3.4e-31	gi|328717592|ref|XP_001945849.2|	0	PREDICTED: hypothetical protein LOC100164416 [Acyrthosiphon pisum]
	Unigene13634	1.04929	3.94e-10	gi|328724646|ref|XP_001948737.2|	2e-44	PREDICTED: protein alan shepard-like [Acyrthosiphon pisum]
	CL3850.Contig2	1.0486	0.000177516	gi|328707537|ref|XP_003243424.1|	5e-69	PREDICTED: zinc finger BED domain-containing protein 1-like [Acyrthosiphon pisum]
	CL6048.Contig2	1.04731	1.02e-124	gi|241896867|ref|NP_001155909.1|	1e-65	cuticular protein precursor [Acyrthosiphon pisum] >gi|239799394|dbj|BAH70620.1| ACYPI26371 [Acyrthosiphon pisum]
	Unigene17452	1.04685	0.000567734	--	--	--
	Unigene26692	1.04681	2.52e-10	gi|328720369|ref|XP_003247011.1|	2e-30	PREDICTED: hypothetical protein LOC100574186 [Acyrthosiphon pisum]
	Unigene18204	1.04619	5.18e-66	gi|328709714|ref|XP_001947872.2|	1e-10	PREDICTED: ATP-dependent helicase brm-like [Acyrthosiphon pisum]
	Unigene16839	1.04599	2.9e-40	gi|328704379|ref|XP_003242470.1|	3e-41	PREDICTED: hypothetical protein LOC100570846 [Acyrthosiphon pisum]
	Unigene16906	1.04565	4.51e-08	--	--	--
	Unigene7388	1.04486	0.000132418	--	--	--
	CL78.Contig1	1.04459	0.000491224	--	--	--
	Unigene23718	1.04453	0.000491152	--	--	--
	Unigene7106	1.04426	2.13e-06	gi|328720234|ref|XP_001951484.2|	0	PREDICTED: transmembrane protein 104 homolog [Acyrthosiphon pisum]
	Unigene367	1.04407	4.65e-91	--	--	--
	Unigene984	1.04403	1.1e-17	--	--	--
	Unigene7670	1.0439	3.26e-33	--	--	--
	Unigene20677	1.04382	8.06e-06	--	--	--
	Unigene27635	1.04349	3.93e-29	gi|193599044|ref|XP_001943207.1|	2e-110	PREDICTED: hypothetical protein LOC100162790 [Acyrthosiphon pisum]
	Unigene25067	1.04299	0.000114251	gi|328703193|ref|XP_001944758.2|	2e-95	PREDICTED: fatty acid synthase-like [Acyrthosiphon pisum]
	Unigene1224	1.04246	0.00042528	gi|328698900|ref|XP_003240763.1|	6e-51	PREDICTED: cuticle protein-like [Acyrthosiphon pisum]
	Unigene7344	1.04103	5.98e-06	--	--	--
	Unigene7375	1.03889	1.94e-05	--	--	--
	Unigene23763	1.03888	1.94e-05	--	--	--
	CL6040.Contig14	1.03857	8.8e-15	gi|328716700|ref|XP_001946163.2|	8e-67	PREDICTED: hypothetical protein LOC100161936 [Acyrthosiphon pisum]
	Unigene21090	1.03841	1.47e-13	--	--	--
	Unigene20930	1.03824	3.33e-14	--	--	--
	Unigene13752	1.03788	1.27e-13	gi|328719971|ref|XP_003246914.1|	0	PREDICTED: hypothetical protein LOC100575036 [Acyrthosiphon pisum]
	CL5212.Contig51	1.03787	7.32e-05	--	--	--
	CL3520.Contig2	1.03763	7.01e-10	--	--	--
	CL1577.Contig2	1.03671	6.35e-66	gi|193603605|ref|XP_001950236.1|	5e-06	PREDICTED: hypothetical protein LOC100165262 [Acyrthosiphon pisum]
	Unigene27117	1.0361	1.45e-05	--	--	--
	Unigene30671	1.03474	0.000235872	--	--	--
	Unigene20305	1.03469	0.000235909	--	--	--
	Unigene17421	1.03467	0.000998698	--	--	--
	CL3254.Contig2	1.03437	1.45e-74	gi|328703051|ref|XP_001946666.2|	6e-159	PREDICTED: protein suppressor of white apricot-like [Acyrthosiphon pisum]
	Unigene13467	1.03368	0	gi|288558054|ref|NP_001165710.1|	4e-06	cuticular protein 1 precursor [Acyrthosiphon pisum]
	Unigene1095	1.03343	1.07e-05	--	--	--
	CL1445.Contig3	1.03323	4.68e-05	gi|328715322|ref|XP_003245595.1|	0	PREDICTED: ATP-binding cassette sub-family B member 6, mitochondrial-like isoform 2 [Acyrthosiphon pisum] >gi|328715324|ref|XP_003245596.1| PREDICTED: ATP-binding cassette sub-family B member 6, mitochondrial-like isoform 3 [Acyrthosiphon pisum]
	Unigene12205	1.03286	0.000203561	gi|328723028|ref|XP_001950671.2|	0	PREDICTED: JNK-interacting protein 3-like [Acyrthosiphon pisum]
	CL1702.Contig4	1.03209	4.8e-11	gi|328709507|ref|XP_003243980.1|	0	PREDICTED: b-box type zinc finger protein ncl-1-like [Acyrthosiphon pisum]
	Unigene30093	1.03159	0	gi|213948230|ref|YP_002323935.1|	2e-119	cytochrome c oxidase subunit III [Acyrthosiphon pisum] >gi|212290751|gb|ACJ23581.1| cytochrome oxidase subunit III [Acyrthosiphon pisum]
	Unigene28081	1.03114	8.06e-12	--	--	--
	CL1674.Contig3	1.03088	0.000748005	gi|193632023|ref|XP_001945381.1|	0	PREDICTED: trichoplein keratin filament-binding protein-like isoform 1 [Acyrthosiphon pisum] >gi|328715525|ref|XP_003245652.1| PREDICTED: trichoplein keratin filament-binding protein-like isoform 2 [Acyrthosiphon pisum]
	Unigene27316	1.0307	3.54e-07	--	--	--
	Unigene10873	1.0307	0.000748109	--	--	--
	Unigene4895	1.03066	3.54e-07	--	--	--
	Unigene1670	1.02903	5.13e-10	--	--	--
	CL4216.Contig2	1.02863	0.000647298	gi|328722128|ref|XP_001945465.2|	0	PREDICTED: putative fatty acyl-CoA reductase CG5065-like [Acyrthosiphon pisum]
	Unigene20526	1.02772	2.58e-05	--	--	--
	Unigene14763	1.02721	9.93e-07	--	--	--
	Unigene17442	1.02704	0.000559463	--	--	--
	Unigene3468	1.02696	6.4e-11	gi|328699708|ref|XP_003241021.1|	7e-51	PREDICTED: complement C1s-B subcomponent-like [Acyrthosiphon pisum]
	CL2848.Contig3	1.02662	5.49e-11	gi|328700493|ref|XP_001950530.2|	0	PREDICTED: laminin subunit alpha-1-like [Acyrthosiphon pisum]
	CL6014.Contig2	1.02538	1.43e-07	gi|328724025|ref|XP_003248014.1|	0	PREDICTED: hypothetical protein LOC100568811 [Acyrthosiphon pisum]
	Unigene11734	1.02494	2.71e-18	gi|328706380|ref|XP_003243075.1|	0	PREDICTED: triple functional domain protein-like isoform 4 [Acyrthosiphon pisum]
	CL316.Contig4	1.02417	1.65e-05	gi|328713256|ref|XP_003245026.1|	0	PREDICTED: protein kinase C iota type-like [Acyrthosiphon pisum]
	Unigene10299	1.02293	1.41e-13	--	--	--
	Unigene13985	1.0222	2.4e-06	--	--	--
	Unigene10321	1.02197	0.000360881	--	--	--
	Unigene17157	1.02127	6.21e-05	gi|328707593|ref|XP_003243439.1|	2e-16	PREDICTED: RNA-directed DNA polymerase from mobile element jockey-like [Acyrthosiphon pisum]
	Unigene18219	1.02126	6.21e-05	--	--	--
	Unigene4160	1.02116	6.21e-05	gi|328709837|ref|XP_003244082.1|	9e-76	PREDICTED: hypothetical protein LOC100573804 [Acyrthosiphon pisum]
	Unigene26989	1.02091	2.17e-15	gi|328710463|ref|XP_003244271.1|	6e-18	PREDICTED: hypothetical protein LOC100571454 isoform 2 [Acyrthosiphon pisum]
	CL1189.Contig2	1.02081	3.38e-82	gi|328700015|ref|XP_001952052.2|	9e-123	PREDICTED: hypothetical protein LOC100162393 [Acyrthosiphon pisum]
	Unigene24709	1.02042	0	gi|328707199|ref|XP_001944450.2|	3e-28	PREDICTED: hypothetical protein LOC100159113 [Acyrthosiphon pisum]
	Unigene13600	1.0194	1.19e-15	--	--	--
	Unigene1604	1.01765	0.000231958	--	--	--
	CL5986.Contig1	1.01567	2.04e-08	gi|328703508|ref|XP_001946150.2|	0	PREDICTED: fatty acyl-CoA reductase 1-like [Acyrthosiphon pisum]
	Unigene3399	1.01475	1.04e-07	gi|328707420|ref|XP_003243390.1|	1e-62	PREDICTED: complement C1s-B subcomponent-like [Acyrthosiphon pisum]
	CL2539.Contig3	1.01398	1.84e-13	gi|193598989|ref|XP_001947064.1|	1e-116	PREDICTED: hypothetical protein LOC100158970 [Acyrthosiphon pisum]
	Unigene5168	1.01363	0	gi|193702261|ref|XP_001951037.1|	1e-100	PREDICTED: adenylate kinase isoenzyme 1-like [Acyrthosiphon pisum]
	Unigene17001	1.01273	0.000848786	--	--	--
	Unigene20454	1.01262	0.000128232	--	--	--
	Unigene4654	1.01143	0.000734694	--	--	--
	Unigene10583	1.01141	1.62e-05	--	--	--
	Unigene27077	1.01138	0	gi|328707938|ref|XP_001949485.2|	0	PREDICTED: peroxidase-like [Acyrthosiphon pisum]
	Unigene24017	1.01133	0.000734797	gi|193580022|ref|XP_001944716.1|	1e-26	PREDICTED: aldose reductase A-like [Acyrthosiphon pisum]
	Unigene256	1.01096	6.66e-157	--	--	--
	Unigene20606	1.01058	2.03e-06	--	--	--
	CL3090.Contig1	1.00981	1.75e-06	gi|328711463|ref|XP_003244545.1|	0	PREDICTED: hypothetical protein LOC100161757 isoform 2 [Acyrthosiphon pisum]
	Unigene4709	1.00862	0.000549382	--	--	--
	Unigene8260	1.00799	6.84e-51	gi|193690699|ref|XP_001943519.1|	0	PREDICTED: hypothetical protein LOC100163053 [Acyrthosiphon pisum]
	Unigene13864	1.00781	8.9e-06	gi|328703824|ref|XP_003242317.1|	1e-30	PREDICTED: hypothetical protein LOC100571833 [Acyrthosiphon pisum]
	Unigene282	1.00739	0.000475328	--	--	--
	Unigene23558	1.00731	0.000475397	--	--	--
	CL3635.Contig2	1.00729	0.000475467	gi|193664529|ref|XP_001945226.1|	0	PREDICTED: glucose dehydrogenase [acceptor]-like [Acyrthosiphon pisum]
	Unigene19967	1.00728	1.18e-23	gi|328703633|ref|XP_003242258.1|	0	PREDICTED: hypothetical protein LOC100569327 [Acyrthosiphon pisum]
	CL2592.Contig2	1.00697	3.32e-11	--	--	--
	CL4233.Contig2	1.00686	1.39e-16	gi|328713142|ref|XP_001951374.2|	0	PREDICTED: nipped-B-like protein [Acyrthosiphon pisum]
	Unigene24090	1.00624	0	gi|240849314|ref|NP_001155507.1|	6e-97	cuticular protein 58 precursor [Acyrthosiphon pisum] >gi|239792554|dbj|BAH72607.1| ACYPI003073 [Acyrthosiphon pisum]
	Unigene24235	1.00432	3.89e-05	--	--	--
	Unigene10936	1.00416	5.27e-07	--	--	--
	CL1062.Contig2	1.00338	4.82e-08	gi|328705806|ref|XP_003242912.1|	0	PREDICTED: hypothetical protein LOC100166314 isoform 2 [Acyrthosiphon pisum]
	Unigene11317	1.00242	1.53e-23	--	--	--
	Unigene7596	1.00168	2.48e-05	gi|240848633|ref|NP_001155512.1|	1e-54	DTW domain-containing protein 1 [Acyrthosiphon pisum] >gi|239791941|dbj|BAH72372.1| ACYPI003257 [Acyrthosiphon pisum]
	Unigene9281	-10.6174	2.05e-09	--	--	--
	Unigene25618	-10.6029	6.4e-08	gi|350426832|ref|XP_003494557.1|	1e-44	PREDICTED: chaperone protein DnaK-like [Bombus impatiens]
	Unigene6788	-10.0929	2.95e-05	gi|350427563|ref|XP_003494803.1|	3e-40	PREDICTED: bifunctional glutathionylspermidine synthetase/amidase-like [Bombus impatiens]
	Unigene22659	-9.96982	0.000808185	gi|328713201|ref|XP_003245016.1|	1e-44	PREDICTED: hypothetical protein LOC100573573 [Acyrthosiphon pisum]
	Unigene22665	-9.81778	0.000219586	gi|328721719|ref|XP_001943943.2|	1e-44	PREDICTED: UDP-glucuronosyltransferase 2C1-like isoform 1 [Acyrthosiphon pisum]
	Unigene6292	-9.73843	0.000424332	--	--	--
	Unigene36547	-9.65625	0.000807627	gi|350421313|ref|XP_003492803.1|	7e-46	PREDICTED: ATP synthase subunit alpha-like [Bombus impatiens]
	CL2239.Contig1	-9.64926	7.66e-06	gi|328719308|ref|XP_003246725.1|	5e-83	PREDICTED: acetyl-coenzyme A transporter 1-like [Acyrthosiphon pisum]
	Unigene36383	-9.53683	0.000807738	gi|350426873|ref|XP_003494570.1|	3e-52	PREDICTED: asparaginyl-tRNA synthetase-like [Bombus impatiens]
	Unigene32118	-9.45902	0.000808297	--	--	--
	Unigene6187	-9.3443	0.000808073	--	--	--
	Unigene28862	-7.29222	8.12e-44	gi|328700110|ref|XP_001947768.2|	9e-55	PREDICTED: cytochrome P450 4g15-like [Acyrthosiphon pisum]
	Unigene5938	-5.20269	6.75e-74	gi|328718231|ref|XP_001944530.2|	6e-59	PREDICTED: cytochrome P450 4g15-like [Acyrthosiphon pisum]
	CL3204.Contig2	-5.06395	0	gi|328702872|ref|XP_003242029.1|	5e-33	PREDICTED: hypothetical protein LOC100573825 [Acyrthosiphon pisum]
	CL2148.Contig3	-4.90873	2.4e-07	gi|328724733|ref|XP_003248236.1|	1e-54	PREDICTED: kinesin-like protein KIF12-like [Acyrthosiphon pisum]
	Unigene22703	-4.80895	8.86e-07	gi|350422227|ref|XP_003493097.1|	5e-84	PREDICTED: argininosuccinate lyase-like [Bombus impatiens]
	CL3204.Contig1	-4.76287	0	gi|328702872|ref|XP_003242029.1|	1e-33	PREDICTED: hypothetical protein LOC100573825 [Acyrthosiphon pisum]
	CL4926.Contig2	-4.72557	1.3e-12	gi|328725770|ref|XP_001951158.2|	2e-102	PREDICTED: tubulin beta-1 chain-like [Acyrthosiphon pisum]
	Unigene38834	-4.63674	9.37e-12	gi|328708573|ref|XP_001951829.2|	1e-128	PREDICTED: cytochrome P450 4C1-like [Acyrthosiphon pisum]
	Unigene25127	-4.57777	1.17e-05	--	--	--
	Unigene6223	-4.51285	2.21e-05	gi|350424518|ref|XP_003493821.1|	4e-51	PREDICTED: 50S ribosomal protein L14-like [Bombus impatiens]
	Unigene16059	-4.44623	4.18e-05	--	--	--
	Unigene29003	-4.30119	0.000146485	gi|52630923|gb|AAU84925.1|	1e-37	putative flagellum-specific ATP synthase [Toxoptera citricida]
	Unigene9345	-4.30099	0.000146462	--	--	--
	Unigene25645	-4.2233	0.000271862	--	--	--
	Unigene5951	-4.22228	0.000271945	gi|328703434|ref|XP_003242202.1|	3e-39	PREDICTED: hypothetical protein LOC100574264 isoform 1 [Acyrthosiphon pisum] >gi|328703436|ref|XP_003242203.1| PREDICTED: hypothetical protein LOC100574264 isoform 2 [Acyrthosiphon pisum]
	Unigene25932	-4.22206	0.000271903	gi|350422218|ref|XP_003493094.1|	1e-52	PREDICTED: threonyl-tRNA synthetase-like [Bombus impatiens]
	CL918.Contig3	-4.22019	0.00027182	gi|193629643|ref|XP_001950931.1|	5e-88	PREDICTED: probable pyruvate dehydrogenase E1 component subunit alpha, mitochondrial-like [Acyrthosiphon pisum]
	Unigene25827	-4.14154	0.00050057	--	--	--
	Unigene22552	-4.1396	0.000500643	--	--	--
	Unigene2080	-4.05358	0.000910324	gi|328719308|ref|XP_003246725.1|	1e-39	PREDICTED: acetyl-coenzyme A transporter 1-like [Acyrthosiphon pisum]
	Unigene9487	-3.95948	9.92e-07	gi|350425992|ref|XP_003494298.1|	2e-58	PREDICTED: transcription termination factor Rho-like [Bombus impatiens]
	Unigene30853	-3.87028	1.92e-91	gi|328714024|ref|XP_003245245.1|	1e-175	PREDICTED: hypothetical protein LOC100572308 [Acyrthosiphon pisum]
	CL5925.Contig2	-3.80814	6.4e-06	gi|242002550|ref|XP_002435918.1|	1e-09	hypothetical protein IscW_ISCW024385 [Ixodes scapularis] >gi|215499254|gb|EEC08748.1| hypothetical protein IscW_ISCW024385 [Ixodes scapularis]
	Unigene25774	-3.63862	3.98e-05	gi|350422230|ref|XP_003493098.1|	5e-57	PREDICTED: argininosuccinate synthase-like [Bombus impatiens]
	Unigene1866	-3.61575	1.17e-26	gi|328703434|ref|XP_003242202.1|	1e-151	PREDICTED: hypothetical protein LOC100574264 isoform 1 [Acyrthosiphon pisum] >gi|328703436|ref|XP_003242203.1| PREDICTED: hypothetical protein LOC100574264 isoform 2 [Acyrthosiphon pisum]
	Unigene24374	-3.58523	0	gi|328716015|ref|XP_003245810.1|	2e-12	PREDICTED: hypothetical protein LOC100575796 [Acyrthosiphon pisum]
	Unigene8776	-3.57677	7.26e-05	--	--	--
	Unigene28409	-3.51947	7.76e-40	gi|328714024|ref|XP_003245245.1|	1e-13	PREDICTED: hypothetical protein LOC100572308 [Acyrthosiphon pisum]
	Unigene10465	-3.51162	6.02e-09	--	--	--
	CL4151.Contig3	-3.44574	0.000237183	--	--	--
	Unigene18666	-3.44559	0.000237219	--	--	--
	CL2197.Contig1	-3.44509	1.65e-12	--	--	--
	Unigene11182	-3.43136	2.49e-10	--	--	--
	CL2043.Contig4	-3.37834	0.000424634	gi|193598975|ref|XP_001946531.1|	0	PREDICTED: facilitated trehalose transporter Tret1-like [Acyrthosiphon pisum]
	Unigene21827	-3.37518	8.32e-10	gi|350427944|ref|XP_003494935.1|	2e-137	PREDICTED: elongation factor Tu-like, partial [Bombus impatiens]
	Unigene19358	-3.37482	0.000424571	gi|443705710|gb|ELU02115.1|	1e-29	hypothetical protein CAPTEDRAFT_97169 [Capitella teleta]
	Unigene19041	-3.37455	0.000424696	--	--	--
	Unigene8901	-3.33774	1.23e-07	--	--	--
	CL4633.Contig2	-3.31556	2.76e-09	gi|357615202|gb|EHJ69525.1|	5e-33	hypothetical protein KGM_15810 [Danaus plexippus]
	CL561.Contig1	-3.25657	3.67e-24	gi|330865484|gb|AEC46993.1|	2e-32	carotenoid desaturase [Myzus persicae]
	Unigene5490	-3.22316	3.19e-05	gi|350425658|ref|XP_003494191.1|	6e-64	PREDICTED: 3-isopropylmalate dehydratase large subunit-like [Bombus impatiens]
	Unigene8939	-3.22259	3.19e-05	--	--	--
	Unigene21232	-3.22132	0	gi|328716015|ref|XP_003245810.1|	9e-19	PREDICTED: hypothetical protein LOC100575796 [Acyrthosiphon pisum]
	Unigene31812	-3.16873	5.7e-05	--	--	--
	CL568.Contig3	-3.15522	0	gi|242247031|ref|NP_001156242.1|	2e-10	uncharacterized protein LOC100166601 precursor [Acyrthosiphon pisum] >gi|239799262|dbj|BAH70561.1| ACYPI007459 [Acyrthosiphon pisum]
	Unigene9113	-3.14047	2.17e-09	--	--	--
	CL568.Contig1	-3.13354	0	gi|242247031|ref|NP_001156242.1|	9e-49	uncharacterized protein LOC100166601 precursor [Acyrthosiphon pisum] >gi|239799262|dbj|BAH70561.1| ACYPI007459 [Acyrthosiphon pisum]
	Unigene30639	-3.09029	9.06e-28	gi|350426832|ref|XP_003494557.1|	0	PREDICTED: chaperone protein DnaK-like [Bombus impatiens]
	Unigene12004	-3.08839	3.61e-29	gi|328718669|ref|XP_001946384.2|	0	PREDICTED: probable cytochrome P450 6a13-like [Acyrthosiphon pisum]
	CL568.Contig4	-3.08458	0	gi|242247031|ref|NP_001156242.1|	2e-70	uncharacterized protein LOC100166601 precursor [Acyrthosiphon pisum] >gi|239799262|dbj|BAH70561.1| ACYPI007459 [Acyrthosiphon pisum]
	Unigene18474	-3.07288	4.71e-13	--	--	--
	CL3354.Contig1	-3.05346	7.48e-06	gi|328719838|ref|XP_003246876.1|	1e-62	PREDICTED: hydroxysteroid dehydrogenase-like protein 2-like isoform 2 [Acyrthosiphon pisum]
	Unigene23454	-3.05277	1.38e-15	gi|328698077|ref|XP_003240535.1|	2e-49	PREDICTED: hypothetical protein LOC100569794 [Acyrthosiphon pisum]
	Unigene6148	-3.05276	0.000177969	gi|5531888|gb|AAD44515.1|	7e-06	unknown [Brugia malayi]
	Unigene20926	-3.0398	7.69e-97	gi|193718449|ref|XP_001950764.1|	4e-50	PREDICTED: phytoene dehydrogenase-like [Acyrthosiphon pisum]
	Unigene25233	-3.01659	5.49e-07	gi|328701881|ref|XP_001947539.2|	1e-92	PREDICTED: alpha-1,3-mannosyl-glycoprotein 4-beta-N-acetylglucosaminyltransferase B-like [Acyrthosiphon pisum]
	Unigene9520	-2.99195	0.000311866	gi|350422230|ref|XP_003493098.1|	9e-83	PREDICTED: argininosuccinate synthase-like [Bombus impatiens]
	Unigene8227	-2.99157	0.000311772	--	--	--
	CL2282.Contig1	-2.99116	0.000311725	gi|156320549|ref|XP_001618200.1|	4e-17	hypothetical protein NEMVEDRAFT_v1g155353 [Nematostella vectensis] >gi|156330400|ref|XP_001619109.1| hypothetical protein NEMVEDRAFT_v1g152336 [Nematostella vectensis] >gi|156197983|gb|EDO26100.1| predicted protein [Nematostella vectensis] >gi|156201630|gb|EDO27009.1| predicted protein [Nematostella vectensis]
	Unigene18397	-2.99094	0.000311819	--	--	--
	Unigene11947	-2.98339	1.19e-10	gi|544255|sp|P35501.1|ESTE_MYZPE	1e-24	PREDICTED: esterase E4-like [Diuraphis noxia]
	Unigene8700	-2.95963	1.83e-15	--	--	--
	Unigene10780	-2.93099	7.29e-298	gi|285430|pir||B42281	0	symbionin symL - pea aphid
	Unigene21618	-2.92747	1.25e-07	gi|328701881|ref|XP_001947539.2|	2e-65	PREDICTED: alpha-1,3-mannosyl-glycoprotein 4-beta-N-acetylglucosaminyltransferase B-like [Acyrthosiphon pisum]
	CL5073.Contig1	-2.92738	0.000540716	--	--	--
	Unigene24242	-2.86036	5.29e-06	gi|328697545|ref|XP_003240366.1|	5e-52	PREDICTED: hypothetical protein LOC100569856 [Acyrthosiphon pisum]
	Unigene28911	-2.86035	3.89e-07	gi|350425992|ref|XP_003494298.1|	3e-144	PREDICTED: transcription termination factor Rho-like [Bombus impatiens]
	Unigene5644	-2.85986	7.15e-05	--	--	--
	CL2268.Contig2	-2.85023	4.9e-143	gi|239791004|dbj|BAH72024.1|	4e-68	ACYPI27259 [Acyrthosiphon pisum]
	CL4110.Contig1	-2.84588	5.13e-148	gi|242246937|ref|NP_001156142.1|	1e-46	uncharacterized protein LOC100162497 precursor [Acyrthosiphon pisum] >gi|239789468|dbj|BAH71359.1| ACYPI003647 [Acyrthosiphon pisum]
	CL5092.Contig1	-2.84154	1.4e-12	--	--	--
	Unigene15382	-2.81831	3.4e-11	gi|328711419|ref|XP_003244531.1|	4e-33	PREDICTED: hypothetical protein LOC100570795 [Acyrthosiphon pisum]
	Unigene17379	-2.813	1.51e-53	gi|193718447|ref|XP_001950787.1|	0	PREDICTED: bifunctional enzyme CarRP-like [Acyrthosiphon pisum]
	Unigene8022	-2.80757	8.04e-48	--	--	--
	Unigene12167	-2.79011	1.19e-06	gi|301631988|ref|XP_002945073.1|	1e-12	PREDICTED: flagellar basal-body rod protein flgF-like [Xenopus (Silurana) tropicalis]
	Unigene25406	-2.77508	1.61e-05	gi|339264390|ref|XP_003366679.1|	3e-11	conserved hypothetical protein [Trichinella spiralis] >gi|316961708|gb|EFV48375.1| conserved hypothetical protein [Trichinella spiralis]
	Unigene5311	-2.7201	5.69e-17	--	--	--
	CL1095.Contig3	-2.70836	6.92e-81	gi|334884056|gb|AEH21121.1|	1e-61	amino acid transporter [Acyrthosiphon pisum]
	Unigene17593	-2.70658	1.86e-56	--	--	--
	Unigene2607	-2.69635	5.87e-08	gi|350426835|ref|XP_003494558.1|	1e-67	PREDICTED: chaperone protein DnaJ-like [Bombus impatiens]
	CL2268.Contig1	-2.67949	3.1e-64	gi|239791004|dbj|BAH72024.1|	1e-65	ACYPI27259 [Acyrthosiphon pisum]
	Unigene1546	-2.65734	2.83e-67	--	--	--
	Unigene19429	-2.63753	0.000616197	--	--	--
	Unigene30735	-2.61652	1.99e-70	gi|328701905|ref|XP_001945944.2|	2e-64	PREDICTED: proclotting enzyme-like [Acyrthosiphon pisum]
	Unigene19101	-2.58889	0.000139426	--	--	--
	Unigene15911	-2.5888	0.000139448	--	--	--
	Unigene14858	-2.5732	3.4e-51	--	--	--
	CL1095.Contig4	-2.56872	5.03e-21	gi|193613242|ref|XP_001951501.1|	2e-29	PREDICTED: proton-coupled amino acid transporter 4-like [Acyrthosiphon pisum]
	Unigene28104	-2.56719	1.6e-229	gi|328724283|ref|XP_001944114.2|	2e-58	PREDICTED: hypothetical protein LOC100168848 isoform 1 [Acyrthosiphon pisum]
	CL2631.Contig2	-2.56523	0	gi|242247311|ref|NP_001156095.1|	1e-44	cuticle protein-like precursor [Acyrthosiphon pisum] >gi|239790428|dbj|BAH71778.1| ACYPI002011 [Acyrthosiphon pisum]
	CL1871.Contig2	-2.56323	1.46e-08	gi|328700996|ref|XP_001951906.2|	7e-145	PREDICTED: pathogenesis-related protein 5-like [Acyrthosiphon pisum]
	CL1871.Contig3	-2.53287	1.52e-30	gi|328700996|ref|XP_001951906.2|	1e-146	PREDICTED: pathogenesis-related protein 5-like [Acyrthosiphon pisum]
	Unigene20785	-2.49901	6.27e-31	gi|350413333|ref|XP_003489962.1|	7e-08	PREDICTED: serine protease nudel-like [Bombus impatiens]
	Unigene21027	-2.49734	3.33e-07	gi|350424448|ref|XP_003493799.1|	1e-75	PREDICTED: 50S ribosomal protein L3-like [Bombus impatiens]
	Unigene21891	-2.49304	1.17e-05	--	--	--
	Unigene26831	-2.4888	1.04e-64	gi|328712270|ref|XP_001949959.2|	0	PREDICTED: hypothetical protein LOC100168823 [Acyrthosiphon pisum]
	CL1095.Contig6	-2.48024	2.39e-81	gi|193613242|ref|XP_001951501.1|	1e-68	PREDICTED: proton-coupled amino acid transporter 4-like [Acyrthosiphon pisum]
	Unigene12190	-2.468	8.87e-05	--	--	--
	CL785.Contig3	-2.464	7.32e-35	gi|193648048|ref|XP_001943170.1|	0	PREDICTED: bifunctional enzyme CarRP-like isoform 1 [Acyrthosiphon pisum] >gi|328701647|ref|XP_003241669.1| PREDICTED: bifunctional enzyme CarRP-like isoform 2 [Acyrthosiphon pisum]
	Unigene27033	-2.45853	0	gi|193718447|ref|XP_001950787.1|	0	PREDICTED: bifunctional enzyme CarRP-like [Acyrthosiphon pisum]
	Unigene20630	-2.43966	1.79e-37	gi|328708998|ref|XP_001946121.2|	0	PREDICTED: chloride transport protein 6-like [Acyrthosiphon pisum]
	CL6032.Contig1	-2.43131	0.000654824	gi|328703506|ref|XP_001946364.2|	1e-28	PREDICTED: fatty acyl-CoA reductase 1-like [Acyrthosiphon pisum]
	Unigene15479	-2.43118	0.000654731	--	--	--
	Unigene811	-2.43114	1.86e-14	gi|328707593|ref|XP_003243439.1|	2e-38	PREDICTED: RNA-directed DNA polymerase from mobile element jockey-like [Acyrthosiphon pisum]
	CL1518.Contig2	-2.43075	0.000654917	gi|328717496|ref|XP_001943101.2|	0	PREDICTED: major facilitator superfamily domain-containing protein 5-like isoform 1 [Acyrthosiphon pisum] >gi|328717498|ref|XP_003246224.1| PREDICTED: major facilitator superfamily domain-containing protein 5-like isoform 2 [Acyrthosiphon pisum]
	Unigene25331	-2.42217	0.000148001	--	--	--
	Unigene2173	-2.41526	3.3e-05	--	--	--
	Unigene12006	-2.41051	7.3e-06	gi|328701247|ref|XP_003241540.1|	4e-50	PREDICTED: hypothetical protein LOC100568821 [Acyrthosiphon pisum]
	Unigene18823	-2.37478	5.51e-05	--	--	--
	CL1335.Contig8	-2.37463	5.52e-05	gi|374252462|gb|AEZ00700.1|	4e-38	cytochrome P450, partial [Aphis gossypii]
	Unigene21970	-2.3746	0.00024658	gi|328718669|ref|XP_001946384.2|	3e-23	PREDICTED: probable cytochrome P450 6a13-like [Acyrthosiphon pisum]
	Unigene15367	-2.37455	1.3e-07	gi|328726787|ref|XP_003249046.1|	6e-50	PREDICTED: hypothetical protein LOC100570869 [Acyrthosiphon pisum]
	CL1351.Contig1	-2.35255	5.01e-68	gi|328701905|ref|XP_001945944.2|	2e-168	PREDICTED: proclotting enzyme-like [Acyrthosiphon pisum]
	Unigene7622	-2.33824	1.26e-25	gi|328718793|ref|XP_001947565.2|	2e-138	PREDICTED: putative serine protease K12H4.7-like [Acyrthosiphon pisum]
	Unigene8203	-2.32585	7.99e-08	--	--	--
	Unigene24215	-2.3223	4.2e-63	--	--	--
	Unigene21392	-2.32131	3.66e-07	gi|350424512|ref|XP_003493819.1|	3e-60	PREDICTED: 50S ribosomal protein L16-like [Bombus impatiens]
	Unigene31315	-2.31673	0	gi|288558746|ref|NP_001165736.1|	4e-66	RR1 cuticle protein 5 [Acyrthosiphon pisum]
	Unigene14216	-2.31442	3.74e-166	gi|193613242|ref|XP_001951501.1|	4e-39	PREDICTED: proton-coupled amino acid transporter 4-like [Acyrthosiphon pisum]
	Unigene26474	-2.30286	9.62e-23	gi|328711474|ref|XP_001947205.2|	0	PREDICTED: scavenger receptor class B member 1-like [Acyrthosiphon pisum]
	Unigene19230	-2.29005	0.000150779	gi|193664455|ref|XP_001948303.1|	5e-88	PREDICTED: UDP-glucuronosyltransferase 2B13-like [Acyrthosiphon pisum]
	Unigene5185	-2.28252	0	gi|215254072|gb|ACJ64048.1|	1e-91	putative chemosensory protein CSP4 [Myzus persicae]
	Unigene12320	-2.27522	1.24e-05	gi|242247461|ref|NP_001156140.1|	2e-26	uncharacterized protein LOC100162290 precursor [Acyrthosiphon pisum] >gi|239789768|dbj|BAH71486.1| ACYPI003450 [Acyrthosiphon pisum]
	CL14.Contig1	-2.26951	0	gi|242002550|ref|XP_002435918.1|	1e-27	hypothetical protein IscW_ISCW024385 [Ixodes scapularis] >gi|215499254|gb|EEC08748.1| hypothetical protein IscW_ISCW024385 [Ixodes scapularis]
	Unigene21949	-2.26562	1.01e-06	--	--	--
	CL4267.Contig1	-2.26484	0	gi|161343859|tpg|DAA06110.1|	3e-152	TPA_inf: cathepsin B [Myzus persicae]
	Unigene8887	-2.24925	3.69e-07	gi|328725031|ref|XP_001952563.2|	4e-96	PREDICTED: phospho-2-dehydro-3-deoxyheptonate aldolase, Trp-sensitive-like, partial [Acyrthosiphon pisum]
	CL3819.Contig1	-2.24551	0.000247629	--	--	--
	Unigene7895	-2.22269	3.2e-10	gi|328719308|ref|XP_003246725.1|	1e-47	PREDICTED: acetyl-coenzyme A transporter 1-like [Acyrthosiphon pisum]
	Unigene8587	-2.22266	0	gi|193587450|ref|XP_001951125.1|	2e-08	PREDICTED: circadian clock-controlled protein-like [Acyrthosiphon pisum]
	CL561.Contig3	-2.17452	2.16e-91	gi|193718449|ref|XP_001950764.1|	0	PREDICTED: phytoene dehydrogenase-like [Acyrthosiphon pisum]
	Unigene31544	-2.16528	3.25e-19	--	--	--
	Unigene32136	-2.15228	0.000647368	--	--	--
	Unigene22343	-2.15223	0.000647276	--	--	--
	CL4338.Contig1	-2.14051	0.000241403	gi|328705794|ref|XP_003242907.1|	2e-52	PREDICTED: androgen-induced gene 1 protein-like [Acyrthosiphon pisum]
	Unigene15615	-2.14024	0.000241366	gi|193671773|ref|XP_001944439.1|	2e-22	PREDICTED: synaptic vesicle glycoprotein 2C-like [Acyrthosiphon pisum]
	CL4258.Contig5	-2.13454	0	gi|403334966|gb|EJY66654.1|	1e-32	hypothetical protein OXYTRI_13059 [Oxytricha trifallax]
	CL2142.Contig1	-2.13079	8.9e-05	gi|193591771|ref|XP_001947923.1|	4e-147	PREDICTED: cytochrome P450 18a1-like [Acyrthosiphon pisum]
	CL479.Contig10	-2.13035	8.9e-05	gi|328714616|ref|XP_001947708.2|	3e-07	PREDICTED: UDP-glucuronosyltransferase 2B7-like [Acyrthosiphon pisum]
	Unigene8791	-2.11496	1.71e-08	gi|328698077|ref|XP_003240535.1|	2e-54	PREDICTED: hypothetical protein LOC100569794 [Acyrthosiphon pisum]
	CL2913.Contig1	-2.11037	0	gi|328699702|ref|XP_001944456.2|	0	PREDICTED: nose resistant to fluoxetine protein 6-like [Acyrthosiphon pisum]
	Unigene31867	-2.09718	0.000387451	gi|328716627|ref|XP_003245995.1|	4e-77	PREDICTED: hypothetical protein LOC100570266 [Acyrthosiphon pisum]
	Unigene12583	-2.09713	0.000387508	gi|350425874|ref|XP_003494260.1|	1e-78	PREDICTED: hypothetical protein LOC100749102 [Bombus impatiens]
	Unigene31894	-2.09236	0.000143285	--	--	--
	Unigene30179	-2.08911	1.29e-27	gi|328723761|ref|XP_003247934.1|	1e-152	PREDICTED: hypothetical protein LOC100569613 [Acyrthosiphon pisum]
	Unigene4454	-2.08663	4.88e-10	gi|350424454|ref|XP_003493801.1|	1e-120	PREDICTED: 50S ribosomal protein L2-like [Bombus impatiens]
	Unigene21426	-2.06397	0	gi|193587450|ref|XP_001951125.1|	8e-120	PREDICTED: circadian clock-controlled protein-like [Acyrthosiphon pisum]
	Unigene31366	-2.05456	0	gi|193594224|ref|XP_001948600.1|	9e-94	PREDICTED: hypothetical protein LOC100169411 [Acyrthosiphon pisum]
	CL2716.Contig5	-2.05272	0.000616075	gi|328708354|ref|XP_001950373.2|	0	PREDICTED: hypothetical protein LOC100161855 [Acyrthosiphon pisum]
	Unigene9037	-2.05268	3.1e-05	--	--	--
	CL575.Contig1	-2.04796	0	gi|308450159|ref|XP_003088200.1|	6e-50	hypothetical protein CRE_03576 [Caenorhabditis remanei] >gi|308248801|gb|EFO92753.1| hypothetical protein CRE_03576 [Caenorhabditis remanei]
	Unigene26910	-2.04458	3.66e-39	gi|328705419|ref|XP_003242795.1|	2e-50	PREDICTED: hypothetical protein LOC100575220 [Acyrthosiphon pisum]
	Unigene28413	-2.04241	1.46e-15	--	--	--
	Unigene8797	-2.03138	1.18e-07	gi|328712337|ref|XP_001943570.2|	3e-42	PREDICTED: probable cytochrome P450 6a14-like [Acyrthosiphon pisum]
	Unigene8414	-2.01959	1.21e-09	--	--	--
	CL2782.Contig5	-2.01494	1.65e-12	gi|193596717|ref|XP_001949549.1|	5e-25	PREDICTED: sodium-independent sulfate anion transporter-like [Acyrthosiphon pisum]
	CL2782.Contig2	-2.0148	1.65e-12	gi|193596717|ref|XP_001949549.1|	4e-25	PREDICTED: sodium-independent sulfate anion transporter-like [Acyrthosiphon pisum]
	Unigene11248	-2.01202	0.000364742	gi|154332073|ref|XP_001561853.1|	8e-06	putative microtubule-associated protein, partial [Leishmania braziliensis MHOM/BR/75/M2904] >gi|134059174|emb|CAM36873.1| putative microtubule-associated protein, partial [Leishmania braziliensis MHOM/BR/75/M2904]
	CL1431.Contig1	-2.01188	0.000364796	gi|328726581|ref|XP_003248955.1|	6e-15	PREDICTED: histone H1C-like [Acyrthosiphon pisum]
	Unigene661	-2.00181	0	gi|328722403|ref|XP_003247571.1|	6e-38	PREDICTED: hypothetical protein LOC100572577 [Acyrthosiphon pisum]
	Unigene11402	-1.99548	0	gi|193587079|ref|XP_001947773.1|	0	PREDICTED: pancreatic lipase-related protein 1-like isoform 1 [Acyrthosiphon pisum]
	CL4110.Contig2	-1.98917	4.29e-59	gi|242246937|ref|NP_001156142.1|	3e-39	uncharacterized protein LOC100162497 precursor [Acyrthosiphon pisum] >gi|239789468|dbj|BAH71359.1| ACYPI003647 [Acyrthosiphon pisum]
	Unigene25014	-1.98864	1.14e-09	--	--	--
	Unigene8470	-1.9855	7.94e-05	gi|328712270|ref|XP_001949959.2|	6e-06	PREDICTED: hypothetical protein LOC100168823 [Acyrthosiphon pisum]
	CL4273.Contig2	-1.97883	0.000214934	--	--	--
	CL2237.Contig3	-1.9733	1.88e-11	gi|57903192|gb|AAW58073.1|	1e-34	PREDICTED: esterase FE4-like [Acyrthosiphon pisum]
	Unigene3343	-1.96598	0	gi|328701123|ref|XP_001951380.2|	1e-163	PREDICTED: hypothetical protein LOC100164031 [Acyrthosiphon pisum]
	Unigene17523	-1.95477	1.03e-07	gi|328717836|ref|XP_003246315.1|	0	PREDICTED: hypothetical protein LOC100575349 [Acyrthosiphon pisum]
	Unigene21942	-1.95078	0.00012574	--	--	--
	CL4251.Contig1	-1.94492	3.74e-20	gi|242017448|ref|XP_002429200.1|	1e-173	male sterility domain-containing protein, putative [Pediculus humanus corporis] >gi|212514089|gb|EEB16462.1| male sterility domain-containing protein, putative [Pediculus humanus corporis]
	Unigene14285	-1.94434	2.81e-29	--	--	--
	Unigene18387	-1.93905	7.89e-13	--	--	--
	CL3150.Contig3	-1.9368	3.61e-10	gi|307181498|gb|EFN69086.1|	0	Uncharacterized protein C11orf9-like protein [Camponotus floridanus]
	Unigene10575	-1.93402	1.64e-07	gi|328717602|ref|XP_003246252.1|	3e-158	PREDICTED: nose resistant to fluoxetine protein 6-like [Acyrthosiphon pisum]
	CL1754.Contig4	-1.9339	1.28e-14	gi|328720223|ref|XP_001943531.2|	0	PREDICTED: mitochondrial sodium/hydrogen exchanger NHA2-like [Acyrthosiphon pisum]
	Unigene1244	-1.9325	8.88e-112	gi|328713520|ref|XP_003245102.1|	2e-53	PREDICTED: histone H2B 1/2-like [Acyrthosiphon pisum]
	Unigene8506	-1.92737	0.000895646	gi|350421272|ref|XP_003492791.1|	3e-29	PREDICTED: DNA-directed RNA polymerase subunit beta&apos;-like [Bombus impatiens]
	Unigene15459	-1.9273	7.32e-05	gi|328698336|ref|XP_001946881.2|	3e-21	PREDICTED: transmembrane protein 135-like [Acyrthosiphon pisum]
	Unigene18505	-1.92726	5.77e-06	gi|443690956|gb|ELT92946.1|	1e-10	hypothetical protein CAPTEDRAFT_134676 [Capitella teleta]
	CL4633.Contig1	-1.92237	2.95e-30	gi|443728270|gb|ELU14684.1|	3e-35	hypothetical protein CAPTEDRAFT_158394 [Capitella teleta]
	CL3939.Contig3	-1.92009	0	gi|328697903|ref|XP_003240470.1|	9e-70	PREDICTED: hypothetical protein LOC100575156 [Acyrthosiphon pisum]
	CL4699.Contig2	-1.91081	3.35e-06	gi|328719268|ref|XP_003246712.1|	2e-45	PREDICTED: hypothetical protein LOC100575980 [Acyrthosiphon pisum]
	Unigene30967	-1.90549	1.12e-103	--	--	--
	Unigene24579	-1.9007	4.09e-11	gi|328710495|ref|XP_003244281.1|	9e-36	PREDICTED: hypothetical protein LOC100573127 [Acyrthosiphon pisum]
	Unigene5074	-1.89294	0	gi|328699702|ref|XP_001944456.2|	1e-107	PREDICTED: nose resistant to fluoxetine protein 6-like [Acyrthosiphon pisum]
	Unigene14425	-1.88785	5.74e-104	gi|328705775|ref|XP_001947452.2|	2e-150	PREDICTED: esterase FE4-like [Acyrthosiphon pisum]
	Unigene12021	-1.88289	1.12e-06	gi|328704173|ref|XP_003242420.1|	9e-39	PREDICTED: glycoprotein 3-alpha-L-fucosyltransferase A-like [Acyrthosiphon pisum]
	CL3078.Contig3	-1.87752	6.02e-33	gi|239792698|dbj|BAH72660.1|	7e-65	ACYPI001427 [Acyrthosiphon pisum]
	CL3946.Contig2	-1.87502	6.69e-05	gi|328700466|ref|XP_003241269.1|	0	PREDICTED: hypothetical protein LOC100572086 [Acyrthosiphon pisum]
	CL2782.Contig3	-1.87295	2.16e-11	gi|193596717|ref|XP_001949549.1|	0	PREDICTED: sodium-independent sulfate anion transporter-like [Acyrthosiphon pisum]
	Unigene4425	-1.86245	1.49e-30	gi|328707022|ref|XP_003243272.1|	3e-83	PREDICTED: hypothetical protein LOC100572210 [Acyrthosiphon pisum]
	Unigene14197	-1.86017	1.77e-06	gi|328700409|ref|XP_003241246.1|	0	PREDICTED: hypothetical protein LOC100568717 [Acyrthosiphon pisum]
	Unigene7529	-1.86015	9.21e-29	gi|328700193|ref|XP_003241174.1|	6e-14	PREDICTED: ring canal kelch homolog [Acyrthosiphon pisum]
	Unigene14381	-1.86006	8.29e-06	gi|328726787|ref|XP_003249046.1|	3e-103	PREDICTED: hypothetical protein LOC100570869 [Acyrthosiphon pisum]
	CL3578.Contig1	-1.85963	0.000815173	gi|328705449|ref|XP_003242809.1|	0	PREDICTED: hypothetical protein LOC100569299 [Acyrthosiphon pisum]
	Unigene24349	-1.85485	0	gi|193617833|ref|XP_001950393.1|	0	PREDICTED: serpin B10-like [Acyrthosiphon pisum]
	CL4596.Contig1	-1.84544	3.79e-33	gi|328709250|ref|XP_001945416.2|	1e-37	PREDICTED: hypothetical protein LOC100166909 [Acyrthosiphon pisum]
	CL3799.Contig1	-1.84479	1.93e-184	gi|240848765|ref|NP_001155570.1|	7e-79	uncharacterized protein LOC100163372 [Acyrthosiphon pisum] >gi|239788819|dbj|BAH71071.1| ACYPI004465 [Acyrthosiphon pisum]
	Unigene28898	-1.84126	0.000479663	--	--	--
	CL4838.Contig2	-1.84065	0	gi|328702373|ref|XP_001947484.2|	0	PREDICTED: probable maltase L-like [Acyrthosiphon pisum]
	Unigene14016	-1.82658	2.29e-10	gi|328698554|ref|XP_001950886.2|	1e-07	PREDICTED: hypothetical protein LOC100164570 [Acyrthosiphon pisum]
	Unigene30620	-1.82511	0.000278572	gi|350427167|ref|XP_003494674.1|	5e-114	PREDICTED: cell division protein ftsZ-like [Bombus impatiens]
	CL641.Contig2	-1.82199	2.78e-95	gi|193589512|ref|XP_001949253.1|	6e-100	PREDICTED: hypothetical protein LOC100169635 isoform 1 [Acyrthosiphon pisum] >gi|328717941|ref|XP_003246342.1| PREDICTED: hypothetical protein LOC100169635 isoform 2 [Acyrthosiphon pisum]
	Unigene28841	-1.80284	0.000734705	gi|321470551|gb|EFX81527.1|	3e-34	KLF-15/D-BTEB2-like protein [Daphnia pulex]
	Unigene24857	-1.79511	0	gi|193594224|ref|XP_001948600.1|	1e-99	PREDICTED: hypothetical protein LOC100169411 [Acyrthosiphon pisum]
	Unigene21011	-1.77271	1.8e-05	gi|328721735|ref|XP_001949095.2|	6e-115	PREDICTED: EF-hand calcium-binding domain-containing protein 2-like [Acyrthosiphon pisum]
	Unigene30976	-1.77153	1.21e-14	--	--	--
	Unigene1213	-1.76902	0.000144461	--	--	--
	Unigene4551	-1.76878	9.51e-11	gi|350422156|ref|XP_003493074.1|	0	PREDICTED: acetolactate synthase isozyme 3 large subunit-like [Bombus impatiens]
	Unigene17535	-1.76449	9.64e-38	gi|328704390|ref|XP_003242474.1|	5e-86	PREDICTED: hypothetical protein LOC100571382 [Acyrthosiphon pisum]
	CL5895.Contig2	-1.7598	2.57e-10	gi|282165756|ref|NP_001164122.1|	7e-132	star protein [Acyrthosiphon pisum] >gi|239792658|dbj|BAH72647.1| ACYPI002776 [Acyrthosiphon pisum]
	Unigene20652	-1.75095	1.28e-28	--	--	--
	Unigene1820	-1.74489	0.000381837	--	--	--
	Unigene24967	-1.7443	1.24e-32	gi|240849459|ref|NP_001155526.1|	1e-15	short-chain dehydrogenase-like [Acyrthosiphon pisum] >gi|239789824|dbj|BAH71511.1| ACYPI003467 [Acyrthosiphon pisum]
	Unigene16951	-1.73951	1.86e-09	gi|307181498|gb|EFN69086.1|	0	Uncharacterized protein C11orf9-like protein [Camponotus floridanus]
	Unigene13485	-1.73191	1.14e-69	gi|328720357|ref|XP_001948889.2|	0	PREDICTED: cytochrome P450 4C1-like [Acyrthosiphon pisum]
	CL1246.Contig2	-1.72042	9.45e-10	gi|328714700|ref|XP_001952386.2|	3e-174	PREDICTED: hypothetical protein LOC100167625 [Acyrthosiphon pisum]
	Unigene25622	-1.71575	0.000990902	gi|350421272|ref|XP_003492791.1|	1e-34	PREDICTED: DNA-directed RNA polymerase subunit beta&apos;-like [Bombus impatiens]
	Unigene1868	-1.7157	1.34e-08	gi|193661999|ref|XP_001947403.1|	8e-78	PREDICTED: microprocessor complex subunit DGCR8-like [Acyrthosiphon pisum]
	CL4121.Contig3	-1.70788	7.12e-24	gi|328706821|ref|XP_003243212.1|	0	PREDICTED: proton myo-inositol cotransporter-like [Acyrthosiphon pisum]
	Unigene24035	-1.7026	3.58e-08	--	--	--
	Unigene2035	-1.68276	7.14e-06	--	--	--
	CL4894.Contig2	-1.67422	2.13e-10	gi|242003158|ref|XP_002422633.1|	2e-53	histone H4, putative [Pediculus humanus corporis] >gi|212505434|gb|EEB09895.1| histone H4, putative [Pediculus humanus corporis]
	Unigene10951	-1.66486	3.21e-49	gi|328699756|ref|XP_003241034.1|	3e-71	PREDICTED: histone H1-like [Acyrthosiphon pisum]
	Unigene11388	-1.65882	4.77e-57	--	--	--
	CL3078.Contig2	-1.65339	2.44e-53	gi|328709250|ref|XP_001945416.2|	0	PREDICTED: hypothetical protein LOC100166909 [Acyrthosiphon pisum]
	Unigene1149	-1.64688	3.44e-26	gi|328720991|ref|XP_003247180.1|	0	PREDICTED: hypothetical protein LOC100570163 [Acyrthosiphon pisum]
	Unigene17164	-1.64579	1.3e-58	gi|328706125|ref|XP_003243002.1|	0	PREDICTED: cytochrome P450 6j1-like [Acyrthosiphon pisum]
	CL4384.Contig1	-1.63784	5.45e-06	gi|334085159|dbj|BAK26811.1|	2e-07	putative reverse transcriptase [Culex quinquefasciatus]
	CL5937.Contig2	-1.63783	0.000258163	gi|328716495|ref|XP_003245959.1|	1e-147	PREDICTED: nose resistant to fluoxetine protein 6-like [Acyrthosiphon pisum]
	Unigene7950	-1.63772	0.000445782	--	--	--
	CL5898.Contig1	-1.62855	4.74e-13	gi|240848977|ref|NP_001155446.1|	7e-97	uncharacterized protein LOC100160576 precursor [Acyrthosiphon pisum] >gi|239789751|dbj|BAH71478.1| ACYPI001863 [Acyrthosiphon pisum]
	CL3799.Contig2	-1.62234	4.05e-45	gi|240848765|ref|NP_001155570.1|	3e-62	uncharacterized protein LOC100163372 [Acyrthosiphon pisum] >gi|239788819|dbj|BAH71071.1| ACYPI004465 [Acyrthosiphon pisum]
	Unigene31814	-1.60866	5.38e-43	gi|300835056|gb|ADK37857.1|	8e-40	putative cathepsin precursor [Sitobion avenae]
	Unigene14588	-1.60521	2.56e-07	gi|193693026|ref|XP_001949990.1|	2e-165	PREDICTED: alpha-tocopherol transfer protein-like [Acyrthosiphon pisum]
	Unigene18517	-1.60169	1.35e-06	--	--	--
	CL4099.Contig6	-1.6002	5.08e-36	gi|193681157|ref|XP_001943729.1|	8e-119	PREDICTED: hypothetical protein LOC100160278 [Acyrthosiphon pisum]
	Unigene27956	-1.59881	4.09e-06	gi|357611037|gb|EHJ67275.1|	1e-07	crumbs [Danaus plexippus]
	Unigene30909	-1.59799	5.94e-20	gi|328705775|ref|XP_001947452.2|	1e-53	PREDICTED: esterase FE4-like [Acyrthosiphon pisum]
	Unigene24139	-1.59457	4.19e-08	gi|328708213|ref|XP_001943786.2|	4e-81	PREDICTED: hypothetical protein LOC100159519 [Acyrthosiphon pisum]
	CL5987.Contig1	-1.59426	1.3e-43	gi|242246937|ref|NP_001156142.1|	9e-57	uncharacterized protein LOC100162497 precursor [Acyrthosiphon pisum] >gi|239789468|dbj|BAH71359.1| ACYPI003647 [Acyrthosiphon pisum]
	CL4477.Contig2	-1.59112	7.43e-10	gi|328698173|ref|XP_003240568.1|	2e-92	PREDICTED: hypothetical protein LOC100576023 [Acyrthosiphon pisum]
	CL2310.Contig2	-1.58615	0.000112217	gi|328717036|ref|XP_001950871.2|	0	PREDICTED: acetyl-coenzyme A transporter 1-like isoform 1 [Acyrthosiphon pisum]
	CL4335.Contig1	-1.57098	0	gi|193671765|ref|XP_001946104.1|	2e-83	PREDICTED: hypothetical protein LOC100163338 [Acyrthosiphon pisum]
	Unigene997	-1.5706	1.03e-38	gi|328725047|ref|XP_003248329.1|	1e-40	PREDICTED: hypothetical protein LOC100570377 [Acyrthosiphon pisum]
	Unigene20603	-1.56978	1.01e-06	--	--	--
	CL522.Contig1	-1.56824	3.14e-34	gi|328709355|ref|XP_001949897.2|	5e-132	PREDICTED: UDP-glucuronosyltransferase 2C1-like [Acyrthosiphon pisum]
	Unigene30436	-1.56456	3.05e-06	gi|328710219|ref|XP_003244197.1|	2e-54	PREDICTED: hypothetical protein LOC100572990 [Acyrthosiphon pisum]
	CL5909.Contig3	-1.56411	8.01e-15	gi|328697561|ref|XP_001948228.2|	4e-85	PREDICTED: UDP-glucuronosyltransferase 2C1-like [Acyrthosiphon pisum]
	Unigene10557	-1.56379	9.7e-05	gi|328700581|ref|XP_001945581.2|	5e-42	PREDICTED: histone-lysine N-methyltransferase SUV39H2-like [Acyrthosiphon pisum]
	Unigene28108	-1.56215	1.99e-21	gi|328712314|ref|XP_001943110.2|	1e-16	PREDICTED: inter-alpha-trypsin inhibitor heavy chain H4 isoform 1 [Acyrthosiphon pisum]
	Unigene21121	-1.5618	8.84e-09	--	--	--
	CL1940.Contig2	-1.55365	1.27e-11	gi|193697661|ref|XP_001949571.1|	3e-131	PREDICTED: peroxiredoxin-4-like [Acyrthosiphon pisum]
	CL5067.Contig2	-1.54859	3.32e-54	gi|193690713|ref|XP_001944218.1|	0	PREDICTED: UDP-glucuronosyltransferase 1-9-like isoform 1 [Acyrthosiphon pisum] >gi|328719522|ref|XP_003246783.1| PREDICTED: UDP-glucuronosyltransferase 1-9-like isoform 2 [Acyrthosiphon pisum] >gi|328719524|ref|XP_003246784.1| PREDICTED: UDP-glucuronosyltransferase 1-9-like isoform 3 [Acyrthosiphon pisum]
	Unigene636	-1.54857	1.91e-110	gi|350539605|ref|NP_001233023.1|	1e-106	uncharacterized protein LOC100166015 [Acyrthosiphon pisum] >gi|239790098|dbj|BAH71633.1| ACYPI006923 [Acyrthosiphon pisum]
	CL2063.Contig3	-1.54839	1.03e-44	gi|193610692|ref|XP_001950981.1|	9e-91	PREDICTED: 15-hydroxyprostaglandin dehydrogenase [NAD+]-like isoform 1 [Acyrthosiphon pisum] >gi|328721617|ref|XP_003247357.1| PREDICTED: 15-hydroxyprostaglandin dehydrogenase [NAD+]-like isoform 2 [Acyrthosiphon pisum]
	Unigene171	-1.54769	0	gi|193704640|ref|XP_001950292.1|	7e-64	PREDICTED: hypothetical protein LOC100161617 [Acyrthosiphon pisum]
	Unigene13871	-1.54757	4.8e-05	--	--	--
	Unigene33038	-1.5446	4.3e-07	gi|193659615|ref|XP_001952770.1|	4e-24	PREDICTED: 2-hydroxyacylsphingosine 1-beta-galactosyltransferase-like [Acyrthosiphon pisum]
	CL143.Contig1	-1.54121	6.18e-84	gi|328720571|ref|XP_001947368.2|	0	PREDICTED: hypothetical protein LOC100159177 [Acyrthosiphon pisum]
	Unigene15309	-1.53819	1.38e-05	--	--	--
	Unigene30985	-1.535	0	gi|193582584|ref|XP_001950950.1|	1e-180	PREDICTED: pancreatic lipase-related protein 2-like [Acyrthosiphon pisum]
	CL268.Contig2	-1.53365	2.38e-05	gi|328705217|ref|XP_001950378.2|	0	PREDICTED: MFS-type transporter C6orf192 homolog [Acyrthosiphon pisum]
	CL5237.Contig2	-1.5331	4.31e-13	gi|240849571|ref|NP_001155686.1|	6e-142	cyclase-like precursor [Acyrthosiphon pisum] >gi|239788908|dbj|BAH71109.1| ACYPI006905 [Acyrthosiphon pisum]
	CL3097.Contig2	-1.53252	0.000247962	gi|193676297|ref|XP_001946056.1|	8e-148	PREDICTED: kinesin-like protein KIF17-like [Acyrthosiphon pisum]
	CL3078.Contig9	-1.53146	5.34e-57	gi|193580125|ref|XP_001945297.1|	3e-136	PREDICTED: hypothetical protein LOC100160101 [Acyrthosiphon pisum]
	CL2782.Contig4	-1.53104	5.65e-30	gi|328719404|ref|XP_001947518.2|	1e-33	PREDICTED: sodium-independent sulfate anion transporter-like [Acyrthosiphon pisum]
	Unigene1453	-1.52847	6.67e-33	--	--	--
	CL280.Contig2	-1.52707	9.14e-29	gi|328710729|ref|XP_003244343.1|	0	PREDICTED: glucose dehydrogenase [acceptor]-like [Acyrthosiphon pisum]
	CL957.Contig2	-1.51983	0.000727726	gi|328714435|ref|XP_003245359.1|	3e-109	PREDICTED: hypothetical protein LOC100570242 [Acyrthosiphon pisum]
	CL4129.Contig2	-1.51518	7.19e-122	gi|328708149|ref|XP_001943923.2|	0	PREDICTED: cytochrome P450 4C1-like [Acyrthosiphon pisum]
	Unigene10685	-1.51372	3.06e-17	gi|193667014|ref|XP_001946215.1|	0	PREDICTED: thyrotropin-releasing hormone receptor-like [Acyrthosiphon pisum]
	Unigene1141	-1.50711	2.74e-153	gi|193580123|ref|XP_001945201.1|	0	PREDICTED: hypothetical protein LOC100164219 [Acyrthosiphon pisum]
	Unigene8318	-1.50553	4.06e-39	gi|256251642|emb|CAR63724.1|	5e-09	hypothetical protein [Angiostrongylus cantonensis]
	Unigene14128	-1.50503	7.05e-22	gi|260825299|ref|XP_002607604.1|	3e-31	hypothetical protein BRAFLDRAFT_71482 [Branchiostoma floridae] >gi|229292952|gb|EEN63614.1| hypothetical protein BRAFLDRAFT_71482 [Branchiostoma floridae]
	CL5888.Contig2	-1.50145	1.32e-07	gi|328703506|ref|XP_001946364.2|	2e-176	PREDICTED: fatty acyl-CoA reductase 1-like [Acyrthosiphon pisum]
	Unigene14426	-1.50068	3.18e-38	gi|328707593|ref|XP_003243439.1|	2e-48	PREDICTED: RNA-directed DNA polymerase from mobile element jockey-like [Acyrthosiphon pisum]
	CL522.Contig3	-1.49384	5.39e-28	gi|328709355|ref|XP_001949897.2|	2e-57	PREDICTED: UDP-glucuronosyltransferase 2C1-like [Acyrthosiphon pisum]
	CL1885.Contig2	-1.49295	7.13e-44	gi|193641124|ref|XP_001950120.1|	0	PREDICTED: arylsulfatase B-like [Acyrthosiphon pisum]
	CL5654.Contig2	-1.48886	6.95e-07	gi|193716231|ref|XP_001949834.1|	1e-93	PREDICTED: dehydrodolichyl diphosphate synthase-like [Acyrthosiphon pisum]
	Unigene21794	-1.48409	1.2e-06	gi|328709355|ref|XP_001949897.2|	5e-18	PREDICTED: UDP-glucuronosyltransferase 2C1-like [Acyrthosiphon pisum]
	Unigene16801	-1.47901	2.36e-15	gi|328718614|ref|XP_001948081.2|	3e-79	PREDICTED: hypothetical protein LOC100163477 [Acyrthosiphon pisum]
	Unigene17949	-1.47403	0	gi|328713523|ref|XP_003245103.1|	5e-23	PREDICTED: hypothetical protein LOC100575432 [Acyrthosiphon pisum]
	Unigene7880	-1.47326	9.31e-31	gi|187107122|ref|NP_001119621.1|	6e-81	cathepsin B-3098 precursor [Acyrthosiphon pisum] >gi|161343841|tpg|DAA06101.1| TPA_inf: cathepsin B [Acyrthosiphon pisum]
	Unigene10768	-1.47235	5.1e-22	gi|443689235|gb|ELT91682.1|	5e-08	hypothetical protein CAPTEDRAFT_219042 [Capitella teleta]
	CL3240.Contig1	-1.47205	9.87e-16	gi|193606145|ref|XP_001944028.1|	7e-176	PREDICTED: neural Wiskott-Aldrich syndrome protein-like [Acyrthosiphon pisum]
	Unigene14994	-1.46805	7.22e-116	gi|328712429|ref|XP_001951079.2|	1e-165	PREDICTED: hypothetical protein LOC100159872 [Acyrthosiphon pisum]
	Unigene30359	-1.46396	5.58e-09	gi|328705419|ref|XP_003242795.1|	5e-45	PREDICTED: hypothetical protein LOC100575220 [Acyrthosiphon pisum]
	Unigene15073	-1.46356	0	gi|328700379|ref|XP_001944803.2|	0	PREDICTED: neurogenic locus notch homolog protein 1-like [Acyrthosiphon pisum]
	CL1286.Contig1	-1.46297	2.04e-34	gi|328706052|ref|XP_003242983.1|	2e-97	PREDICTED: hypothetical protein LOC100570813 [Acyrthosiphon pisum]
	CL4178.Contig1	-1.4512	3.59e-12	gi|193610929|ref|XP_001951443.1|	0	PREDICTED: importin subunit alpha-2-like [Acyrthosiphon pisum]
	CL3362.Contig4	-1.45009	1.02e-07	gi|328709535|ref|XP_003243988.1|	4e-41	PREDICTED: dynamin-1-like protein-like isoform 2 [Acyrthosiphon pisum] >gi|328709537|ref|XP_001944987.2| PREDICTED: dynamin-1-like protein-like isoform 3 [Acyrthosiphon pisum]
	Unigene18334	-1.44923	4.03e-09	--	--	--
	Unigene30793	-1.44868	6.85e-14	gi|193716137|ref|XP_001944288.1|	9e-70	PREDICTED: histone H1-like [Acyrthosiphon pisum]
	Unigene8804	-1.44178	0.000386923	--	--	--
	CL2746.Contig1	-1.43604	2.19e-12	gi|193594306|ref|XP_001947713.1|	2e-99	PREDICTED: hydroxysteroid dehydrogenase-like protein 2-like isoform 1 [Acyrthosiphon pisum]
	Unigene4086	-1.43574	1.6e-189	gi|328722503|ref|XP_003247593.1|	0	PREDICTED: hypothetical protein LOC100570273 [Acyrthosiphon pisum]
	Unigene11455	-1.43385	7.34e-08	--	--	--
	Unigene17744	-1.42754	1.67e-10	gi|449673888|ref|XP_004208056.1|	7e-25	PREDICTED: N-acetylmuramoyl-L-alanine amidase AmiD-like [Hydra magnipapillata]
	CL5110.Contig3	-1.42692	1.32e-35	gi|328697794|ref|XP_003240438.1|	0	PREDICTED: cytochrome b5-related protein-like isoform 2 [Acyrthosiphon pisum]
	Unigene27452	-1.42285	2.07e-09	--	--	--
	CL114.Contig2	-1.42039	0	gi|161343867|tpg|DAA06114.1|	0	TPA_inf: cathepsin B [Myzus persicae]
	Unigene18130	-1.41887	3.87e-23	--	--	--
	Unigene1493	-1.41839	4.45e-88	gi|283046780|ref|NP_001164336.1|	2e-86	C1q-like venom protein homolog precursor [Acyrthosiphon pisum]
	CL3913.Contig1	-1.41766	5.55e-06	gi|193697464|ref|XP_001944336.1|	1e-156	PREDICTED: transmembrane and TPR repeat-containing protein CG4341-like [Acyrthosiphon pisum]
	Unigene18588	-1.41178	0.000277936	--	--	--
	CL4422.Contig2	-1.40896	0.000137608	--	--	--
	Unigene21311	-1.40888	0.000137564	--	--	--
	Unigene21530	-1.40881	0.000137586	gi|328704021|ref|XP_001943195.2|	8e-19	PREDICTED: uncharacterized protein KIAA1586-like [Acyrthosiphon pisum]
	CL264.Contig4	-1.40626	2.3e-06	gi|328722465|ref|XP_003247587.1|	0	PREDICTED: PDZ and LIM domain protein Zasp-like isoform 3 [Acyrthosiphon pisum]
	CL3332.Contig4	-1.40613	6.8e-05	gi|253314484|ref|NP_001156609.1|	0	solute carrier family 46 member 3-like [Acyrthosiphon pisum]
	Unigene14582	-1.40226	1.65e-05	--	--	--
	CL3295.Contig2	-1.40191	4.42e-09	gi|328701129|ref|XP_003241501.1|	0	PREDICTED: choline transporter-like protein 2-like isoform 2 [Acyrthosiphon pisum] >gi|328701131|ref|XP_001943075.2| PREDICTED: choline transporter-like protein 2-like isoform 1 [Acyrthosiphon pisum]
	Unigene21110	-1.39797	1.94e-06	gi|328701313|ref|XP_001947463.2|	1e-112	PREDICTED: hypothetical protein LOC100164328 [Acyrthosiphon pisum]
	Unigene20508	-1.39435	3.49e-12	gi|328713903|ref|XP_001946345.2|	0	PREDICTED: facilitated trehalose transporter Tret1-like [Acyrthosiphon pisum]
	Unigene30524	-1.39376	2.82e-05	gi|240848757|ref|NP_001155820.1|	1e-40	inositol monophosphatase 1-like [Acyrthosiphon pisum] >gi|239791202|dbj|BAH72100.1| ACYPI009893 [Acyrthosiphon pisum]
	Unigene17155	-1.39311	2.15e-10	gi|328718803|ref|XP_003246583.1|	0	PREDICTED: hypothetical protein LOC100574370 [Acyrthosiphon pisum]
	Unigene7961	-1.39182	8.11e-57	gi|328704530|ref|XP_003242523.1|	2e-115	PREDICTED: nanos homolog 2 [Acyrthosiphon pisum]
	Unigene31023	-1.39076	0	gi|328717586|ref|XP_001945508.2|	0	PREDICTED: excitatory amino acid transporter 2-like [Acyrthosiphon pisum]
	CL3276.Contig1	-1.38911	8.03e-07	gi|193591763|ref|XP_001947515.1|	2e-72	PREDICTED: hypothetical protein LOC100169080 [Acyrthosiphon pisum]
	Unigene13870	-1.38846	0.000802841	--	--	--
	CL1619.Contig1	-1.38618	0.000199051	gi|328716265|ref|XP_001949121.2|	8e-11	PREDICTED: UDP-glucuronosyltransferase 2B37-like [Acyrthosiphon pisum]
	Unigene18147	-1.38352	0	gi|242246997|ref|NP_001156315.1|	1e-84	ryanodine receptor-like [Acyrthosiphon pisum] >gi|239790070|dbj|BAH71620.1| ACYPI010034 [Acyrthosiphon pisum]
	CL1640.Contig2	-1.38144	2.04e-20	gi|193657189|ref|XP_001943826.1|	0	PREDICTED: acetyl-coenzyme A transporter 1-like [Acyrthosiphon pisum]
	Unigene27156	-1.38006	1.58e-101	gi|328712971|ref|XP_001948993.2|	7e-150	PREDICTED: uncharacterized protein C6orf105 homolog [Acyrthosiphon pisum]
	CL5159.Contig2	-1.37694	0	gi|193610715|ref|XP_001951813.1|	0	PREDICTED: AMP deaminase 2-like isoform 1 [Acyrthosiphon pisum]
	Unigene17181	-1.37462	3.04e-12	gi|328711396|ref|XP_001945524.2|	1e-154	PREDICTED: glutamate receptor, ionotropic kainate 4-like [Acyrthosiphon pisum]
	Unigene21538	-1.37003	3.29e-58	--	--	--
	Unigene7576	-1.36573	0	gi|242247461|ref|NP_001156140.1|	6e-103	uncharacterized protein LOC100162290 precursor [Acyrthosiphon pisum] >gi|239789768|dbj|BAH71486.1| ACYPI003450 [Acyrthosiphon pisum]
	Unigene17560	-1.36404	0	gi|241896896|ref|NP_001155917.1|	4e-57	uncharacterized protein LOC100158873 precursor [Acyrthosiphon pisum]
	CL5898.Contig2	-1.36403	4.39e-67	gi|240848977|ref|NP_001155446.1|	3e-108	uncharacterized protein LOC100160576 precursor [Acyrthosiphon pisum] >gi|239789751|dbj|BAH71478.1| ACYPI001863 [Acyrthosiphon pisum]
	CL4894.Contig4	-1.36367	1.81e-12	gi|242003158|ref|XP_002422633.1|	2e-53	histone H4, putative [Pediculus humanus corporis] >gi|212505434|gb|EEB09895.1| histone H4, putative [Pediculus humanus corporis]
	Unigene20091	-1.36353	5.8e-64	gi|193617716|ref|XP_001950147.1|	0	PREDICTED: aldehyde dehydrogenase X, mitochondrial-like [Acyrthosiphon pisum]
	Unigene24530	-1.36351	2.32e-08	--	--	--
	Unigene11759	-1.36041	1.12e-09	--	--	--
	Unigene1286	-1.35674	1.28e-12	gi|328723891|ref|XP_001943158.2|	9e-38	PREDICTED: angiotensin-converting enzyme-like [Acyrthosiphon pisum]
	Unigene18192	-1.35443	1.89e-162	gi|193591771|ref|XP_001947923.1|	4e-142	PREDICTED: cytochrome P450 18a1-like [Acyrthosiphon pisum]
	CL3078.Contig4	-1.3538	1.01e-54	gi|193580125|ref|XP_001945297.1|	2e-178	PREDICTED: hypothetical protein LOC100160101 [Acyrthosiphon pisum]
	CL2768.Contig1	-1.34806	0.000963594	--	--	--
	CL2951.Contig2	-1.34796	2.42e-05	gi|328709254|ref|XP_001945635.2|	0	PREDICTED: hypothetical protein LOC100158702 [Acyrthosiphon pisum]
	Unigene16802	-1.34232	2.95e-16	gi|328718614|ref|XP_001948081.2|	8e-97	PREDICTED: hypothetical protein LOC100163477 [Acyrthosiphon pisum]
	CL1177.Contig1	-1.33628	4.09e-18	gi|328718599|ref|XP_003246526.1|	0	PREDICTED: short-chain dehydrogenase/reductase family 16C member 6-like isoform 2 [Acyrthosiphon pisum]
	CL4385.Contig1	-1.33569	8.42e-05	gi|328725449|ref|XP_003248483.1|	1e-08	PREDICTED: uridine 5&apos;-monophosphate synthase-like [Acyrthosiphon pisum]
	Unigene14099	-1.33465	3.69e-14	gi|328698126|ref|XP_003240550.1|	7e-115	PREDICTED: e3 SUMO-protein ligase pli1-like [Acyrthosiphon pisum]
	Unigene24010	-1.33162	3.31e-10	gi|328707904|ref|XP_003243535.1|	4e-18	PREDICTED: hypothetical protein LOC100575004 [Acyrthosiphon pisum]
	Unigene17139	-1.32954	6.9e-08	gi|328707136|ref|XP_003243308.1|	0	PREDICTED: ubiquitin carboxyl-terminal hydrolase 48-like [Acyrthosiphon pisum]
	Unigene24360	-1.32887	2.3e-193	gi|193647988|ref|XP_001946146.1|	0	PREDICTED: hypothetical protein LOC100168264 [Acyrthosiphon pisum]
[truncated: 248 more rows]
