# Supplementary material for: Transcriptome Analysis of Green Peach Aphid (Myzus persicae): Insight into Developmental Regulation and Inter-Species Divergence
Source: Front Plant Sci. 2016 Oct 21;7:1562. doi: 10.3389/fpls.2016.01562 (PMC5072348; doi:10.3389/fpls.2016.01562)
Supplement: Supplementary file 5 [file Table5.XLSX]

## Sheet: Sheet1
	Table S5. Gene expression data verified by RT-qPCR.
	Gene ID	log2 (nymph/adult)		Concordant	Nr-annotation
		RNA-Seqa	RT-qPCRb
	CL27.Contig6	4.62927	2.55±0.19	Yes	PREDICTED: cytochrome P450 4C1-like [Acyrthosiphon pisum]
	CL4114.Contig1	4.16966	2.00±0.49	Yes	Cuticular protein-like precursor [Acyrthosiphon pisum] >gi|239789872|dbj|BAH71533.1| ACYPI001253 [Acyrthosiphon pisum]
	Unigene8116	3.87805	0.62±0.44	No	ACYPI002889 [Acyrthosiphon pisum]
	Unigene26602	3.85564	1.86±0.33	Yes	PREDICTED: hypothetical protein LOC100166051 isoform 3 [Acyrthosiphon pisum]
	Unigene16021	3.72335	1.79±0.39	Yes	Cuticular protein 11 precursor [Acyrthosiphon pisum] >gi|239789663|dbj|BAH71442.1| ACYPI007329 [Acyrthosiphon pisum] >gi|239790734|dbj|BAH71909.1| ACYPI007329 [Acyrthosiphon pisum]
	Unigene7580	3.68516	3.23±0.22	Yes	Cuticular protein-like precursor [Acyrthosiphon pisum] >gi|239789872|dbj|BAH71533.1| ACYPI001253 [Acyrthosiphon pisum]
	Unigene26605	3.58761	2.56±0.54	Yes	PREDICTED: glucose dehydrogenase [acceptor]-like [Acyrthosiphon pisum]
	Unigene27924	3.528	1.09±0.20	Yes	Cuticular protein 11 precursor [Acyrthosiphon pisum] >gi|239789663|dbj|BAH71442.1| ACYPI007329 [Acyrthosiphon pisum] >gi|239790734|dbj|BAH71909.1| ACYPI007329 [Acyrthosiphon pisum]
	Unigene18236	3.26875	2.66±0.25	Yes	PREDICTED: uncharacterized serpin-like protein TK1782-like [Acyrthosiphon pisum]
	CL3489.Contig2	1.83183	1.71±0.17	Yes	PREDICTED: cytochrome P450 4C1-like [Acyrthosiphon pisum]
	Unigene5077	1.548	1.02±0.28	Yes	Ecdysis triggering hormone [Acyrthosiphon pisum]
	Unigene30093	1.03159	-3.81±1.19	No	Cytochrome c oxidase subunit III [Acyrthosiphon pisum] >gi|212290751|gb|ACJ23581.1| cytochrome oxidase subunit III [Acyrthosiphon pisum]
	CL4129.Contig2	-1.51518	-2.59±0.16	Yes	PREDICTED: cytochrome P450 4C1-like [Acyrthosiphon pisum]
	Unigene13485	-1.73191	-1.27±0.36	Yes	PREDICTED: cytochrome P450 4C1-like [Acyrthosiphon pisum]
	Unigene31315	-2.31673	-4.74±0.25	Yes	RR1 cuticle protein 5 [Acyrthosiphon pisum]
	CL2239.Contig1	-9.64926	-6.01±1.34	Yes	PREDICTED: acetyl-coenzyme A transporter 1-like [Acyrthosiphon pisum]
	Unigene36383	-9.53683	-2.43±0.60	Yes	PREDICTED: asparaginyl-tRNA synthetase-like [Bombus impatiens]
	Unigene36547	-9.65625	-4.79±1.38	Yes	PREDICTED: ATP synthase subunit alpha-like [Bombus impatiens]
	Unigene6788	-10.0929	-2.04±0.53	Yes	PREDICTED: bifunctional glutathionylspermidine synthetase/amidase-like [Bombus impatiens]
	Unigene25618	-10.6029	-2.07±0.68	Yes	PREDICTED: chaperone protein DnaK-like [Bombus impatiens]
	a indicates FPKM value
	b indicates - ∆∆CT (mean±SE)
