# Supplementary material for: Transcriptome Analysis of Green Peach Aphid (Myzus persicae): Insight into Developmental Regulation and Inter-Species Divergence
Source: Front Plant Sci. 2016 Oct 21;7:1562. doi: 10.3389/fpls.2016.01562 (PMC5072348; doi:10.3389/fpls.2016.01562)
Supplement: Supplementary file 6 [file Table6.XLSX]

## Sheet: Annotation
	Table S6. Annotations of green peach aphid-specific unigenes.
	Gene ID	Nr	Nt	Swissprot	COG	KEGG	GO
							Biological process	Molecular function	Cellular component
	Unigene20874	hypothetical protein DDB_G0289637 [Dictyostelium discoideum AX4] >gi|60464490|gb|EAL62636.1| hypothetical protein DDB_G0289637 [Dictyostelium discoideum AX4]	--	Protein tweety OS=Drosophila melanogaster GN=tty PE=2 SV=1	--	ubiquitin carboxyl-terminal hydrolase 10 [EC:3.1.2.15]	-	-	-
	Unigene37854	PREDICTED: desmoglein-1-like [Anolis carolinensis]	--	Fibroin heavy chain OS=Bombyx mori GN=FIBH PE=1 SV=4	Endoglucanase	type I keratin, acidic	GO:0009987//cellular process;GO:0022610;GO:0044403//symbiosis, encompassing mutualism through parasitism	GO:0005488//binding	-
	Unigene18313	tropomyosin 1, isoform E [Drosophila melanogaster] >gi|25012359|gb|AAN71289.1| RE08101p [Drosophila melanogaster] >gi|45446493|gb|AAN13648.2| tropomyosin 1, isoform E [Drosophila melanogaster]	--	Serine/arginine repetitive matrix protein 1 OS=Gallus gallus GN=SRRM1 PE=2 SV=1	ATPases involved in chromosome partitioning	tropomyosin 1	GO:0007507//heart development;GO:0010591//regulation of lamellipodium assembly;GO:0045451//pole plasm oskar mRNA localization;GO:0048813//dendrite morphogenesis;GO:0006936//muscle contraction	GO:0051015//actin filament binding	GO:0016529//sarcoplasmic reticulum;GO:0070865//investment cone;GO:0005862//muscle thin filament tropomyosin;GO:0031941//filamentous actin
	Unigene1832	PREDICTED: uncharacterized protein LOC100208015 [Hydra magnipapillata]	--	Ras guanine nucleotide exchange factor Y OS=Dictyostelium discoideum GN=gefY PE=1 SV=2	--	transcription initiation factor TFIID subunit 4	-	-	-
	Unigene27888	--	--	--	--	tight junction protein 1	-	-	-
	Unigene6610	GJ22774 [Drosophila virilis] >gi|194152585|gb|EDW68019.1| GJ22774 [Drosophila virilis]	--	Micronuclear linker histone polyprotein OS=Tetrahymena thermophila (strain SB210) GN=MLH PE=1 SV=2	--	peptidyl-prolyl isomerase G (cyclophilin G) [EC:5.2.1.8]	GO:0000398//mRNA splicing, via spliceosome	GO:0097159//organic cyclic compound binding;GO:0003755//peptidyl-prolyl cis-trans isomerase activity;GO:0004386//helicase activity;GO:1901363	GO:0071011//precatalytic spliceosome;GO:0071013//catalytic step 2 spliceosome
	Unigene30854	Peptide-N(4)-(N-acetyl-beta-glucosaminyl)asparagine amidase [Camponotus floridanus]	--	Peptide-N(4)-(N-acetyl-beta-glucosaminyl)asparagine amidase OS=Gallus gallus GN=NGLY1 PE=2 SV=1	--	peptide-N4-(N-acetyl-beta-glucosaminyl)asparagine amidase [EC:3.5.1.52]	-	-	-
	Unigene4677	peptide-N(4)-(N-acetyl-beta-glucosaminyl)asparagine amidase [Mus musculus] >gi|114152093|sp|Q9JI78.2|NGLY1_MOUSE RecName: Full=Peptide-N(4)-(N-acetyl-beta-glucosaminyl)asparagine amidase; Short=PNGase; Short=mPNGase; AltName: Full=N-glycanase 1; AltName: Full=Peptide:N-glycanase >gi|20810553|gb|AAH28961.1| N-glycanase 1 [Mus musculus]	--	Peptide-N(4)-(N-acetyl-beta-glucosaminyl)asparagine amidase OS=Mus musculus GN=Ngly1 PE=1 SV=2	--	peptide-N4-(N-acetyl-beta-glucosaminyl)asparagine amidase [EC:3.5.1.52]	GO:0006516//glycoprotein catabolic process	GO:0005515//protein binding;GO:0016787//hydrolase activity	GO:0005737//cytoplasm
	CL64.Contig2	--	--	--	--	nuclear receptor subfamily 5 group A member 3	-	-	-
	Unigene18571	hypothetical protein TcasGA2_TC001775 [Tribolium castaneum]	--	--	--	nuclear factor I, invertebrate	-	-	-
	Unigene17179	hypothetical protein TcasGA2_TC009548 [Tribolium castaneum]	--	Low-density lipoprotein receptor-related protein OS=Caenorhabditis elegans GN=lrp-1 PE=1 SV=1	--	low density lipoprotein-related protein 2	-	-	-
	Unigene23970	Hypothetical protein CBG25024 [Caenorhabditis briggsae]	--	Mucin-2 OS=Homo sapiens GN=MUC2 PE=1 SV=2	--	intestinal mucin-2	GO:0071704;GO:0044237//cellular metabolic process;GO:0044238//primary metabolic process	-	-
	Unigene14761	GJ15768 [Drosophila virilis] >gi|194150375|gb|EDW66059.1| GJ15768 [Drosophila virilis]	--	Homeobox protein CDX-2 OS=Homo sapiens GN=CDX2 PE=1 SV=3	--	homeobox protein CDX	GO:0050794//regulation of cellular process	-	-
	CL2305.Contig1	GTP-binding protein alpha subunit, gna [Aedes aegypti] >gi|108873288|gb|EAT37513.1| AAEL010506-PB [Aedes aegypti]	--	Guanine nucleotide-binding protein G(q) subunit alpha OS=Drosophila melanogaster GN=Galpha49B PE=2 SV=2	--	guanine nucleotide-binding protein G(q) subunit alpha	GO:0016199//axon midline choice point recognition;GO:0007629//flight behavior;GO:0043052//thermotaxis;GO:0016060//metarhodopsin inactivation;GO:0002385//mucosal immune response;GO:0007202//activation of phospholipase C activity;GO:0030322//stabilization of membrane potential;GO:0071244//cellular response to carbon dioxide;GO:0006184//GTP catabolic process;GO:0046673//negative regulation of compou…	GO:0004871//signal transducer activity;GO:0005525//GTP binding;GO:0031683//G-protein beta/gamma-subunit complex binding;GO:0001664//G-protein coupled receptor binding;GO:0003924//GTPase activity	GO:0031234//extrinsic to internal side of plasma membrane;GO:0016027//inaD signaling complex
	Unigene10594	cement precursor protein 3B variant 1 [Phragmatopoma californica]	--	Uncharacterized protein DDB_G0271670 OS=Dictyostelium discoideum GN=DDB_G0271670 PE=4 SV=1	Cellobiohydrolase A (1,4-beta-cellobiosidase A)	DNA-directed RNA polymerase II subunit RPB1 [EC:2.7.7.6]	-	-	-
	Unigene27873	GK25682 [Drosophila willistoni] >gi|194167322|gb|EDW82223.1| GK25682 [Drosophila willistoni]	Mus musculus BAC clone RP23-193A2 from chromosome 5, complete sequence	Homeotic protein labial OS=Drosophila melanogaster GN=lab PE=1 SV=2	--	DNA polymerase sigma subunit [EC:2.7.7.7]	-	-	-
	Unigene19724	--	--	--	--	death-associated protein kinase [EC:2.7.11.1]	-	-	-
	Unigene18083	hypothetical protein LOAG_09972 [Loa loa]	Zebrafish DNA sequence from clone DKEY-13E15 in linkage group 16, complete sequence	--	--	cytochrome P450, family 4 [EC:1.14.-.-]	-	-	-
	Unigene24543	PREDICTED: uncharacterized protein LOC100895454 [Callithrix jacchus]	Mus musculus targeted KO-first, conditional ready, lacZ-tagged mutant allele Nav3:tm1a(KOMP)Wtsi; transgenic	--	--	cytochrome P450, family 4 [EC:1.14.-.-]	-	-	-
	Unigene18789	ATP synthase a chain [Culex quinquefasciatus] >gi|167865196|gb|EDS28579.1| ATP synthase a chain [Culex quinquefasciatus]	--	--	--	cytochrome P450, family 4 [EC:1.14.-.-]	-	-	-
	Unigene24963	GH15405 [Drosophila grimshawi] >gi|193897222|gb|EDV96088.1| GH15405 [Drosophila grimshawi]	--	--	--	cytochrome P450, family 4 [EC:1.14.-.-]	-	-	-
	Unigene16746	hypothetical protein EAG_04210 [Camponotus floridanus]	Drosophila virilis GJ11086 (Dvir\GJ11086), mRNA	Collagen alpha-5(IV) chain OS=Homo sapiens GN=COL4A5 PE=1 SV=2	Endoglucanase	collagen, type IV, alpha	-	-	-
	CL335.Contig6	hypothetical protein EAG_04210 [Camponotus floridanus]	--	Collagen alpha-1(IV) chain OS=Mus musculus GN=Col4a1 PE=2 SV=4	Cellobiohydrolase A (1,4-beta-cellobiosidase A)	collagen, type IV, alpha	-	-	-
	Unigene20342	PREDICTED: hypothetical protein LOC100743398 [Bombus impatiens]	--	Histone-lysine N-methyltransferase, H3 lysine-79 specific OS=Dictyostelium discoideum GN=dotA PE=2 SV=2	--	chromatin assembly factor 1 subunit A	-	-	-
	CL4112.Contig1	PREDICTED: calnexin isoform 1 [Apis mellifera]	--	--	--	calnexin	-	-	-
	Unigene20279	Pf13_0192-like hypothetical protein [Plasmodium reichenowi]	--	MATH and LRR domain-containing protein PFE0570w OS=Plasmodium falciparum (isolate 3D7) GN=PFE0570w PE=2 SV=1	--	bromodomain-containing protein 4	-	-	-
	Unigene10452	GJ18855 [Drosophila virilis] >gi|194149828|gb|EDW65519.1| GJ18855 [Drosophila virilis]	--	Gametogenetin OS=Rattus norvegicus GN=Ggn PE=2 SV=1	--	BarH-like	-	-	-
	Unigene11872	glycoside hydrolase family 47 protein [Dictyostelium discoideum AX4] >gi|60475030|gb|EAL72966.1| glycoside hydrolase family 47 protein [Dictyostelium discoideum AX4]	--	Homeobox protein 4 OS=Dictyostelium discoideum GN=hbx4 PE=3 SV=1	--	arginine-glutamic acid dipeptide (RE) repeats	-	-	-
	Unigene8757	adenylate cyclase, putative [Pediculus humanus corporis] >gi|212507920|gb|EEB11764.1| adenylate cyclase, putative [Pediculus humanus corporis]	--	Adenylate cyclase type 6 OS=Rattus norvegicus GN=Adcy6 PE=1 SV=1	--	adenylate cyclase 5 [EC:4.6.1.1]	GO:0035556//intracellular signal transduction;GO:0006171//cAMP biosynthetic process	GO:0004016//adenylate cyclase activity;GO:0000166//nucleotide binding	GO:0016021//integral to membrane
	Unigene30162	--	--	--	--	1D-myo-inositol-triphosphate 3-kinase [EC:2.7.1.127]	-	-	-
	Unigene19165	--	Zebrafish DNA sequence from clone ZFOS-875E8 in linkage group 20, complete sequence	--	--	--	-	-	-
	Unigene31111	--	Zebrafish DNA sequence from clone ZFOS-875E8 in linkage group 20, complete sequence	--	--	--	-	-	-
	Unigene21646	--	Zebrafish DNA sequence from clone ZFOS-335G10 in linkage group 8, complete sequence	--	--	--	-	-	-
	Unigene30390	--	Zebrafish DNA sequence from clone ZFOS-2045A7 in linkage group 2, complete sequence	--	--	--	-	-	-
	Unigene33565	--	Zebrafish DNA sequence from clone RP71-1H10 in linkage group 1, complete sequence	--	--	--	-	-	-
	Unigene2790	--	Zebrafish DNA sequence from clone RP71-18A8 in linkage group 24, complete sequence	--	--	--	-	-	-
	Unigene33972	--	Zebrafish DNA sequence from clone RP71-18A8 in linkage group 24, complete sequence	--	--	--	-	-	-
	Unigene4070	--	Zebrafish DNA sequence from clone DKEYP-80D11 in linkage group 4, complete sequence	--	--	--	-	-	-
	Unigene24506	--	Zebrafish DNA sequence from clone DKEYP-38A10, complete sequence	--	--	--	-	-	-
	Unigene7240	--	Zebrafish DNA sequence from clone DKEYP-34B8 in linkage group 24, complete sequence	--	--	--	-	-	-
	Unigene14783	--	Zebrafish DNA sequence from clone DKEYP-1E8 in linkage group 5, complete sequence	--	--	--	-	-	-
	Unigene13953	--	Zebrafish DNA sequence from clone DKEYP-116F3 in linkage group 23, complete sequence	--	--	--	-	-	-
	Unigene31575	--	Zebrafish DNA sequence from clone DKEYP-10D4 in linkage group 21, complete sequence	--	--	--	-	-	-
	Unigene10486	--	Zebrafish DNA sequence from clone DKEY-94I17 in linkage group 15, complete sequence	--	--	--	-	-	-
	Unigene5330	--	Zebrafish DNA sequence from clone DKEY-93M18 in linkage group 21, complete sequence	--	--	--	-	-	-
	Unigene7658	--	Zebrafish DNA sequence from clone DKEY-8O9 in linkage group 4, complete sequence	--	--	--	-	-	-
	CL4048.Contig2	--	Zebrafish DNA sequence from clone DKEY-7O20 in linkage group 5, complete sequence	--	--	--	-	-	-
	Unigene19085	--	Zebrafish DNA sequence from clone DKEY-79L8 in linkage group 23, complete sequence	--	--	--	-	-	-
	Unigene28171	--	Zebrafish DNA sequence from clone DKEY-74L3 in linkage group 6, complete sequence	--	--	--	-	-	-
	Unigene30885	--	Zebrafish DNA sequence from clone DKEY-65O9 in linkage group 24, complete sequence	--	--	--	-	-	-
	Unigene24628	--	Zebrafish DNA sequence from clone DKEY-65F8, complete sequence	--	--	--	-	-	-
	Unigene18509	--	Zebrafish DNA sequence from clone DKEY-5G7 in linkage group 20, complete sequence	--	--	--	-	-	-
	Unigene7315	hypothetical protein IMG5_050240 [Ichthyophthirius multifiliis] >gi|340507591|gb|EGR33528.1| hypothetical protein IMG5_050240 [Ichthyophthirius multifiliis]	Zebrafish DNA sequence from clone DKEY-58J5 in linkage group 9, complete sequence	--	--	--	-	-	-
	Unigene7449	--	Zebrafish DNA sequence from clone DKEY-56N17 in linkage group 13, complete sequence	--	--	--	-	-	-
	Unigene557	--	Zebrafish DNA sequence from clone DKEY-54I3 in linkage group 4, complete sequence	--	--	--	-	-	-
	Unigene9184	--	Zebrafish DNA sequence from clone DKEY-4M13 in linkage group 24, complete sequence	--	--	--	-	-	-
	Unigene941	--	Zebrafish DNA sequence from clone DKEY-43J14 in linkage group 11, complete sequence	--	--	--	-	-	-
	Unigene25364	--	Zebrafish DNA sequence from clone DKEY-43A16 in linkage group 20 Contains the gsh2 gene for GS homeobox 2 and the pdgfra gene for platelet derived growth factor receptor alpha, complete sequence	--	--	--	-	-	-
	Unigene28502	--	Zebrafish DNA sequence from clone DKEY-40M6 in linkage group 16, complete sequence	--	--	--	-	-	-
	Unigene25964	--	Zebrafish DNA sequence from clone DKEY-3B23 in linkage group 10, complete sequence	--	--	--	-	-	-
	Unigene8370	--	Zebrafish DNA sequence from clone DKEY-39F23 in linkage group 24, complete sequence	--	--	--	-	-	-
	Unigene27376	--	Zebrafish DNA sequence from clone DKEY-35H2 in linkage group 15, complete sequence	--	--	--	-	-	-
	Unigene8929	--	Zebrafish DNA sequence from clone DKEY-2P18, complete sequence	--	--	--	-	-	-
	Unigene3589	--	Zebrafish DNA sequence from clone DKEY-29P9 in linkage group 3, complete sequence	--	--	--	-	-	-
	Unigene25186	--	Zebrafish DNA sequence from clone DKEY-28N18 in linkage group 6, complete sequence	--	--	--	-	-	-
	Unigene13600	--	Zebrafish DNA sequence from clone DKEY-286O23 in linkage group 18, complete sequence	--	--	--	-	-	-
	Unigene2347	--	Zebrafish DNA sequence from clone DKEY-285C2 in linkage group 8, complete sequence	--	--	--	-	-	-
	CL2222.Contig2	--	Zebrafish DNA sequence from clone DKEY-26L17 in linkage group 3, complete sequence	--	--	--	-	-	-
	Unigene1362	--	Zebrafish DNA sequence from clone DKEY-261M9 in linkage group 25, complete sequence	--	--	--	-	-	-
	CL5049.Contig1	--	Zebrafish DNA sequence from clone DKEY-260G12 in linkage group 16, complete sequence	--	--	--	-	-	-
	Unigene8165	hypothetical protein PTSG_09101 [Salpingoeca sp. ATCC 50818]	Zebrafish DNA sequence from clone DKEY-259E6 in linkage group 6, complete sequence	--	--	--	-	-	-
	CL2344.Contig3	--	Zebrafish DNA sequence from clone DKEY-250A19 in linkage group 9, complete sequence	--	--	--	-	-	-
	Unigene31982	--	Zebrafish DNA sequence from clone DKEY-250A19 in linkage group 9, complete sequence	--	--	--	-	-	-
	Unigene27263	hypothetical protein A306_13219, partial [Columba livia]	Zebrafish DNA sequence from clone DKEY-23F9 in linkage group 11, complete sequence	--	--	--	-	-	-
	CL3125.Contig1	--	Zebrafish DNA sequence from clone DKEY-225I9 in linkage group 3, complete sequence	--	--	--	-	-	-
	Unigene25553	--	Zebrafish DNA sequence from clone DKEY-21I5 in linkage group 5, complete sequence	--	--	--	-	-	-
	Unigene4826	--	Zebrafish DNA sequence from clone DKEY-218N20 in linkage group 19, complete sequence	Probable serine/threonine-protein kinase irlC OS=Dictyostelium discoideum GN=irlC PE=3 SV=1	--	--	-	-	-
	CL5079.Contig1	--	Zebrafish DNA sequence from clone DKEY-20I22 in linkage group 16, complete sequence	--	--	--	-	-	-
	Unigene36934	--	Zebrafish DNA sequence from clone DKEY-205H13 in linkage group 23, complete sequence	--	--	--	-	-	-
	Unigene11850	--	Zebrafish DNA sequence from clone DKEY-194E13 in linkage group 3, complete sequence	--	--	--	-	-	-
	Unigene11487	--	Zebrafish DNA sequence from clone DKEY-18H23 in linkage group 18, complete sequence	--	--	--	-	-	-
	CL1981.Contig1	hypothetical protein [Monosiga brevicollis MX1] >gi|163773731|gb|EDQ87369.1| predicted protein [Monosiga brevicollis MX1]	Zebrafish DNA sequence from clone DKEY-174P10 in linkage group 19, complete sequence	--	--	--	-	-	-
	Unigene28706	--	Zebrafish DNA sequence from clone DKEY-172M14 in linkage group 5, complete sequence	--	--	--	-	-	-
	Unigene381	--	Zebrafish DNA sequence from clone DKEY-160O24 in linkage group 14, complete sequence	--	--	--	-	-	-
	Unigene8538	--	Zebrafish DNA sequence from clone DKEY-15I8 in linkage group 9, complete sequence	--	--	--	-	-	-
	Unigene29998	--	Zebrafish DNA sequence from clone DKEY-156G19 in linkage group 21, complete sequence	--	--	--	-	-	-
	Unigene22250	--	Zebrafish DNA sequence from clone DKEY-152B24 in linkage group 16, complete sequence	--	--	--	-	-	-
	Unigene11246	--	Zebrafish DNA sequence from clone DKEY-124P11 in linkage group 14, complete sequence	--	--	--	-	-	-
	Unigene4452	--	Zebrafish DNA sequence from clone DKEY-121K17 in linkage group 1, complete sequence	--	--	--	-	-	-
	Unigene35102	--	Zebrafish DNA sequence from clone DKEY-109M15 in linkage group 7, complete sequence	--	--	--	-	-	-
	Unigene30352	PREDICTED: uncharacterized protein LOC100894526, partial [Callithrix jacchus]	Zebrafish DNA sequence from clone CH73-83C16 in linkage group 18, complete sequence	--	--	--	-	-	-
	Unigene24764	--	Zebrafish DNA sequence from clone CH73-78P21 in linkage group 1, complete sequence	--	--	--	-	-	-
	Unigene27326	--	Zebrafish DNA sequence from clone CH73-77F4 in linkage group 25, complete sequence	--	--	--	-	-	-
	Unigene21524	--	Zebrafish DNA sequence from clone CH73-76B22 in linkage group 1, complete sequence	--	--	--	-	-	-
	Unigene5272	--	Zebrafish DNA sequence from clone CH73-54E6 in linkage group 3, complete sequence	--	--	--	-	-	-
	Unigene5315	--	Zebrafish DNA sequence from clone CH73-52E11 in linkage group 3, complete sequence	--	--	--	-	-	-
	Unigene21054	--	Zebrafish DNA sequence from clone CH73-383G2 in linkage group 24, complete sequence	--	--	--	-	-	-
	Unigene10434	--	Zebrafish DNA sequence from clone CH73-368O13 in linkage group 8, complete sequence	--	--	--	-	-	-
	Unigene26788	--	Zebrafish DNA sequence from clone CH73-366I11 in linkage group 24, complete sequence	--	--	--	-	-	-
	CL3965.Contig1	--	Zebrafish DNA sequence from clone CH73-364O13 in linkage group 19, complete sequence	--	--	--	-	-	-
	Unigene4948	--	Zebrafish DNA sequence from clone CH73-356B10 in linkage group 5, complete sequence	--	--	--	-	-	-
	Unigene9528	--	Zebrafish DNA sequence from clone CH73-347O21 in linkage group 17, complete sequence	--	--	--	-	-	-
	Unigene13882	--	Zebrafish DNA sequence from clone CH73-347J20 in linkage group 8, complete sequence	--	--	--	-	-	-
	Unigene24164	--	Zebrafish DNA sequence from clone CH73-347J20 in linkage group 8, complete sequence	--	--	--	-	-	-
	Unigene2349	--	Zebrafish DNA sequence from clone CH73-334P16 in linkage group 6, complete sequence	--	--	--	-	-	-
	Unigene12280	--	Zebrafish DNA sequence from clone CH73-333G21 in linkage group 18, complete sequence	--	--	--	-	-	-
	Unigene33321	--	Zebrafish DNA sequence from clone CH73-331H18 in linkage group 21, complete sequence	--	--	--	-	-	-
	Unigene31019	--	Zebrafish DNA sequence from clone CH73-321J11 in linkage group 7, complete sequence	--	--	--	-	-	-
	Unigene25582	--	Zebrafish DNA sequence from clone CH73-271F6 in linkage group 9, complete sequence	--	--	--	-	-	-
	Unigene26213	--	Zebrafish DNA sequence from clone CH73-270N7 in linkage group 5, complete sequence	--	--	--	-	-	-
	CL5931.Contig1	--	Zebrafish DNA sequence from clone CH73-264I18 in linkage group 3, complete sequence	--	--	--	-	-	-
	Unigene25347	--	Zebrafish DNA sequence from clone CH73-253N14 in linkage group 11, complete sequence	--	--	--	-	-	-
	Unigene12424	rCG63575 [Rattus norvegicus]	Zebrafish DNA sequence from clone CH73-244B10 in linkage group 5, complete sequence	--	--	--	-	-	-
	Unigene13951	--	Zebrafish DNA sequence from clone CH73-238B21 in linkage group 18, complete sequence	--	--	--	-	-	-
	Unigene10664	--	Zebrafish DNA sequence from clone CH73-233F7 in linkage group 14, complete sequence	--	--	--	-	-	-
	Unigene27922	--	Zebrafish DNA sequence from clone CH73-231O20 in linkage group 9, complete sequence	--	--	--	-	-	-
	Unigene31184	--	Zebrafish DNA sequence from clone CH73-203B10 in linkage group 24, complete sequence	--	--	--	-	-	-
	Unigene30930	--	Zebrafish DNA sequence from clone CH73-198L11 in linkage group 13, complete sequence	--	--	--	-	-	-
	Unigene22268	--	Zebrafish DNA sequence from clone CH73-185L2 in linkage group 14, complete sequence	--	--	--	-	-	-
	Unigene24559	--	Zebrafish DNA sequence from clone CH73-140F21 in linkage group 25, complete sequence	--	--	--	-	-	-
	Unigene23232	--	Zebrafish DNA sequence from clone CH211-86D22 in linkage group 20, complete sequence	--	--	--	-	-	-
	Unigene12680	--	Zebrafish DNA sequence from clone CH211-78C9 in linkage group 16, complete sequence	--	--	--	-	-	-
	Unigene12736	--	Zebrafish DNA sequence from clone CH211-66I11 in linkage group 5, complete sequence	--	--	--	-	-	-
	Unigene22756	--	Zebrafish DNA sequence from clone CH211-286O17 in linkage group 6, complete sequence	--	--	--	-	-	-
	Unigene23372	--	Zebrafish DNA sequence from clone CH211-286K10 in linkage group 9, complete sequence	--	--	--	-	-	-
	Unigene2037	--	Zebrafish DNA sequence from clone CH211-286B5 in linkage group 1, complete sequence	--	--	--	-	-	-
	Unigene31669	--	Zebrafish DNA sequence from clone CH211-278D18 in linkage group 15, complete sequence	--	--	--	-	-	-
	Unigene12012	--	Zebrafish DNA sequence from clone CH211-276C1 in linkage group 18, complete sequence	--	--	--	-	-	-
	Unigene24904	--	Zebrafish DNA sequence from clone CH211-272N13 in linkage group 25, complete sequence	--	--	--	-	-	-
	Unigene21846	--	Zebrafish DNA sequence from clone CH211-267G13 in linkage group 23, complete sequence	--	--	--	-	-	-
	CL1057.Contig2	--	Zebrafish DNA sequence from clone CH211-264N5 in linkage group 15, complete sequence	--	--	--	-	-	-
	Unigene10403	--	Zebrafish DNA sequence from clone CH211-264N5 in linkage group 15, complete sequence	--	--	--	-	-	-
	CL1228.Contig2	--	Zebrafish DNA sequence from clone CH211-253F14 in linkage group 17, complete sequence	--	--	--	-	-	-
	Unigene2223	--	Zebrafish DNA sequence from clone CH211-251D10 in linkage group 10, complete sequence	--	--	--	-	-	-
	CL1715.Contig2	--	Zebrafish DNA sequence from clone CH211-245E21 in linkage group 5, complete sequence	--	--	--	-	-	-
	Unigene8168	--	Zebrafish DNA sequence from clone CH211-239H19 in linkage group 4, complete sequence	--	--	--	-	-	-
	Unigene1782	--	Zebrafish DNA sequence from clone CH211-236A3 in linkage group 13, complete sequence	--	--	--	-	-	-
	CL4051.Contig1	--	Zebrafish DNA sequence from clone CH211-232L22 in linkage group 17, complete sequence	--	--	--	-	-	-
	Unigene4611	--	Zebrafish DNA sequence from clone CH211-232L22 in linkage group 17, complete sequence	--	--	--	-	-	-
	Unigene28316	--	Zebrafish DNA sequence from clone CH211-232I12 in linkage group 17, complete sequence	--	--	--	-	-	-
	CL5804.Contig1	--	Zebrafish DNA sequence from clone CH211-223P8 in linkage group 13, complete sequence	--	--	--	-	-	-
	CL811.Contig5	--	Zebrafish DNA sequence from clone CH211-223P8 in linkage group 13, complete sequence	--	--	--	-	-	-
	Unigene8979	--	Zebrafish DNA sequence from clone CH211-223P8 in linkage group 13, complete sequence	--	--	--	-	-	-
	Unigene22751	--	Zebrafish DNA sequence from clone CH211-223E21 in linkage group 4, complete sequence	--	--	--	-	-	-
	Unigene18010	--	Zebrafish DNA sequence from clone CH211-223B8 in linkage group 1, complete sequence	--	--	--	-	-	-
	Unigene30456	--	Zebrafish DNA sequence from clone CH211-222M15 in linkage group 15, complete sequence	--	--	--	-	-	-
	Unigene21354	--	Zebrafish DNA sequence from clone CH211-221N23 in linkage group 13, complete sequence	--	--	--	-	-	-
	Unigene7767	--	Zebrafish DNA sequence from clone CH211-218P2 in linkage group 25, complete sequence	--	--	--	-	-	-
	Unigene1617	--	Zebrafish DNA sequence from clone CH211-218M9 in linkage group 13, complete sequence	--	--	--	-	-	-
	Unigene7618	--	Zebrafish DNA sequence from clone CH211-210B19 in linkage group 19, complete sequence	--	--	--	-	-	-
	Unigene11677	--	Zebrafish DNA sequence from clone CH211-208M1 in linkage group 21 Contains the 3' end of the gene for a novel kruppel-like factor protein, the gene for a novel kruppel-like factor protein, the gene for a novel protein similar to vertebrate claudin family (CLDN), the gene for a novel protein similar to vertebrate proline rich Gla (G-carboxyglutamic acid) family (PRRG), a novel gene, the 5' end of …	--	--	--	-	-	-
	Unigene3820	--	Zebrafish DNA sequence from clone CH211-205H19 in linkage group 13, complete sequence	--	--	--	-	-	-
	Unigene22072	--	Zebrafish DNA sequence from clone CH211-203D1 in linkage group 14, complete sequence	--	--	--	-	-	-
	Unigene15470	--	Zebrafish DNA sequence from clone CH211-196J1 in linkage group 9, complete sequence	--	--	--	-	-	-
	Unigene11837	--	Zebrafish DNA sequence from clone CH211-195E6, complete sequence	--	--	--	-	-	-
	Unigene24449	hypothetical protein CLF_100574 [Clonorchis sinensis]	Zebrafish DNA sequence from clone CH211-190P8 in linkage group 24, complete sequence	--	--	--	-	-	-
	Unigene23290	--	Zebrafish DNA sequence from clone CH211-190H11 in linkage group 11, complete sequence	--	--	--	-	-	-
	Unigene16916	--	Zebrafish DNA sequence from clone CH211-189K22 in linkage group 3, complete sequence	--	--	--	-	-	-
	Unigene25598	--	Zebrafish DNA sequence from clone CH211-188P14, complete sequence	--	--	--	-	-	-
	Unigene21672	--	Zebrafish DNA sequence from clone CH211-176G6 in linkage group 12, complete sequence	--	--	--	-	-	-
	Unigene6680	--	Zebrafish DNA sequence from clone CH211-165L15 in linkage group 8, complete sequence	--	--	--	-	-	-
	Unigene9848	--	Zebrafish DNA sequence from clone CH211-155H12 in linkage group 8, complete sequence	--	--	--	-	-	-
	Unigene27210	--	Zebrafish DNA sequence from clone CH211-143G21 in linkage group 6, complete sequence	--	--	--	-	-	-
	Unigene29228	--	Zebrafish DNA sequence from clone CH211-13B10, complete sequence	--	--	--	-	-	-
	Unigene7208	--	Zebrafish DNA sequence from clone CH211-138G9 in linkage group 1, complete sequence	--	--	--	-	-	-
	Unigene23522	--	Zebrafish DNA sequence from clone CH211-136P17 in linkage group 5, complete sequence	--	--	--	-	-	-
	Unigene11695	--	Zebrafish DNA sequence from clone CH211-125A6 in linkage group 19, complete sequence	--	--	--	-	-	-
	Unigene16294	--	Zebrafish DNA sequence from clone CH211-122G23 in linkage group 5, complete sequence	--	--	--	-	-	-
	Unigene5595	--	Zebrafish DNA sequence from clone CH211-114K5 in linkage group 16, complete sequence	--	--	--	-	-	-
	CL4373.Contig4	--	Zebrafish DNA sequence from clone CH211-113J6 in linkage group 1, complete sequence	--	--	--	-	-	-
	Unigene20772	--	Zebrafish DNA sequence from clone CH1073-90E4 in linkage group 21, complete sequence	--	--	--	-	-	-
	Unigene14446	--	Zebrafish DNA sequence from clone CH1073-512E11 in linkage group 16, complete sequence	--	--	--	-	-	-
	CL481.Contig3	--	Zebrafish DNA sequence from clone CH1073-36H12 in linkage group 11, complete sequence	--	--	--	-	-	-
	Unigene29705	--	Zebrafish DNA sequence from clone CH1073-36H12 in linkage group 11, complete sequence	--	--	--	-	-	-
	Unigene18015	--	Zebrafish DNA sequence from clone CH1073-33P2 in linkage group 12, complete sequence	--	--	--	-	-	-
	Unigene5765	--	Zebrafish DNA sequence from clone CH1073-337D10 in linkage group 11, complete sequence	--	--	--	-	-	-
	Unigene2388	--	Zebrafish DNA sequence from clone CH1073-222I18 in linkage group 21, complete sequence	--	--	--	-	-	-
	Unigene2672	--	Zebrafish DNA sequence from clone CH1073-144H14 in linkage group 6, complete sequence	--	--	--	-	-	-
	Unigene29056	--	Xenopus tropicalis mitochondrial ribosomal protein L32, mRNA (cDNA clone MGC:147860 IMAGE:7547817), complete cds	--	--	--	-	-	-
	Unigene14703	--	Xenopus tropicalis finished cDNA, clone TGas090a15	--	--	--	-	-	-
	Unigene8012	--	Xenopus laevis MGC83618 protein (MGC83618), mRNA >gi|49116028|gb|BC073113.1| Xenopus laevis MGC83618 protein, mRNA (cDNA clone MGC:83618 IMAGE:5084196), complete cds	--	--	--	-	-	-
	Unigene2018	--	Xenopus (Silurana) tropicalis clone ISB1-133E21, complete sequence	--	--	--	-	-	-
	Unigene37548	ORF91 [Caligus rogercresseyi]	TSA: Spodoptera exigua comp4759_c0_seq1 transcribed RNA sequence	--	--	--	-	-	-
	Unigene37592	hypothetical protein CRE_03576 [Caenorhabditis remanei] >gi|308248801|gb|EFO92753.1| hypothetical protein CRE_03576 [Caenorhabditis remanei]	TSA: Spodoptera exigua comp3750_c0_seq1 transcribed RNA sequence	--	--	--	-	-	-
	CL575.Contig2	--	TSA: Spodoptera exigua comp1146_c0_seq1 transcribed RNA sequence	--	--	--	-	-	-
	Unigene37486	--	TSA: Spodoptera exigua comp1146_c0_seq1 transcribed RNA sequence	--	--	--	-	-	-
	Unigene14865	--	TSA: Dendroctonus ponderosae Dendroctonus_ponderosae_CAP3_Contig6958 transcribed RNA sequence	--	--	--	-	-	-
	CL5443.Contig2	--	TSA: Chrysopa pallens Unigene66970_dacaoling transcribed RNA sequence	--	--	--	-	-	-
	Unigene36392	--	TSA: Anolis carolinensis k71:341485 transcribed RNA sequence	--	--	--	-	-	-
	Unigene37740	--	TSA: Anolis carolinensis k66:959205 transcribed RNA sequence	--	--	--	-	-	-
	Unigene24580	--	TSA: Anolis carolinensis k56:4690814 transcribed RNA sequence	--	--	--	-	-	-
	CL5092.Contig2	--	TSA: Anolis carolinensis k56:3885861 transcribed RNA sequence	--	--	--	-	-	-
	Unigene34884	--	TSA: Anolis carolinensis k56:3885861 transcribed RNA sequence	--	--	--	-	-	-
	Unigene829	--	TSA: Anolis carolinensis k56:3629589 transcribed RNA sequence	--	--	--	-	-	-
	Unigene22377	--	TSA: Anolis carolinensis k56:2955107 transcribed RNA sequence	--	--	--	-	-	-
	CL4285.Contig1	--	TSA: Anolis carolinensis k56:1500863 transcribed RNA sequence	--	--	--	-	-	-
	Unigene23847	--	TSA: Anolis carolinensis k51:6151251 transcribed RNA sequence	--	--	--	-	-	-
	Unigene15645	--	TSA: Anolis carolinensis k51:5952500 transcribed RNA sequence	--	--	--	-	-	-
	Unigene13294	--	TSA: Anolis carolinensis k51:5456703 transcribed RNA sequence	--	--	--	-	-	-
	Unigene17094	--	TSA: Anolis carolinensis k46:8593286 transcribed RNA sequence	--	--	--	-	-	-
	Unigene11637	hypothetical protein TCSYLVIO_011068, partial [Trypanosoma cruzi]	TSA: Anolis carolinensis k46:7486931 transcribed RNA sequence	--	--	--	-	-	-
	Unigene11611	--	TSA: Anolis carolinensis k46:11688837 transcribed RNA sequence	--	--	--	-	-	-
	Unigene26579	--	TSA: Anolis carolinensis k41:8931915 transcribed RNA sequence	--	--	--	-	-	-
	Unigene5253	--	TSA: Anolis carolinensis k41:6862404 transcribed RNA sequence	--	--	--	-	-	-
	CL5427.Contig1	--	TSA: Anolis carolinensis k41:600991 transcribed RNA sequence	--	--	--	-	-	-
	CL5427.Contig2	--	TSA: Anolis carolinensis k41:600991 transcribed RNA sequence	--	--	--	-	-	-
	CL5931.Contig2	--	TSA: Anolis carolinensis k41:3954407 transcribed RNA sequence	--	--	--	-	-	-
	Unigene9018	--	TSA: Anolis carolinensis k41:2106096 transcribed RNA sequence	--	--	--	-	-	-
	Unigene9024	--	TSA: Anolis carolinensis k41:14169958u transcribed RNA sequence	--	--	--	-	-	-
	Unigene18061	--	TSA: Anolis carolinensis k36:5876271 transcribed RNA sequence	--	--	--	-	-	-
	Unigene21266	--	TSA: Anolis carolinensis k36:10635759 transcribed RNA sequence	--	--	--	-	-	-
	CL14.Contig2	unnamed protein product [Oikopleura dioica]	TSA: Anolis carolinensis k31_11555732 transcribed RNA sequence	--	--	--	-	-	-
	Unigene21747	--	TSA: Anolis carolinensis k31:8211878 transcribed RNA sequence	--	--	--	-	-	-
	Unigene23875	--	TSA: Anolis carolinensis k31:13729074 transcribed RNA sequence	--	--	--	-	-	-
	Unigene19163	--	TSA: Anolis carolinensis comp8079_c0_seq1 transcribed RNA sequence	--	--	--	-	-	-
	CL1554.Contig3	--	TSA: Anolis carolinensis comp261_c1_seq1 transcribed RNA sequence	--	--	--	-	-	-
	Unigene12046	--	Trypanosoma vivax Y486 annotated genomic contig, chromosome 6	--	--	--	-	-	-
	Unigene24280	--	Trypanosoma brucei Lister 427 surface glycoprotein expression site BES7/TAR65, from bloodstream	--	--	--	-	-	-
	Unigene30237	--	Trypanosoma brucei Lister 427 surface glycoprotein expression site BES17/TAR59, from bloodstream	--	--	--	-	-	-
	Unigene27860	--	Trypanosoma brucei gambiense DAL972 chromosome 6, complete sequence	--	--	--	-	-	-
	Unigene19022	--	Trypanosoma brucei chromosome 5 clone RPCI93-5K5, complete sequence	--	--	--	-	-	-
	Unigene25097	--	TPA_inf: Danio rerio SN4TDR gene for 4SNc-Tudor domain protein, complete cds	--	--	--	-	-	-
	Unigene2754	--	Theileria parva strain Muguga chromosome 1 ubiquitin carboxyl-terminal hydrolase a (TP01_0316) partial mRNA	--	--	--	-	-	-
	CL1346.Contig1	--	Tetraodon nigroviridis full-length cDNA	--	--	--	-	-	-
	Unigene671	--	Tetrahymena thermophila hypothetical protein, mRNA	--	--	--	-	-	-
	Unigene18052	--	Sus scrofa 433 kb genomic segment, located between the non-classical and classical SLA class I gene cluster, clone: BAC 353A11	--	--	--	-	-	-
	CL5925.Contig1	--	Strongyloides stercoralis strain T9-30 16S ribosomal RNA gene, partial sequence	--	--	--	-	-	-
	CL5925.Contig2	hypothetical protein IscW_ISCW024385 [Ixodes scapularis] >gi|215499254|gb|EEC08748.1| hypothetical protein IscW_ISCW024385 [Ixodes scapularis]	Strongyloides stercoralis strain T9-30 16S ribosomal RNA gene, partial sequence	--	--	--	-	-	-
	Unigene23315	--	Spodoptera frugiperda isolate copy8 transposon TE-LNCR, complete sequence	--	--	--	-	-	-
	Unigene26866	--	Sepia pharaonis GofC1 16S ribosomal RNA gene, partial sequence; mitochondrial	--	--	--	-	-	-
	Unigene20557	--	Schistosoma mansoni strain Puerto Rico chromosome W, complete genome	--	--	--	-	-	-
	Unigene15315	--	Schistosoma mansoni strain Puerto Rico chromosome 3, complete genome	--	--	--	-	-	-
	Unigene27752	--	Schistosoma mansoni strain Puerto Rico chromosome 2, complete genome	--	--	--	-	-	-
	Unigene26996	--	Schistosoma mansoni strain Puerto Rico chromosome 1, complete genome	--	--	--	-	-	-
	Unigene38778	--	Schistosoma japonicum SJCHGC02036 protein mRNA, complete cds	--	--	--	-	-	-
	Unigene5325	--	Salmo salar clone L147 microsatellite sequence	--	--	--	-	-	-
	Unigene4359	--	Rattus norvegicus Y Chr BAC RNECO-93K04 (Amplicon Express Rat SHR-Akr (EcoR1 Digest) BAC library) complete sequence	--	--	--	-	-	-
	Unigene17936	--	Rattus norvegicus Y Chr BAC RNECO-352B21 (Amplicon Express Rat SHR-Akr (EcoR1 Digest) BAC library) complete sequence	--	--	--	-	-	-
	Unigene15282	--	Rattus norvegicus Y Chr BAC RNECO-343H17 (Amplicon Express Rat SHR-Akr (EcoR1 Digest) BAC library) complete sequence	--	--	--	-	-	-
	CL4605.Contig1	--	Rattus norvegicus Y Chr BAC RNECO-138O16 (Amplicon Express Rat SHR-Akr (EcoR1 Digest) BAC library) complete sequence	--	--	--	-	-	-
	CL4605.Contig2	--	Rattus norvegicus Y Chr BAC RNECO-138O16 (Amplicon Express Rat SHR-Akr (EcoR1 Digest) BAC library) complete sequence	--	--	--	-	-	-
	Unigene8387	--	Rattus norvegicus Y Chr BAC RNAEX-216P24 (Amplicon Express Rat SHR-Akr BAC library) complete sequence	--	--	--	-	-	-
	Unigene17121	--	Rattus norvegicus Y Chr BAC RNAEX-161D10 (Amplicon Express Rat SHR-Akr BAC library) complete sequence	--	--	--	-	-	-
	Unigene2145	--	Rattus norvegicus Y Chr BAC RNAEX-114M13 (Amplicon Express Rat SHR-Akr BAC library) complete sequence	--	--	--	-	-	-
	Unigene24221	--	Rattus norvegicus Y Chr BAC RNAEX-100K04 (Amplicon Express Rat SHR-Akr BAC library) complete sequence	--	--	--	-	-	-
	CL5023.Contig2	--	Rattus norvegicus TL0ADA48YI10 mRNA sequence	--	--	--	-	-	-
	Unigene4612	--	Rattus norvegicus DNA, BAC clone: RNB1-152G08, strain: F344/Stm, complete sequence	--	--	--	-	-	-
	Unigene18130	--	Rattus norvegicus CH230-259J22 (Children's Hospital Oakland Research Institute Rat (BN/SsNHsd/MCW) BAC library) complete sequence	--	--	--	-	-	-
	Unigene14192	--	Rattus norvegicus B-cell CLL/lymphoma 11A (zinc finger protein), mRNA (cDNA clone IMAGE:7318742), complete cds	--	--	--	-	-	-
	Unigene690	--	Rattus norvegicus BAC CH230-90B17 (Children's Hospital Oakland Research Institute Rat (BN/SsNHsd/MCW) BAC library) complete sequence	--	--	--	-	-	-
	Unigene27285	PREDICTED: uncharacterized protein LOC100894526, partial [Callithrix jacchus]	Rattus norvegicus BAC CH230-125E15 () complete sequence	--	--	--	-	-	-
	Unigene9088	--	Procecidochares utilis mitochondrion, complete genome	--	--	--	-	-	-
	Unigene8972	--	PREDICTED: Strongylocentrotus purpuratus BTB/POZ domain-containing protein kctd15-like (LOC580452), mRNA	--	--	--	-	-	-
	Unigene29500	--	PREDICTED: Saimiri boliviensis boliviensis KIAA0100 ortholog (KIAA0100), mRNA	--	--	--	-	-	-
	Unigene7439	--	PREDICTED: Papio anubis uncharacterized LOC100998006 (LOC100998006), mRNA	--	--	--	-	-	-
	Unigene7501	--	PREDICTED: Papio anubis receptor-type tyrosine-protein phosphatase delta-like, transcript variant 5 (LOC101021456), mRNA	--	--	--	-	-	-
	Unigene29316	--	PREDICTED: Papio anubis heat-stable enterotoxin receptor-like (LOC101012751), mRNA	--	--	--	-	-	-
	Unigene28536	--	PREDICTED: Papio anubis DnaJ (Hsp40) homolog, subfamily C, member 1 (DNAJC1), mRNA	--	--	--	-	-	-
	CL5968.Contig1	--	PREDICTED: Otolemur garnettii paired box 2, transcript variant 5 (PAX2), mRNA	--	--	--	-	-	-
	CL5968.Contig3	--	PREDICTED: Otolemur garnettii paired box 2, transcript variant 5 (PAX2), mRNA	--	--	--	-	-	-
	Unigene11026	--	PREDICTED: Nomascus leucogenys glutamate receptor, ionotropic, AMPA 2, transcript variant 4 (GRIA2), mRNA	--	--	--	-	-	-
	Unigene31048	--	PREDICTED: Hydra magnipapillata uncharacterized LOC101234471 (LOC101234471), partial mRNA	--	--	--	-	-	-
	Unigene26391	--	PREDICTED: Gorilla gorilla gorilla serine/arginine repetitive matrix 2 (SRRM2), mRNA	--	--	--	-	-	-
	Unigene11408	--	PREDICTED: Gorilla gorilla gorilla phospholipase A2, group VII (platelet-activating factor acetylhydrolase, plasma), transcript variant 2 (PLA2G7), mRNA	--	--	--	-	-	-
	Unigene19274	--	PREDICTED: Canis lupus familiaris Kruppel-like factor 7 (ubiquitous), transcript variant 3 (KLF7), mRNA	--	--	--	-	-	-
	Unigene24256	--	PREDICTED: Bombus impatiens protein stoned-B-like (LOC100748521), mRNA	--	--	--	-	-	-
	Unigene35748	--	PREDICTED: Apis mellifera hypothetical protein LOC100576812 (LOC100576812), mRNA	--	--	--	-	-	-
	Unigene27783	--	PREDICTED: Apis florea venom acid phosphatase Acph-1-like (LOC100864714), mRNA	--	--	--	-	-	-
	Unigene24006	--	PREDICTED: Apis florea trans-1,2-dihydrobenzene-1,2-diol dehydrogenase-like (LOC100865727), mRNA	--	--	--	-	-	-
	Unigene2575	--	PREDICTED: Amphimedon queenslandica mitochondrial 2-oxoglutarate/malate carrier protein-like (LOC100637416), mRNA	--	--	--	-	-	-
	Unigene10679	--	Pongo abelii chromosome UNK clone CH276-11H12, complete sequence	--	--	--	-	-	-
	CL4665.Contig1	--	Plectropomus leopardus lactate dehydrogenase B (LDH-B) gene, complete cds	--	--	--	-	-	-
	Unigene21318	--	Plasmodium vivax SaI-1 hypothetical protein partial mRNA	--	--	--	-	-	-
	Unigene9559	--	Plasmodium knowlesi strain H chromosome 9, complete genome	--	--	--	-	-	-
	Unigene19367	--	Plasmodium knowlesi strain H chromosome 14, complete genome	--	--	--	-	-	-
	Unigene8782	--	Plasmodium knowlesi strain H chromosome 14, complete genome	--	--	--	-	-	-
	Unigene28144	--	Plasmodium falciparum strain 3D7, chromosome 1	--	--	--	-	-	-
	Unigene21960	--	Plasmodium falciparum IT4_var2 erythrocyte membrane protein 1 (var) gene, complete cds	--	--	--	-	-	-
	Unigene685	--	Plasmodium falciparum isolate 16_Seq8-B varB gene, partial sequence	--	--	--	-	-	-
	Unigene38706	--	Plasmodium falciparum 946 merozoite surface protein 4 (MSP4) and merozoite surface protein 5 (MSP5) genes, complete cds	--	--	--	-	-	-
	Unigene21762	--	Plasmodium falciparum 3D7 chromosome 9	--	--	--	-	-	-
	Unigene28063	--	Plasmodium falciparum 3D7 chromosome 9	--	--	--	-	-	-
	Unigene8424	--	Plasmodium falciparum 3D7 chromosome 9	--	--	--	-	-	-
	Unigene17663	--	Plasmodium falciparum 3D7 chromosome 8	--	--	--	-	-	-
	Unigene19794	--	Plasmodium falciparum 3D7 chromosome 8	--	--	--	-	-	-
	Unigene30075	--	Plasmodium falciparum 3D7 chromosome 8	--	--	--	-	-	-
	Unigene7716	--	Plasmodium falciparum 3D7 chromosome 8	--	--	--	-	-	-
	Unigene11626	--	Plasmodium falciparum 3D7 chromosome 6	--	--	--	-	-	-
	Unigene14134	--	Plasmodium falciparum 3D7 chromosome 6	--	--	--	-	-	-
	Unigene8834	--	Plasmodium falciparum 3D7 chromosome 6	--	--	--	-	-	-
	Unigene27908	--	Plasmodium falciparum 3D7 chromosome 5	--	--	--	-	-	-
	Unigene23628	--	Plasmodium falciparum 3D7 chromosome 4	--	--	--	-	-	-
	Unigene31634	--	Plasmodium falciparum 3D7 chromosome 4	--	--	--	-	-	-
	Unigene32773	--	Plasmodium falciparum 3D7 chromosome 4	--	--	--	-	-	-
	Unigene9490	--	Plasmodium falciparum 3D7 chromosome 4	--	--	--	-	-	-
	Unigene14465	--	Plasmodium falciparum 3D7 chromosome 3	--	--	--	-	-	-
	Unigene18823	--	Plasmodium falciparum 3D7 chromosome 2, complete sequence	--	--	--	-	-	-
	CL2266.Contig1	--	Plasmodium falciparum 3D7 chromosome 14, complete sequence	--	--	--	-	-	-
	CL2788.Contig1	--	Plasmodium falciparum 3D7 chromosome 14, complete sequence	--	--	--	-	-	-
	Unigene11183	--	Plasmodium falciparum 3D7 chromosome 14, complete sequence	--	--	--	-	-	-
	Unigene11202	--	Plasmodium falciparum 3D7 chromosome 14, complete sequence	--	--	--	-	-	-
	Unigene18183	--	Plasmodium falciparum 3D7 chromosome 14, complete sequence	--	--	--	-	-	-
	Unigene28013	--	Plasmodium falciparum 3D7 chromosome 14, complete sequence	--	--	--	-	-	-
	Unigene34155	--	Plasmodium falciparum 3D7 chromosome 14, complete sequence	--	--	--	-	-	-
	Unigene4483	--	Plasmodium falciparum 3D7 chromosome 14, complete sequence	--	--	--	-	-	-
	Unigene5034	--	Plasmodium falciparum 3D7 chromosome 14, complete sequence	--	--	--	-	-	-
	Unigene8358	--	Plasmodium falciparum 3D7 chromosome 14, complete sequence	--	--	--	-	-	-
	CL5011.Contig3	--	Plasmodium falciparum 3D7 chromosome 13	--	--	--	-	-	-
	Unigene1776	--	Plasmodium falciparum 3D7 chromosome 13	--	--	--	-	-	-
	Unigene18429	--	Plasmodium falciparum 3D7 chromosome 13	--	--	--	-	-	-
	Unigene19068	--	Plasmodium falciparum 3D7 chromosome 13	--	--	--	-	-	-
	Unigene20953	--	Plasmodium falciparum 3D7 chromosome 13	--	--	--	-	-	-
	Unigene21297	--	Plasmodium falciparum 3D7 chromosome 13	--	--	--	-	-	-
	Unigene5791	--	Plasmodium falciparum 3D7 chromosome 13	--	--	--	-	-	-
	Unigene17465	--	Plasmodium falciparum 3D7 chromosome 12, complete sequence	--	--	--	-	-	-
	Unigene23511	--	Plasmodium falciparum 3D7 chromosome 12, complete sequence	--	--	--	-	-	-
	Unigene31321	--	Plasmodium falciparum 3D7 chromosome 12, complete sequence	--	--	--	-	-	-
	Unigene8237	--	Plasmodium falciparum 3D7 chromosome 11, complete sequence	--	--	--	-	-	-
	Unigene8343	--	Plasmodium falciparum 3D7 chromosome 11, complete sequence	--	--	--	-	-	-
	CL3159.Contig2	--	Plasmodium falciparum 3D7 chromosome 10, complete sequence	--	--	--	-	-	-
	Unigene1421	--	Plasmodium falciparum 3D7 chromosome 10, complete sequence	--	--	--	-	-	-
	Unigene14803	hypothetical protein CAPTEDRAFT_187234 [Capitella teleta]	Plasmodium falciparum 3D7 chromosome 10, complete sequence	--	--	--	-	-	-
	CL977.Contig2	--	Pig DNA sequence from clone CH242-212E1 on chromosome X, complete sequence	--	--	--	-	-	-
	Unigene7230	--	Phoca largha haplotype PL_LG21027 control region, partial sequence; mitochondrial	--	--	--	-	-	-
	Unigene17140	--	Paramecium tetraurelia hypothetical protein (GSPATT00020828001) partial mRNA	--	--	--	-	-	-
	Unigene35471	--	Pan troglodytes BAC clone RP43-16O20 from chromosome 7, complete sequence	--	--	--	-	-	-
	Unigene28555	--	Pan troglodytes BAC clone CH251-590K1 from chromosome 7, complete sequence	--	--	--	-	-	-
	Unigene30908	--	Pan troglodytes BAC clone CH251-52P5 from chromosome x, complete sequence	--	--	--	-	-	-
	Unigene964	--	Pan troglodytes BAC clone CH251-480J5 from chromosome 19, complete sequence	--	--	--	-	-	-
	Unigene27986	--	Pan troglodytes BAC clone CH251-441L20 from chromosome x, complete sequence	--	--	--	-	-	-
	CL1765.Contig2	--	Pan troglodytes BAC clone CH251-432O16 from chromosome x, complete sequence	--	--	--	-	-	-
	Unigene6789	--	Pachypeltis sp. 24 UA-2013 small subunit ribosomal RNA gene, partial sequence	--	--	--	-	-	-
	Unigene24008	--	Orius sauteri DNA, microsatellite marker OsaMS026	--	--	--	-	-	-
	Unigene21291	--	Oncorhynchus keta SINE SmaI DNA, clone: SmaOK-67	--	--	--	-	-	-
	Unigene30344	--	Neospora caninum Liverpool complete genome, chromosome VIIb	--	--	--	-	-	-
	Unigene15255	--	Myzus persicae os-D2 gene for putative OS-D-like protein, exons 1-2	--	--	--	-	-	-
	Unigene15329	--	Myzus persicae Hind200 satellite sequence	--	--	--	-	-	-
	Unigene24385	--	Myzus persicae cuticle protein 4 gene, complete cds	--	--	--	-	-	-
	Unigene12454	--	Myotis lucifugus clone CH235-234J19, complete sequence	--	--	--	-	-	-
	Unigene16698	--	Mus musculus targeted non-conditional, lacZ-tagged mutant allele Tmem9b:tm1e(EUCOMM)Wtsi; transgenic	--	--	--	-	-	-
	Unigene30180	--	Mus musculus targeted non-conditional, lacZ-tagged mutant allele Stag1:tm1e(EUCOMM)Hmgu; transgenic	--	--	--	-	-	-
	Unigene10847	--	Mus musculus targeted non-conditional, lacZ-tagged mutant allele Ppp1r9a:tm1e(KOMP)Wtsi; transgenic	--	--	--	-	-	-
	CL5336.Contig2	--	Mus musculus targeted non-conditional, lacZ-tagged mutant allele Iqsec2:tm1e(KOMP)Wtsi; transgenic	--	--	--	-	-	-
	Unigene30254	--	Mus musculus targeted non-conditional, lacZ-tagged mutant allele Gnal:tm1e(KOMP)Wtsi; transgenic	--	--	--	-	-	-
	Unigene22102	--	Mus musculus targeted non-conditional, lacZ-tagged mutant allele Acr:tm1e(KOMP)Wtsi; transgenic	--	--	--	-	-	-
	Unigene6152	--	Mus musculus targeted KO-first, conditional ready, lacZ-tagged mutant allele Usp25:tm1a(KOMP)Ucd tm1a(KOMP)Wtsi; transgenic	--	--	--	-	-	-
	Unigene17345	--	Mus musculus targeted KO-first, conditional ready, lacZ-tagged mutant allele Sh3bp5:tm1a(KOMP)Wtsi; transgenic	--	--	--	-	-	-
	Unigene14629	--	Mus musculus targeted KO-first, conditional ready, lacZ-tagged mutant allele Sema3d:tm1a(KOMP)Wtsi; transgenic	--	--	--	-	-	-
	Unigene12565	--	Mus musculus targeted KO-first, conditional ready, lacZ-tagged mutant allele Mtmr4:tm1a(EUCOMM)Wtsi; transgenic	--	--	--	-	-	-
	Unigene8320	--	Mus musculus targeted KO-first, conditional ready, lacZ-tagged mutant allele Hspa12b:tm1a(EUCOMM)Wtsi; transgenic	--	--	--	-	-	-
	Unigene12449	--	Mus musculus targeted KO-first, conditional ready, lacZ-tagged mutant allele Ddx26b:tm2a(KOMP)Wtsi; transgenic	--	--	--	-	-	-
	Unigene31145	hypothetical protein PTSG_12296 [Salpingoeca sp. ATCC 50818]	Mus musculus targeted KO-first, conditional ready, lacZ-tagged mutant allele D16H22S680E:tm1a(EUCOMM)Hmgu; transgenic	--	--	--	-	-	-
	Unigene13877	--	Mus musculus targeted KO-first, conditional ready, lacZ-tagged mutant allele Cd300lb:tm1a(KOMP)Wtsi tm2a(KOMP)Wtsi; transgenic	--	--	--	-	-	-
	Unigene17082	--	Mus musculus targeted deletion, lacZ-tagged mutant allele Klf2:tm1(KOMP)Wtsi; transgenic	--	--	--	-	-	-
	Unigene915	--	Mus musculus immunoglobulin kappa chain complex (Igk) on chromosome 6	--	--	--	-	-	-
	CL5670.Contig1	hypothetical protein IMG5_101230 [Ichthyophthirius multifiliis] >gi|340505499|gb|EGR31819.1| hypothetical protein IMG5_101230 [Ichthyophthirius multifiliis]	Mus musculus chromosome y clone RP24-373C15, complete sequence	--	--	--	-	-	-
	Unigene25284	--	Mus musculus chromosome 9, clone RP23-158E1, complete sequence	--	--	--	-	-	-
	Unigene124	--	Mus musculus chromosome 8, clone RP24-390L13, complete sequence	--	--	--	-	-	-
	Unigene21585	hypothetical protein [Monosiga brevicollis MX1] >gi|163778704|gb|EDQ92318.1| predicted protein [Monosiga brevicollis MX1]	Mus musculus chromosome 7, clone RP23-62M19, complete sequence	Putative uncharacterized protein FLJ46204 OS=Homo sapiens PE=5 SV=2	--	--	-	-	-
	Unigene8166	--	Mus musculus chromosome 6, clone RP23-78P7, complete sequence	--	--	--	-	-	-
	Unigene3133	--	Mus musculus chromosome 5, clone RP24-571E8, complete sequence	--	--	--	-	-	-
	Unigene15136	--	Mus musculus chromosome 5, clone RP24-122G17, complete sequence	--	--	--	-	-	-
	Unigene9356	--	Mus musculus chromosome 5, clone RP23-325M7, complete sequence	--	--	--	-	-	-
	Unigene19075	--	Mus musculus chromosome 3, clone RP24-337P23, complete sequence	--	--	--	-	-	-
	Unigene15844	--	Mus musculus chromosome 3, clone RP23-77E5, complete sequence	--	--	--	-	-	-
	Unigene3586	--	Mus musculus chromosome 18, clone RP24-252J16, complete sequence	--	--	--	-	-	-
	Unigene30281	--	Mus musculus chromosome 17, clone RP23-421I23, complete sequence	--	--	--	-	-	-
	CL4692.Contig2	--	Mus musculus chromosome 16, clone RP24-134G20, complete sequence	--	--	--	-	-	-
	Unigene20310	--	Mus musculus chromosome 15, clone RP24-137J5, complete sequence	--	--	--	-	-	-
	CL2616.Contig2	--	Mus musculus chromosome 15, clone RP23-31G10, complete sequence	--	--	--	-	-	-
	Unigene4841	--	Mus musculus chromosome 15, clone RP23-11B7, complete sequence	--	--	--	-	-	-
	Unigene20767	hypothetical protein LOAG_11665 [Loa loa] >gi|307757606|gb|EFO16840.1| hypothetical protein LOAG_11665, partial [Loa loa]	Mus musculus chromosome 14, clone RP23-248E15, complete sequence	--	--	--	-	-	-
	Unigene10806	--	Mus musculus chromosome 12, clone RP24-277O16, complete sequence	--	--	--	-	-	-
	Unigene11942	--	Mus musculus chromosome 10, clone RP24-352K10, complete sequence	--	--	--	-	-	-
	Unigene12072	--	Mus musculus chromosome 10, clone RP23-365G13, complete sequence	--	--	--	-	-	-
	Unigene16928	--	Mus musculus chromosome 10, clone RP23-325G13, complete sequence	--	--	--	-	-	-
	Unigene29936	--	Mus musculus chromosome 1, clone RP24-89C10, complete sequence	--	--	--	-	-	-
	Unigene33836	--	Mus musculus chromosome 1, clone RP23-231B19, complete sequence	--	--	--	-	-	-
	Unigene7435	--	Mus musculus BAC clone RP24-65E6 from chromosome 12, complete sequence	--	--	--	-	-	-
	CL2640.Contig4	--	Mus musculus BAC clone RP24-566K14 from chromosome 18, complete sequence	--	--	--	-	-	-
	Unigene17442	--	Mus musculus BAC clone RP24-556P17 from chromosome 16, complete sequence	--	--	--	-	-	-
	Unigene7311	--	Mus musculus BAC clone RP24-545J19 from chromosome 17, complete sequence	--	--	--	-	-	-
	Unigene13798	--	Mus musculus BAC clone RP24-531P16 from chromosome 9, complete sequence	--	--	--	-	-	-
	Unigene19019	--	Mus musculus BAC clone RP24-475E12 from chromosome Y, complete sequence	--	--	--	-	-	-
	Unigene17464	--	Mus musculus BAC clone RP24-435P9 from chromosome 3, complete sequence	--	--	--	-	-	-
	Unigene24162	--	Mus musculus BAC clone RP24-358I7 from chromosome 8, complete sequence	--	--	--	-	-	-
	Unigene14184	--	Mus musculus BAC clone RP24-289C11 from chromosome 15, complete sequence	--	--	--	-	-	-
	Unigene7928	--	Mus musculus BAC clone RP24-232D3 from chromosome 12, complete sequence	--	--	--	-	-	-
	Unigene29651	--	Mus musculus BAC clone RP24-137E16 from chromosome 10, complete sequence	--	--	--	-	-	-
	Unigene7312	--	Mus musculus BAC clone RP24-136D23 from 3, complete sequence	--	--	--	-	-	-
	Unigene3239	hypothetical protein EAG_07106 [Camponotus floridanus]	Mus musculus BAC clone RP23-99K17 from 10, complete sequence	--	--	--	-	-	-
	Unigene25184	--	Mus musculus BAC clone RP23-77A18 from 2, complete sequence	--	--	--	-	-	-
	Unigene32074	--	Mus musculus BAC clone RP23-69N8 from chromosome 10, complete sequence	--	--	--	-	-	-
	Unigene17761	--	Mus musculus BAC clone RP23-312J21 from chromosome 9, complete sequence	--	--	--	-	-	-
	Unigene31542	--	Mus musculus BAC clone RP23-293I4 from 17, complete sequence	--	--	--	-	-	-
	Unigene14962	--	Mus musculus BAC clone RP23-281H23 from 8, complete sequence	--	--	--	-	-	-
	Unigene14798	--	Mus musculus BAC clone RP23-222G22 from chromosome 6, complete sequence	--	--	--	-	-	-
	Unigene32682	--	Mus musculus BAC clone RP23-187K9 from chromosome 18, complete sequence	--	--	--	-	-	-
	Unigene27856	--	Mus musculus BAC clone RP23-187F24 from 15, complete sequence	--	--	--	-	-	-
	Unigene24414	--	Mus musculus BAC clone RP23-148G12 from chromosome 3, complete sequence	--	--	--	-	-	-
	Unigene15173	--	Mus musculus BAC clone RP23-145K4 from 14, complete sequence	--	--	--	-	-	-
	CL2196.Contig2	--	Mus musculus BAC clone RP23-116M23 from 16, complete sequence	--	--	--	-	-	-
	Unigene9098	--	Mus musculus BAC clone CH36-369B1 from chromosome y, complete sequence	--	--	--	-	-	-
	Unigene31337	--	Mus musculus 6 BAC RP23-26J14 (Roswell Park Cancer Institute (C57BL/6J Female) Mouse BAC Library) complete sequence	--	--	--	-	-	-
	Unigene37717	--	Mus musculus 2 days pregnant adult female ovary cDNA, RIKEN full-length enriched library, clone:E330035E23 product:unclassifiable, full insert sequence	--	--	--	-	-	-
	Unigene38410	--	Mus musculus 10 BAC RP24-347D15 (Roswell Park Cancer Institute (C57BL/6J Male) Mouse BAC Library) complete sequence	--	--	--	-	-	-
	Unigene4988	hypothetical protein M91_20997, partial [Bos grunniens mutus]	Mus musculus 10 BAC RP23-291O3 (Roswell Park Cancer Institute (C57BL/6J Female) Mouse BAC Library) complete sequence	--	--	--	-	-	-
	Unigene2156	--	Mouse DNA sequence from clone RP24-537H9 on chromosome 16, complete sequence	--	--	--	-	-	-
	Unigene13385	T-cell receptor beta chain ANA 11 [Brugia malayi]	Mouse DNA sequence from clone RP24-192J9 on chromosome 13, complete sequence	--	--	--	-	-	-
	Unigene5491	PREDICTED: hypothetical protein LOC100428451 [Macaca mulatta]	Mouse DNA sequence from clone RP23-468H1 on chromosome 4, complete sequence	--	--	--	-	-	-
	Unigene24651	--	Mouse DNA sequence from clone RP23-465D7 on chromosome 11, complete sequence	--	--	--	-	-	-
	Unigene4830	--	Mouse DNA sequence from clone RP23-457H10 on chromosome 2, complete sequence	--	--	--	-	-	-
	Unigene25870	--	Mouse DNA sequence from clone RP23-421C7 on chromosome 4, complete sequence	--	--	--	-	-	-
	Unigene17562	--	Mouse DNA sequence from clone RP23-392H19 on chromosome 11, complete sequence	--	--	--	-	-	-
	Unigene10913	--	Mouse DNA sequence from clone RP23-324J22 on chromosome 7, complete sequence	--	--	--	-	-	-
	Unigene11739	--	Mouse DNA sequence from clone RP23-188C13 on chromosome 11, complete sequence	--	--	--	-	-	-
	Unigene11439	--	Mouse DNA sequence from clone RP23-146B4 on chromosome 1, complete sequence	--	--	--	-	-	-
	Unigene37604	--	Mouse DNA sequence from clone RP23-122N23 on chromosome 11, complete sequence	--	--	--	-	-	-
	CL1720.Contig1	--	Mouse DNA sequence from clone DN-96O10 on chromosome 4, complete sequence	--	--	--	-	-	-
	CL1720.Contig2	--	Mouse DNA sequence from clone DN-96O10 on chromosome 4, complete sequence	--	--	--	-	-	-
	Unigene1972	--	Monosiga brevicollis mitochondrion, complete genome	--	--	--	-	-	-
	Unigene32265	--	Mesobuthus martensii microsatellite DNA, locus MmSSR5, clone DF10	--	--	--	-	-	-
	CL5232.Contig1	--	Megatoma sp. KLB-2011 16S ribosomal RNA gene, partial sequence; mitochondrial	--	--	--	-	-	-
	Unigene26824	--	Mayetiola destructor mitochondrion, complete genome	--	--	--	-	-	-
	Unigene31932	--	Mayetiola destructor mitochondrion, complete genome	--	--	--	-	-	-
	Unigene33852	--	Mayetiola destructor mitochondrion, complete genome	--	--	--	-	-	-
	Unigene16797	--	Macrocentrus camphoraphilus mitochondrion, partial genome	--	--	--	-	-	-
	Unigene9298	--	Macaca mulatta BAC CH250-502N8 () complete sequence	--	--	--	-	-	-
	Unigene18136	--	Macaca mulatta BAC CH250-455I11 (Children's Hospital Oakland Research Institute Rhesus macaque Adult Male BAC Library) complete sequence	--	--	--	-	-	-
	Unigene1628	--	M.persicae mRNA for esterase E4	--	--	--	-	-	-
	Unigene37477	--	Lucinidae gen. sp. TB-2010 partial 16S rRNA gene	--	--	--	-	-	-
	Unigene24896	--	Loa loa hypothetical protein (LOAG_10280) mRNA, complete cds	--	--	--	-	-	-
	Unigene13336	--	Leishmania mexicana MHOM/GT/2001/U1103 complete genome, chromosome 20	--	--	--	-	-	-
	Unigene7660	--	Leishmania major strain Friedlin complete genome, chromosome 7	--	--	--	-	-	-
	Unigene24011	--	Leishmania major strain Friedlin complete genome, chromosome 4	--	--	--	-	-	-
	Unigene30201	--	Leishmania major strain Friedlin complete genome, chromosome 28	--	--	--	-	-	-
	Unigene23713	--	Leishmania infantum JPCM5 genome chromosome 29	--	--	--	-	-	-
	CL5141.Contig1	--	Latimeria menadoensis HoxC gene cluster, complete sequence	--	--	--	-	-	-
	Unigene28131	--	Hyalopterus pruni microsatellite Hp013 sequence	--	--	--	-	-	-
	Unigene25386	--	Human DNA sequence from clone Y214H10 on chromosome 10, complete sequence	--	--	--	-	-	-
	Unigene31820	--	Human DNA sequence from clone RP5-1003J2 on chromosome 1p12-13.3, complete sequence	--	--	--	-	-	-
	Unigene1232	--	Human DNA sequence from clone RP1-81F6 on chromosome 1q24.1-25.2, complete sequence	--	--	--	-	-	-
	Unigene1309	--	Human DNA sequence from clone RP13-55H22 on chromosome Xq12-21.1, complete sequence	--	--	--	-	-	-
	Unigene19218	--	Human DNA sequence from clone RP1-302D9 on chromosome 22, complete sequence	--	--	--	-	-	-
	Unigene16088	--	Human DNA sequence from clone RP11-518D7 on chromosome 13, complete sequence	--	--	--	-	-	-
	CL5917.Contig2	--	Human DNA sequence from clone RP11-322N21 on chromosome 1, complete sequence	--	--	--	-	-	-
	Unigene984	--	Human DNA sequence from clone RP11-298H15 on chromosome 13q21.1-21.3, complete sequence	--	--	--	-	-	-
	CL5537.Contig2	--	Human DNA sequence from clone RP11-265E5 on chromosome 6, complete sequence	--	--	--	-	-	-
	Unigene29917	--	Human DNA sequence from clone RP11-265E5 on chromosome 6, complete sequence	--	--	--	-	-	-
	Unigene8987	--	Human DNA sequence from clone RP11-117L21 on chromosome 9, complete sequence	--	--	--	-	-	-
	Unigene12785	--	Human DNA sequence from clone CTD-2280P12 on chromosome 13, complete sequence	--	--	--	-	-	-
	Unigene25177	--	Human Chromosome 16 BAC clone CIT987SK-A-598D4, complete sequence	--	--	--	-	-	-
	Unigene8258	--	Human Chromosome 16 BAC clone CIT987SK-A-598D4, complete sequence	--	--	--	-	-	-
	Unigene26255	--	Human chromosome 14 DNA sequence Partial sequence from BAC R-661F4 of library RPCI-11 from chromosome 14 of Homo sapiens (Human), complete sequence	--	--	--	-	-	-
	CL4692.Contig1	--	Human chromosome 14 DNA sequence BAC R-219E7 of library RPCI-11 from chromosome 14 of Homo sapiens (Human), complete sequence	--	--	--	-	-	-
	Unigene14825	--	Homo sapiens Xg blood group (XG), RefSeqGene on chromosome X	--	--	--	-	-	-
	Unigene21381	--	Homo sapiens sarcoglycan, delta (35kDa dystrophin-associated glycoprotein) (SGCD), RefSeqGene (LRG_205) on chromosome 5	--	--	--	-	-	-
	Unigene5234	--	Homo sapiens nephrosis 1, congenital, Finnish type (nephrin) (NPHS1), RefSeqGene on chromosome 19	--	--	--	-	-	-
	Unigene32256	--	Homo sapiens kinesin family member 21A (KIF21A), RefSeqGene on chromosome 12	--	--	--	-	-	-
	Unigene4530	--	Homo sapiens HYDIN, axonemal central pair apparatus protein (HYDIN), RefSeqGene on chromosome 16	--	--	--	-	-	-
	Unigene19994	--	Homo sapiens genomic DNA, chromosome 21q, section 20/105	--	--	--	-	-	-
	CL867.Contig1	--	Homo sapiens genomic DNA, chromosome 18p clone:RP11-888D10, complete sequences	--	--	--	-	-	-
	Unigene24806	--	Homo sapiens genomic DNA, chromosome 11 clone:CTD-3074O7, complete sequence	--	--	--	-	-	-
	Unigene3513	--	Homo sapiens G protein-coupled receptor 112 (GPR112), RefSeqGene on chromosome X	--	--	--	-	-	-
	Unigene6460	--	Homo sapiens FOSMID clone WI2-256J21 from chromosome 1, complete sequence	--	--	--	-	-	-
	Unigene35559	--	Homo sapiens FOSMID clone ABC13-47639200D12 from chromosome 12, complete sequence	--	--	--	-	-	-
	Unigene12429	--	Homo sapiens FOSMID clone ABC11-49342700M19 from chromosome 4, complete sequence	--	--	--	-	-	-
	Unigene4965	--	Homo sapiens FOSMID clone ABC10-44140400N20 from chromosome 5, complete sequence	--	--	--	-	-	-
	Unigene31551	--	Homo sapiens fibroblast growth factor 14 (FGF14), RefSeqGene on chromosome 13	--	--	--	-	-	-
	Unigene28910	--	Homo sapiens eyes shut homolog (Drosophila) (EYS), RefSeqGene on chromosome 6	--	--	--	-	-	-
	Unigene38204	--	Homo sapiens ectonucleotide pyrophosphatase/phosphodiesterase 1 (ENPP1), RefSeqGene on chromosome 6	--	--	--	-	-	-
	Unigene5859	--	Homo sapiens DnaJ (Hsp40) homolog, subfamily C, member 3 (DNAJC3) gene, complete cds	--	--	--	-	-	-
	Unigene16394	--	Homo sapiens dachshund homolog 2 (Drosophila) (DACH2), RefSeqGene on chromosome X	--	--	--	-	-	-
	Unigene5795	--	Homo sapiens collagen, type XIV, alpha 1 (COL14A1), RefSeqGene on chromosome 8	--	--	--	-	-	-
	Unigene35603	--	Homo sapiens chromosome 8 clone RP11-101A8 map q21.11, complete sequence	--	--	--	-	-	-
	Unigene28219	--	Homo sapiens chromosome 5 clone RP11-425E13, complete sequence	--	--	--	-	-	-
	Unigene30816	--	Homo sapiens chromosome 5 clone RP11-417J1, complete sequence	--	--	--	-	-	-
	Unigene28740	--	Homo sapiens chromosome 5 clone RP11-218A1, complete sequence	--	--	--	-	-	-
	Unigene724	--	Homo sapiens chromosome 5 clone CTD-2278A17, complete sequence	--	--	--	-	-	-
	Unigene7578	--	Homo sapiens chromosome 5 clone CTD-2210P10, complete sequence	--	--	--	-	-	-
	Unigene5705	--	Homo sapiens chromosome 5 clone CTC-507E12, complete sequence	--	--	--	-	-	-
	Unigene6741	--	Homo sapiens chromosome 3 clone RP11-279I18, complete sequence	--	--	--	-	-	-
	CL119.Contig1	--	Homo sapiens chromosome 22 clone bac519d21 map 22q11, complete sequence	--	--	--	-	-	-
	Unigene31067	--	Homo sapiens chromosome 21 clone BAC R-45M19 map 21q21, complete sequence	--	--	--	-	-	-
	Unigene16408	--	Homo sapiens chromosome 19 clone CTD-2189E23, complete sequence	--	--	--	-	-	-
	Unigene25096	--	Homo sapiens chromosome 19 clone CTB-3M11, complete sequence	--	--	--	-	-	-
	Unigene22961	GM22617 [Drosophila sechellia] >gi|194134876|gb|EDW56392.1| GM22617 [Drosophila sechellia]	Homo sapiens chromosome 18, clone RP11-909B2, complete sequence	--	--	--	-	-	-
	Unigene5283	--	Homo sapiens chromosome 18, clone RP11-585K6, complete sequence	--	--	--	-	-	-
	Unigene14670	--	Homo sapiens chromosome 17, clone CTC-803M21, complete sequence	--	--	--	-	-	-
	Unigene4262	--	Homo sapiens chromosome 15, clone RP11-1180F24, complete sequence	--	--	--	-	-	-
	Unigene13730	--	Homo sapiens cDNA FLJ16241 fis, clone HCASM2008536, weakly similar to DNA-REPAIR PROTEIN XRCC1	--	--	--	-	-	-
	Unigene12966	--	Homo sapiens calcium channel, voltage-dependent, P/Q type, alpha 1A subunit (CACNA1A), RefSeqGene (LRG_7) on chromosome 19	--	--	--	-	-	-
	Unigene9023	--	Homo sapiens beta-transducin repeat containing E3 ubiquitin protein ligase (BTRC), RefSeqGene on chromosome 10	--	--	--	-	-	-
	Unigene5343	--	Homo sapiens BAC clone RP13-485B10 from 4, complete sequence	--	--	--	-	-	-
	Unigene10007	--	Homo sapiens BAC clone RP11-614H7 from 4, complete sequence	--	--	--	-	-	-
	Unigene29916	--	Homo sapiens BAC clone RP11-550H9 from 2, complete sequence	--	--	--	-	-	-
	Unigene23060	--	Homo sapiens BAC clone RP11-501P16 from 2, complete sequence	--	--	--	-	-	-
	Unigene25390	--	Homo sapiens BAC clone RP11-484E6 from 2, complete sequence	--	--	--	-	-	-
	Unigene11413	--	Homo sapiens BAC clone RP11-426K3 from 2, complete sequence	--	--	--	-	-	-
	Unigene25018	--	Homo sapiens BAC clone RP11-315H12 from 2, complete sequence	--	--	--	-	-	-
	Unigene37807	--	Homo sapiens BAC clone RP11-2F17 from 4, complete sequence	--	--	--	-	-	-
	Unigene16110	--	Homo sapiens BAC clone RP11-241D3 from chromosome y, complete sequence	--	--	--	-	-	-
	Unigene24854	hypothetical protein M91_20997, partial [Bos grunniens mutus]	Homo sapiens BAC clone RP11-158I13 from 2, complete sequence	--	--	--	-	-	-
	Unigene6616	--	Homo sapiens astrotactin 2 (ASTN2), RefSeqGene on chromosome 9	--	--	--	-	-	-
	Unigene17597	--	Homo sapiens 12 BAC RP11-202H2 (Roswell Park Cancer Institute Human BAC Library) complete sequence	--	--	--	-	-	-
	Unigene34349	hypothetical protein LOAG_13834 [Loa loa]	Haliotis diversicolor clone Hdi180 microsatellite sequence	--	--	--	-	-	-
	Unigene25174	--	Haliotis discus hannai microsatellite CHh332 sequence	--	--	--	-	-	-
	Unigene30770	--	Gomphocerus licenti mitochondrion, complete genome	--	--	--	-	-	-
	Unigene30558	--	Gallus gallus BAC clone CH261-57M24 from chromosome z, complete sequence	--	--	--	-	-	-
	Unigene21019	--	Gallus gallus BAC clone CH261-115J22 from chromosome z, complete sequence	--	--	--	-	-	-
	CL5945.Contig2	--	Felis catus FLA extended class II, class II, class III, proximal and central class I region genomic sequence	--	--	--	-	-	-
	Unigene26662	--	Epinephelus bruneus DNA, microsatellite: locus Ebr00365FRA	--	--	--	-	-	-
	Unigene22650	--	Engraulis encrasicolus isolate MC_AN12 microsatellite sequence	--	--	--	-	-	-
	CL5521.Contig2	--	Echinococcus multilocularis clone 302PL microsatellite sequence	--	--	--	-	-	-
	Unigene6286	--	Drosophila willistoni GK22480 (Dwil\GK22480), mRNA	--	--	--	-	-	-
	Unigene21127	--	Drosophila virilis GJ12452 (Dvir\GJ12452), mRNA	--	--	--	-	-	-
	Unigene18669	--	Drosophila subobscura y gene for Yellow protein, exons 1-2, strain 211RIB/A2	--	--	--	-	-	-
	Unigene37551	--	Drosophila melanogaster sequence scaffold 211000022280648, complete sequence	--	--	--	-	-	-
	Unigene5045	--	Drosophila melanogaster sequence scaffold 211000022278444, complete sequence	--	--	--	-	-	-
	Unigene16170	--	Drosophila melanogaster RH59876 full insert cDNA	--	--	--	-	-	-
	Unigene14300	--	Drosophila melanogaster chromosome X, complete sequence	--	--	--	-	-	-
	Unigene4330	heme maturase [Tetrahymena pigmentosa] >gi|114150159|gb|ABI51737.1| heme maturase [Tetrahymena pigmentosa]	Drosophila melanogaster chromosome X, complete sequence	--	--	--	-	-	-
	Unigene18293	--	Drosophila melanogaster chromosome 3R, complete sequence	--	--	--	-	-	-
	Unigene28400	--	Dictyostelium purpureum hypothetical protein, mRNA	--	--	--	-	-	-
	Unigene8156	--	Dictyostelium fasciculatum ras interacting protein (DFA_06425) mRNA, complete cds	--	--	--	-	-	-
	Unigene8211	--	Dictyostelium fasciculatum pleckstrin domain-containing protein (DFA_07252) mRNA, complete cds	--	--	--	-	-	-
	Unigene17300	--	Dictyostelium discoideum plasmid Ddp2 trans-acting factor gene, complete cds	--	--	--	-	-	-
	Unigene713	--	Dictyostelium discoideum chromosome 2 C2 outer centromere genomic sequence	--	--	--	-	-	-
	Unigene23930	--	Dictyostelium discoideum AX4 WD40 repeat-containing protein (wdr18) mRNA, complete cds	--	--	--	-	-	-
	Unigene27864	--	Dictyostelium discoideum AX4 IPT/TIG domain-containing protein (DDB_G0295723) mRNA, complete cds	--	--	--	-	-	-
	Unigene26507	--	Dictyostelium discoideum AX4 hypothetical protein (DDB_G0287957) mRNA, complete cds	--	--	--	-	-	-
	Unigene37159	--	Dictyostelium discoideum AX4 hypothetical protein (DDB_G0283585) mRNA, complete cds	Dual specificity protein kinase splA OS=Dictyostelium discoideum GN=splA PE=1 SV=3	--	--	-	-	-
	Unigene16906	--	Dictyostelium discoideum AX4 hypothetical protein (DDB_G0280603) mRNA, complete cds	--	--	--	-	-	-
	Unigene12329	--	Dictyostelium discoideum AX4 hypothetical protein (DDB_G0276533) mRNA, complete cds	--	--	--	-	-	-
	Unigene4780	--	Dictyostelium discoideum AX4 hypothetical protein (DDB_G0269734) mRNA, complete cds	--	--	--	-	-	-
	Unigene22715	--	Dictyostelium discoideum AX4 histidine kinase (dhkM) mRNA, complete cds	--	--	--	-	-	-
	Unigene21542	--	Dictyostelium discoideum AX4 histidine kinase (dhkE) mRNA, complete cds	--	--	--	-	-	-
	Unigene10906	--	Dictyostelium discoideum AX4 guanylyl cyclase (sgcA) mRNA, complete cds	--	--	--	-	-	-
	Unigene14804	--	Dicentrarchus labrax chromosome sequence corresponding to linkage group 18, complete sequence	--	--	--	-	-	-
	Unigene22933	--	Dendroctonus ponderosae Seq01044190, whole genome shotgun sequence	--	--	--	-	-	-
	Unigene25574	--	Dendroctonus ponderosae Seq01037256, whole genome shotgun sequence	--	--	--	-	-	-
	Unigene11257	--	Danio rerio zgc:55395, mRNA (cDNA clone MGC:174846 IMAGE:7158037), complete cds	--	--	--	-	-	-
	Unigene8097	--	Danio rerio sodium channel, voltage-gated, type I, beta b (scn1bb), mRNA	--	--	--	-	-	-
	Unigene10509	--	Danio rerio axin interaction partner and dorsalization antagonist (aida), mRNA >gi|37590397|gb|BC059647.1| Danio rerio axin interaction partner and dorsalization antagonist, mRNA (cDNA clone MGC:73327 IMAGE:4789798), complete cds	--	--	--	-	-	-
	Unigene23669	--	Daktulosphaira vitifoliae simple sequence repeat DVSSR-4	--	--	--	-	-	-
	Unigene27685	--	Cyprinus carpio clone 976112 microsatellite sequence	--	--	--	-	-	-
	Unigene23177	--	Cyprinus carpio clone 75466 microsatellite sequence	--	--	--	-	-	-
	Unigene30172	--	Cyprinus carpio clone 715371 microsatellite sequence	--	--	--	-	-	-
	CL5537.Contig1	--	Cyprinus carpio clone 671509 microsatellite sequence	--	--	--	-	-	-
	Unigene19982	--	Cyprinus carpio clone 660485 microsatellite sequence	--	--	--	-	-	-
	Unigene25785	--	Cyprinus carpio clone 582551 microsatellite sequence	--	--	--	-	-	-
	Unigene13316	--	Cyprinus carpio clone 436875 microsatellite sequence	--	--	--	-	-	-
	Unigene11165	--	Cyprinus carpio clone 408637 microsatellite sequence	--	--	--	-	-	-
	CL3819.Contig1	--	Cyprinus carpio clone 405064 microsatellite sequence	--	--	--	-	-	-
	Unigene4144	--	Cyprinus carpio clone 373274 microsatellite sequence	--	--	--	-	-	-
	Unigene11470	--	Cyprinus carpio clone 323012 microsatellite sequence	--	--	--	-	-	-
	Unigene5644	--	Cyprinus carpio clone 290543 microsatellite sequence	--	--	--	-	-	-
	Unigene28527	--	Cyprinus carpio clone 269417 microsatellite sequence	--	--	--	-	-	-
	Unigene23478	--	Cyprinus carpio clone 133490 microsatellite sequence	--	--	--	-	-	-
	Unigene37481	hypothetical protein CRE_03576 [Caenorhabditis remanei] >gi|308248801|gb|EFO92753.1| hypothetical protein CRE_03576 [Caenorhabditis remanei]	Culex pipiens quinquefasciatus, clone Culex pipiens quinquefasciatus-3940120D9, complete sequence	--	--	--	-	-	-
	Unigene9930	--	Culex pipiens quinquefasciatus clone AP2-15 16S ribosomal RNA gene, partial sequence	--	--	--	-	-	-
	Unigene30975	--	Ctenopharyngodon idella glutathione peroxidase mRNA, partial cds	--	--	--	-	-	-
	Unigene17397	--	Corbicula fluminea Msx gene for Msx protein, complete cds	--	--	--	-	-	-
	Unigene17686	--	Colias eurytheme clone PGI4-55_10 phosphoglucose isomerase (PGI) gene, intron 9	--	--	--	-	-	-
	Unigene8952	--	Chilo suppressalis microsatellite Cs138 sequence	--	--	--	-	-	-
	Unigene7592	--	Canis Familiaris chromosome 26, clone XX-320A4, complete sequence	--	--	--	-	-	-
	Unigene8066	--	Callithrix jacchus chromosome UNK clone CH259-54H12, complete sequence	--	--	--	-	-	-
	Unigene11988	--	Caligus rogercresseyi clone crog-evp-512-139 Diphosphomevalonate decarboxylase putative mRNA, complete cds	--	--	--	-	-	-
	Unigene19074	--	Caenorhabditis elegans Cosmid F27D4, complete sequence	--	--	--	-	-	-
	Unigene25608	--	Bombyx mori mRNA, clone: fprW24O02	--	--	--	-	-	-
	Unigene30967	--	Bombyx mori mRNA, clone: fcaL17L05	--	--	--	-	-	-
	Unigene23779	--	Bombyx mori genomic DNA, chromosome 4, BAC clone:024J19, complete sequence	--	--	--	-	-	-
	Unigene2497	--	Bombyx mori genomic DNA, chromosome 18, BAC clone:022F01, complete sequence	--	--	--	-	-	-
	Unigene6370	--	Bombyx mori genomic DNA, chromosome 18, BAC clone:022F01, complete sequence	--	--	--	-	-	-
	Unigene15623	--	Bombyx mandarina lipase gene, complete cds	--	--	--	-	-	-
	Unigene19305	--	Bicyclus anynana clone BA_Ba68O14, complete sequence	--	--	--	-	-	-
	Unigene6148	unknown [Brugia malayi]	Bemisia tabaci 16S ribosomal RNA gene, partial sequence	--	--	--	-	-	-
	CL1173.Contig1	hypothetical protein CLF_113308 [Clonorchis sinensis]	Bacillus atticus 16S ribosomal RNA gene, partial sequence	--	--	--	-	-	-
	Unigene19999	--	Artemia franciscana gene for zinc finger protein Af-Zic, partial cds	--	--	--	-	-	-
	Unigene34069	--	Artemia franciscana gene for zinc finger protein Af-Zic, partial cds	--	--	--	-	-	-
	Unigene24227	--	Aphis spiraecola clone G10 microsatellite sequence	--	--	--	-	-	-
	Unigene1125	--	Aphis spiraecola clone E5 microsatellite sequence	--	--	--	-	-	-
	Unigene12986	--	Aphis fabae fabae microsatellite AF-50 sequence	--	--	--	-	-	-
	Unigene13298	--	Antheraea yamamai gene for fibroin, complete cds, strain: AyJ (Ay4)	--	--	--	-	-	-
	Unigene8240	--	Agkistrodon contortrix clone E33DIFJ02HWAH3 microsatellite sequence	--	--	--	-	-	-
	Unigene4949	--	Agkistrodon contortrix clone E33DIFJ02HN0J2 microsatellite sequence	--	--	--	-	-	-
	Unigene27798	--	Agkistrodon contortrix clone E33DIFJ02FYV3W microsatellite sequence	--	--	--	-	-	-
	Unigene22868	--	51D19_HaBAC_fin, Helicoverpa armigera BAC, pupae DNA	--	--	--	-	-	-
	CL1008.Contig1	--	--	--	--	--	-	-	-
	CL1008.Contig2	--	--	--	--	--	-	-	-
	CL1014.Contig1	--	--	--	--	--	-	-	-
	CL1017.Contig1	--	--	--	--	--	-	-	-
	CL1017.Contig2	--	--	--	--	--	-	-	-
	CL1022.Contig1	--	--	--	--	--	-	-	-
	CL1040.Contig1	--	--	--	--	--	-	-	-
	CL1040.Contig3	--	--	--	--	--	-	-	-
	CL1040.Contig4	--	--	--	--	--	-	-	-
	CL1041.Contig1	--	--	--	--	--	-	-	-
	CL1064.Contig1	--	--	--	--	--	-	-	-
	CL1064.Contig2	--	--	--	--	--	-	-	-
	CL1083.Contig1	--	--	--	--	--	-	-	-
	CL1083.Contig2	--	--	--	--	--	-	-	-
	CL1093.Contig1	--	--	--	--	--	-	-	-
	CL1137.Contig1	--	--	--	--	--	-	-	-
	CL1140.Contig4	--	--	--	--	--	-	-	-
	CL117.Contig1	--	--	--	--	--	-	-	-
	CL1174.Contig1	--	--	--	--	--	-	-	-
	CL1186.Contig1	--	--	--	--	--	-	-	-
	CL1186.Contig2	--	--	--	--	--	-	-	-
	CL1214.Contig5	--	--	--	--	--	-	-	-
	CL1225.Contig2	--	--	--	--	--	-	-	-
	CL1254.Contig1	--	--	--	--	--	-	-	-
	CL1254.Contig2	--	--	--	--	--	-	-	-
	CL1254.Contig3	--	--	--	--	--	-	-	-
	CL1255.Contig1	--	--	--	--	--	-	-	-
	CL1256.Contig2	--	--	--	--	--	-	-	-
	CL1264.Contig1	--	--	--	--	--	-	-	-
	CL1264.Contig2	--	--	--	--	--	-	-	-
	CL1264.Contig3	--	--	--	--	--	-	-	-
	CL1276.Contig1	--	--	--	--	--	-	-	-
	CL1276.Contig2	--	--	--	--	--	-	-	-
	CL1313.Contig3	--	--	--	--	--	-	-	-
	CL1322.Contig1	--	--	--	--	--	-	-	-
	CL1322.Contig2	--	--	--	--	--	-	-	-
	CL1323.Contig2	--	--	--	--	--	-	-	-
	CL1345.Contig1	--	--	--	--	--	-	-	-
	CL1346.Contig2	--	--	--	--	--	-	-	-
	CL1359.Contig1	--	--	--	--	--	-	-	-
	CL1359.Contig2	--	--	--	--	--	-	-	-
	CL1359.Contig3	--	--	--	--	--	-	-	-
	CL1368.Contig1	--	--	--	--	--	-	-	-
	CL1368.Contig2	--	--	--	--	--	-	-	-
	CL1368.Contig3	--	--	--	--	--	-	-	-
	CL139.Contig1	--	--	--	--	--	-	-	-
	CL139.Contig2	--	--	--	--	--	-	-	-
	CL1392.Contig1	--	--	--	--	--	-	-	-
	CL1395.Contig1	--	--	--	--	--	-	-	-
	CL1406.Contig5	--	--	--	--	--	-	-	-
	CL1418.Contig5	--	--	--	--	--	-	-	-
	CL1446.Contig1	--	--	--	--	--	-	-	-
	CL1446.Contig2	--	--	--	--	--	-	-	-
	CL1446.Contig3	--	--	--	--	--	-	-	-
	CL146.Contig1	--	--	--	--	--	-	-	-
	CL146.Contig3	--	--	--	--	--	-	-	-
	CL146.Contig7	--	--	--	--	--	-	-	-
	CL1468.Contig2	--	--	--	--	--	-	-	-
	CL1487.Contig1	--	--	--	--	--	-	-	-
	CL1491.Contig1	--	--	--	--	--	-	-	-
	CL1491.Contig2	--	--	--	--	--	-	-	-
	CL1513.Contig2	--	--	--	--	--	-	-	-
	CL1523.Contig1	--	--	--	--	--	-	-	-
	CL1531.Contig1	--	--	--	--	--	-	-	-
	CL155.Contig1	--	--	--	--	--	-	-	-
	CL1561.Contig1	--	--	--	--	--	-	-	-
	CL1564.Contig1	--	--	--	--	--	-	-	-
	CL1564.Contig3	--	--	--	--	--	-	-	-
	CL1566.Contig3	--	--	--	--	--	-	-	-
	CL1578.Contig1	--	--	--	--	--	-	-	-
	CL1587.Contig2	--	--	--	--	--	-	-	-
	CL1590.Contig1	--	--	--	--	--	-	-	-
	CL1606.Contig1	--	--	--	--	--	-	-	-
	CL1606.Contig2	--	--	--	--	--	-	-	-
	CL1629.Contig1	--	--	--	--	--	-	-	-
	CL1629.Contig2	--	--	--	--	--	-	-	-
	CL1632.Contig1	--	--	--	--	--	-	-	-
	CL1645.Contig1	--	--	--	--	--	-	-	-
	CL1645.Contig2	--	--	--	--	--	-	-	-
	CL1650.Contig5	--	--	--	--	--	-	-	-
	CL1650.Contig7	--	--	--	--	--	-	-	-
	CL1665.Contig4	--	--	--	--	--	-	-	-
	CL1679.Contig1	--	--	--	--	--	-	-	-
	CL1692.Contig1	--	--	--	--	--	-	-	-
	CL1692.Contig2	--	--	--	--	--	-	-	-
	CL1697.Contig1	--	--	--	--	--	-	-	-
	CL1700.Contig2	--	--	--	--	--	-	-	-
	CL1711.Contig2	--	--	--	--	--	-	-	-
	CL1711.Contig3	--	--	--	--	--	-	-	-
	CL1715.Contig1	--	--	--	--	--	-	-	-
	CL1715.Contig3	--	--	--	--	--	-	-	-
	CL1716.Contig1	--	--	--	--	--	-	-	-
	CL1716.Contig2	--	--	--	--	--	-	-	-
	CL1717.Contig1	--	--	--	--	--	-	-	-
	CL1717.Contig8	--	--	--	--	--	-	-	-
	CL1717.Contig9	--	--	--	--	--	-	-	-
	CL1729.Contig2	--	--	--	--	--	-	-	-
	CL1731.Contig6	--	--	--	--	--	-	-	-
	CL1742.Contig1	--	--	--	--	--	-	-	-
	CL1756.Contig1	--	--	--	--	--	-	-	-
	CL1756.Contig2	--	--	--	--	--	-	-	-
	CL1761.Contig1	--	--	--	--	--	-	-	-
	CL1761.Contig2	--	--	--	--	--	-	-	-
	CL1772.Contig2	--	--	--	--	--	-	-	-
	CL1776.Contig2	--	--	--	--	--	-	-	-
	CL1793.Contig2	--	--	--	--	--	-	-	-
	CL1811.Contig1	--	--	--	--	--	-	-	-
	CL1811.Contig2	--	--	--	--	--	-	-	-
	CL1848.Contig1	--	--	--	--	--	-	-	-
	CL187.Contig1	--	--	--	--	--	-	-	-
	CL1910.Contig1	--	--	--	--	--	-	-	-
	CL1910.Contig2	--	--	--	--	--	-	-	-
	CL1952.Contig1	--	--	--	--	--	-	-	-
	CL1999.Contig2	--	--	--	--	--	-	-	-
	CL2008.Contig2	--	--	--	--	--	-	-	-
	CL2018.Contig1	--	--	--	--	--	-	-	-
	CL2018.Contig2	--	--	--	--	--	-	-	-
	CL2025.Contig2	--	--	--	--	--	-	-	-
	CL2044.Contig4	--	--	--	--	--	-	-	-
	CL2045.Contig4	--	--	--	--	--	-	-	-
	CL2052.Contig11	--	--	--	--	--	-	-	-
	CL2052.Contig8	--	--	--	--	--	-	-	-
	CL2052.Contig9	--	--	--	--	--	-	-	-
	CL2055.Contig1	--	--	--	--	--	-	-	-
	CL2055.Contig2	--	--	--	--	--	-	-	-
	CL2057.Contig1	--	--	--	--	--	-	-	-
	CL2057.Contig2	--	--	--	--	--	-	-	-
	CL2076.Contig1	--	--	--	--	--	-	-	-
	CL2076.Contig2	--	--	--	--	--	-	-	-
	CL2077.Contig2	--	--	--	--	--	-	-	-
	CL2080.Contig9	--	--	--	--	--	-	-	-
	CL2108.Contig2	--	--	--	--	--	-	-	-
	CL2109.Contig4	--	--	--	--	--	-	-	-
	CL2128.Contig2	--	--	--	--	--	-	-	-
	CL2139.Contig10	--	--	--	--	--	-	-	-
	CL2139.Contig4	--	--	--	--	--	-	-	-
	CL2139.Contig8	--	--	--	--	--	-	-	-
	CL2150.Contig8	--	--	--	--	--	-	-	-
	CL2186.Contig1	--	--	--	--	--	-	-	-
	CL2190.Contig1	--	--	--	--	--	-	-	-
	CL2192.Contig1	--	--	--	--	--	-	-	-
	CL22.Contig7	--	--	--	--	--	-	-	-
	CL2213.Contig1	--	--	--	--	--	-	-	-
	CL2220.Contig2	--	--	--	--	--	-	-	-
	CL2222.Contig1	--	--	--	--	--	-	-	-
	CL2227.Contig1	--	--	--	--	--	-	-	-
	CL2227.Contig2	--	--	--	--	--	-	-	-
	CL2228.Contig1	--	--	--	--	--	-	-	-
	CL224.Contig1	--	--	--	--	--	-	-	-
	CL2240.Contig1	--	--	--	--	--	-	-	-
	CL2252.Contig1	--	--	--	--	--	-	-	-
	CL2252.Contig2	--	--	--	--	--	-	-	-
	CL2253.Contig2	--	--	--	--	--	-	-	-
	CL2262.Contig1	--	--	--	--	--	-	-	-
	CL2273.Contig1	--	--	--	--	--	-	-	-
	CL2273.Contig4	--	--	--	--	--	-	-	-
	CL2275.Contig1	--	--	--	--	--	-	-	-
	CL2275.Contig2	--	--	--	--	--	-	-	-
	CL23.Contig3	--	--	--	--	--	-	-	-
	CL2300.Contig1	--	--	--	--	--	-	-	-
	CL2307.Contig1	--	--	--	--	--	-	-	-
	CL2307.Contig2	--	--	--	--	--	-	-	-
	CL2312.Contig1	--	--	--	--	--	-	-	-
	CL2312.Contig2	--	--	--	--	--	-	-	-
	CL2328.Contig1	--	--	--	--	--	-	-	-
	CL2328.Contig2	--	--	--	--	--	-	-	-
	CL2337.Contig1	--	--	--	--	--	-	-	-
	CL2337.Contig2	--	--	--	--	--	-	-	-
	CL2352.Contig3	--	--	--	--	--	-	-	-
	CL2355.Contig1	--	--	--	--	--	-	-	-
	CL2363.Contig1	--	--	--	--	--	-	-	-
	CL2377.Contig1	--	--	--	--	--	-	-	-
	CL2383.Contig1	HORMA domain protein, putative [Plasmodium falciparum 3D7] >gi|23615239|emb|CAD52229.1| HORMA domain protein, putative [Plasmodium falciparum 3D7]	--	Integumentary mucin C.1 (Fragment) OS=Xenopus laevis PE=2 SV=1	--	--	-	-	-
	CL2384.Contig1	--	--	--	--	--	-	-	-
	CL2386.Contig1	--	--	--	--	--	-	-	-
	CL2386.Contig2	--	--	--	--	--	-	-	-
	CL24.Contig1	--	--	--	--	--	-	-	-
	CL2400.Contig4	--	--	--	--	--	-	-	-
	CL2402.Contig1	--	--	--	--	--	-	-	-
	CL241.Contig1	--	--	--	--	--	-	-	-
	CL2418.Contig1	--	--	--	--	--	-	-	-
	CL2418.Contig2	--	--	--	--	--	-	-	-
	CL2429.Contig5	--	--	--	--	--	-	-	-
	CL2432.Contig1	--	--	--	--	--	-	-	-
	CL2433.Contig1	--	--	--	--	--	-	-	-
	CL2433.Contig2	--	--	--	--	--	-	-	-
	CL244.Contig1	--	--	--	--	--	-	-	-
	CL244.Contig2	--	--	--	--	--	-	-	-
	CL244.Contig3	--	--	--	--	--	-	-	-
	CL2445.Contig1	--	--	--	--	--	-	-	-
	CL2445.Contig2	--	--	--	--	--	-	-	-
	CL2445.Contig3	--	--	--	--	--	-	-	-
	CL2463.Contig1	--	--	--	--	--	-	-	-
	CL2492.Contig1	--	--	--	--	--	-	-	-
	CL2492.Contig2	--	--	--	--	--	-	-	-
	CL2513.Contig1	tyrosine phosphatase [Culex quinquefasciatus] >gi|167874606|gb|EDS37989.1| tyrosine phosphatase [Culex quinquefasciatus]	--	--	--	--	-	-	-
	CL2518.Contig2	--	--	--	--	--	-	-	-
	CL2554.Contig1	--	--	--	--	--	-	-	-
	CL2554.Contig2	--	--	--	--	--	-	-	-
	CL2569.Contig1	--	--	--	--	--	-	-	-
	CL2569.Contig4	--	--	--	--	--	-	-	-
	CL2572.Contig1	--	--	--	--	--	-	-	-
	CL2572.Contig2	--	--	--	--	--	-	-	-
	CL2582.Contig1	--	--	--	--	--	-	-	-
	CL2585.Contig3	--	--	--	--	--	-	-	-
	CL2588.Contig1	--	--	--	--	--	-	-	-
	CL2592.Contig1	--	--	--	--	--	-	-	-
	CL2592.Contig2	--	--	--	--	--	-	-	-
	CL2602.Contig7	--	--	--	--	--	-	-	-
	CL2621.Contig1	--	--	--	--	--	-	-	-
	CL2653.Contig1	--	--	--	--	--	-	-	-
	CL2691.Contig1	--	--	--	--	--	-	-	-
	CL2699.Contig1	--	--	--	--	--	-	-	-
	CL2706.Contig1	--	--	--	--	--	-	-	-
	CL2706.Contig2	--	--	--	--	--	-	-	-
	CL2714.Contig2	--	--	--	--	--	-	-	-
	CL272.Contig1	--	--	--	--	--	-	-	-
	CL2720.Contig1	--	--	--	--	--	-	-	-
	CL2721.Contig1	--	--	--	--	--	-	-	-
	CL2725.Contig1	--	--	--	--	--	-	-	-
	CL2725.Contig2	--	--	--	--	--	-	-	-
	CL2742.Contig1	--	--	--	--	--	-	-	-
	CL2754.Contig1	--	--	--	--	--	-	-	-
	CL2754.Contig2	--	--	--	--	--	-	-	-
	CL2756.Contig1	--	--	--	--	--	-	-	-
	CL2756.Contig2	--	--	--	--	--	-	-	-
	CL2774.Contig1	--	--	--	--	--	-	-	-
	CL2774.Contig2	--	--	--	--	--	-	-	-
	CL2776.Contig1	--	--	--	--	--	-	-	-
	CL2776.Contig2	--	--	--	--	--	-	-	-
	CL2778.Contig1	--	--	--	--	--	-	-	-
	CL2784.Contig1	--	--	--	--	--	-	-	-
	CL2785.Contig1	--	--	--	--	--	-	-	-
	CL2805.Contig3	--	--	--	--	--	-	-	-
	CL2823.Contig1	--	--	--	--	--	-	-	-
	CL2823.Contig2	--	--	--	--	--	-	-	-
	CL2823.Contig3	--	--	--	--	--	-	-	-
	CL2860.Contig1	--	--	--	--	--	-	-	-
	CL2860.Contig2	--	--	--	--	--	-	-	-
	CL2867.Contig1	--	--	--	--	--	-	-	-
	CL2867.Contig2	--	--	--	--	--	-	-	-
	CL2868.Contig1	--	--	--	--	--	-	-	-
	CL2868.Contig2	--	--	--	--	--	-	-	-
	CL2874.Contig1	--	--	--	--	--	-	-	-
	CL288.Contig5	--	--	--	--	--	-	-	-
	CL2885.Contig1	--	--	--	--	--	-	-	-
	CL2885.Contig2	--	--	--	--	--	-	-	-
	CL2888.Contig1	--	--	--	--	--	-	-	-
	CL2905.Contig2	--	--	--	--	--	-	-	-
	CL2917.Contig1	--	--	--	--	--	-	-	-
	CL2917.Contig2	--	--	--	--	--	-	-	-
	CL2952.Contig1	--	--	--	--	--	-	-	-
	CL2952.Contig2	--	--	--	--	--	-	-	-
	CL2996.Contig1	--	--	--	--	--	-	-	-
	CL2996.Contig2	--	--	--	--	--	-	-	-
	CL3001.Contig1	--	--	--	--	--	-	-	-
	CL3001.Contig2	--	--	--	--	--	-	-	-
	CL3008.Contig1	--	--	--	--	--	-	-	-
	CL3008.Contig2	--	--	--	--	--	-	-	-
	CL301.Contig1	--	--	--	--	--	-	-	-
	CL301.Contig2	--	--	--	--	--	-	-	-
	CL3039.Contig1	--	--	--	--	--	-	-	-
	CL3044.Contig2	--	--	--	--	--	-	-	-
	CL3044.Contig3	--	--	--	--	--	-	-	-
	CL305.Contig2	--	--	--	--	--	-	-	-
	CL3066.Contig1	--	--	--	--	--	-	-	-
	CL3070.Contig1	--	--	--	--	--	-	-	-
	CL3093.Contig1	--	--	--	--	--	-	-	-
	CL3093.Contig2	--	--	--	--	--	-	-	-
	CL3099.Contig1	--	--	--	--	--	-	-	-
	CL3099.Contig2	--	--	--	--	--	-	-	-
	CL3124.Contig1	--	--	--	--	--	-	-	-
	CL3140.Contig1	--	--	--	--	--	-	-	-
	CL3140.Contig2	--	--	--	--	--	-	-	-
	CL3159.Contig1	--	--	--	--	--	-	-	-
	CL3171.Contig1	--	--	--	--	--	-	-	-
	CL3171.Contig2	--	--	--	--	--	-	-	-
	CL3182.Contig3	--	--	--	--	--	-	-	-
	CL3191.Contig1	--	--	--	--	--	-	-	-
	CL3191.Contig2	--	--	--	--	--	-	-	-
	CL3196.Contig1	--	--	--	--	--	-	-	-
	CL3196.Contig2	--	--	--	--	--	-	-	-
	CL3196.Contig3	--	--	--	--	--	-	-	-
	CL3196.Contig4	--	--	--	--	--	-	-	-
	CL3220.Contig1	--	--	--	--	--	-	-	-
	CL3227.Contig2	--	--	--	--	--	-	-	-
	CL3258.Contig2	--	--	--	--	--	-	-	-
	CL3258.Contig3	--	--	--	--	--	-	-	-
	CL3270.Contig1	--	--	--	--	--	-	-	-
	CL3270.Contig2	--	--	--	--	--	-	-	-
	CL3281.Contig1	--	--	--	--	--	-	-	-
	CL3281.Contig2	--	--	--	--	--	-	-	-
	CL3288.Contig1	--	--	--	--	--	-	-	-
	CL3288.Contig2	--	--	--	--	--	-	-	-
	CL3297.Contig1	--	--	--	--	--	-	-	-
	CL3297.Contig2	--	--	--	--	--	-	-	-
	CL330.Contig4	--	--	--	--	--	-	-	-
	CL330.Contig5	--	--	--	--	--	-	-	-
	CL330.Contig6	--	--	--	--	--	-	-	-
	CL3300.Contig3	--	--	--	--	--	-	-	-
	CL3320.Contig1	--	--	--	--	--	-	-	-
	CL3320.Contig2	--	--	--	--	--	-	-	-
	CL3320.Contig3	--	--	--	--	--	-	-	-
	CL3326.Contig1	--	--	--	--	--	-	-	-
	CL3326.Contig2	--	--	--	--	--	-	-	-
	CL3352.Contig1	--	--	--	--	--	-	-	-
	CL3352.Contig2	--	--	--	--	--	-	-	-
	CL3367.Contig1	--	--	--	--	--	-	-	-
	CL3367.Contig2	--	--	--	--	--	-	-	-
	CL3371.Contig1	--	--	--	--	--	-	-	-
	CL3371.Contig2	--	--	--	--	--	-	-	-
	CL3372.Contig1	--	--	--	--	--	-	-	-
	CL3372.Contig2	--	--	--	--	--	-	-	-
	CL3372.Contig3	--	--	--	--	--	-	-	-
	CL3383.Contig1	--	--	--	--	--	-	-	-
	CL3392.Contig1	--	--	--	--	--	-	-	-
	CL3418.Contig2	--	--	--	--	--	-	-	-
	CL3453.Contig1	--	--	--	--	--	-	-	-
	CL3472.Contig1	--	--	--	--	--	-	-	-
	CL3472.Contig2	--	--	--	--	--	-	-	-
	CL3477.Contig1	--	--	--	--	--	-	-	-
	CL3477.Contig2	--	--	--	--	--	-	-	-
	CL3480.Contig1	--	--	--	--	--	-	-	-
	CL3495.Contig1	--	--	--	--	--	-	-	-
	CL3495.Contig2	--	--	--	--	--	-	-	-
	CL35.Contig3	--	--	--	--	--	-	-	-
	CL3509.Contig1	--	--	--	--	--	-	-	-
	CL3509.Contig2	--	--	--	--	--	-	-	-
	CL3510.Contig1	--	--	--	--	--	-	-	-
	CL3512.Contig1	--	--	--	--	--	-	-	-
	CL3512.Contig2	--	--	--	--	--	-	-	-
	CL3533.Contig1	--	--	--	--	--	-	-	-
	CL3533.Contig2	--	--	--	--	--	-	-	-
	CL3542.Contig3	--	--	--	--	--	-	-	-
	CL3545.Contig1	--	--	--	--	--	-	-	-
	CL3545.Contig2	--	--	--	--	--	-	-	-
	CL3545.Contig3	--	--	--	--	--	-	-	-
	CL3546.Contig1	--	--	--	--	--	-	-	-
	CL3559.Contig1	--	--	--	--	--	-	-	-
	CL3567.Contig1	--	--	--	--	--	-	-	-
	CL3567.Contig4	--	--	--	--	--	-	-	-
	CL3567.Contig5	--	--	--	--	--	-	-	-
	CL3567.Contig8	--	--	--	--	--	-	-	-
	CL3576.Contig2	--	--	--	--	--	-	-	-
	CL360.Contig5	--	--	--	--	--	-	-	-
	CL3603.Contig1	--	--	--	--	--	-	-	-
	CL3615.Contig1	--	--	--	--	--	-	-	-
	CL3615.Contig2	--	--	--	--	--	-	-	-
	CL3615.Contig3	--	--	--	--	--	-	-	-
	CL3620.Contig1	--	--	--	--	--	-	-	-
	CL3620.Contig2	--	--	--	--	--	-	-	-
	CL365.Contig46	--	--	--	--	--	-	-	-
	CL3658.Contig2	--	--	--	--	--	-	-	-
	CL3666.Contig1	--	--	--	--	--	-	-	-
	CL3666.Contig2	--	--	--	--	--	-	-	-
	CL3673.Contig2	--	--	--	--	--	-	-	-
	CL3675.Contig1	--	--	--	--	--	-	-	-
	CL3690.Contig1	--	--	--	--	--	-	-	-
	CL3712.Contig2	--	--	--	--	--	-	-	-
	CL3715.Contig2	--	--	--	--	--	-	-	-
	CL3735.Contig1	--	--	--	--	--	-	-	-
	CL3735.Contig2	--	--	--	--	--	-	-	-
	CL374.Contig1	--	--	--	--	--	-	-	-
	CL374.Contig2	--	--	--	--	--	-	-	-
	CL3745.Contig1	--	--	--	--	--	-	-	-
	CL3745.Contig4	--	--	--	--	--	-	-	-
	CL3747.Contig1	--	--	--	--	--	-	-	-
	CL3747.Contig2	--	--	--	--	--	-	-	-
	CL3752.Contig1	--	--	--	--	--	-	-	-
	CL3752.Contig2	--	--	--	--	--	-	-	-
	CL3756.Contig2	--	--	--	--	--	-	-	-
	CL3760.Contig1	--	--	--	--	--	-	-	-
	CL3760.Contig2	--	--	--	--	--	-	-	-
	CL3765.Contig1	--	--	--	--	--	-	-	-
	CL377.Contig1	--	--	--	--	--	-	-	-
	CL380.Contig1	--	--	--	--	--	-	-	-
	CL380.Contig2	--	--	--	--	--	-	-	-
	CL380.Contig3	--	--	--	--	--	-	-	-
	CL380.Contig4	--	--	--	--	--	-	-	-
	CL380.Contig5	--	--	--	--	--	-	-	-
	CL380.Contig6	--	--	--	--	--	-	-	-
	CL380.Contig7	--	--	--	--	--	-	-	-
	CL3815.Contig1	--	--	--	--	--	-	-	-
	CL3815.Contig2	--	--	--	--	--	-	-	-
	CL3816.Contig1	--	--	--	--	--	-	-	-
	CL3833.Contig1	--	--	--	--	--	-	-	-
	CL3833.Contig2	--	--	--	--	--	-	-	-
	CL3847.Contig1	--	--	--	--	--	-	-	-
	CL3847.Contig2	--	--	--	--	--	-	-	-
	CL385.Contig1	--	--	--	--	--	-	-	-
	CL3850.Contig1	--	--	--	--	--	-	-	-
	CL3851.Contig1	--	--	--	--	--	-	-	-
	CL3859.Contig1	--	--	--	--	--	-	-	-
	CL3864.Contig1	--	--	--	--	--	-	-	-
	CL3868.Contig1	--	--	--	--	--	-	-	-
	CL3875.Contig1	--	--	--	--	--	-	-	-
	CL3885.Contig2	--	--	--	--	--	-	-	-
	CL3888.Contig1	--	--	--	--	--	-	-	-
	CL3888.Contig2	--	--	--	--	--	-	-	-
	CL3890.Contig1	--	--	--	--	--	-	-	-
	CL3895.Contig1	--	--	--	--	--	-	-	-
	CL390.Contig1	--	--	--	--	--	-	-	-
	CL3911.Contig1	--	--	--	--	--	-	-	-
	CL392.Contig3	--	--	--	--	--	-	-	-
	CL3921.Contig1	--	--	--	--	--	-	-	-
	CL3929.Contig1	--	--	--	--	--	-	-	-
	CL3929.Contig2	--	--	--	--	--	-	-	-
	CL3935.Contig1	--	--	--	--	--	-	-	-
	CL3938.Contig1	--	--	--	--	--	-	-	-
	CL3960.Contig1	--	--	--	--	--	-	-	-
	CL3973.Contig1	--	--	--	--	--	-	-	-
	CL3982.Contig1	--	--	--	--	--	-	-	-
	CL3982.Contig2	--	--	--	--	--	-	-	-
	CL3989.Contig1	--	--	--	--	--	-	-	-
	CL3989.Contig2	--	--	--	--	--	-	-	-
	CL3996.Contig1	--	--	--	--	--	-	-	-
	CL4002.Contig1	--	--	--	--	--	-	-	-
	CL4002.Contig2	--	--	--	--	--	-	-	-
	CL4047.Contig1	--	--	--	--	--	-	-	-
	CL4047.Contig2	--	--	--	--	--	-	-	-
	CL4070.Contig2	--	--	--	--	--	-	-	-
	CL4072.Contig1	--	--	--	--	--	-	-	-
	CL4072.Contig2	--	--	--	--	--	-	-	-
	CL4089.Contig1	--	--	--	--	--	-	-	-
	CL4100.Contig1	--	--	--	--	--	-	-	-
	CL4100.Contig2	--	--	--	--	--	-	-	-
	CL4111.Contig1	--	--	--	--	--	-	-	-
	CL4111.Contig2	--	--	--	--	--	-	-	-
	CL4117.Contig1	--	--	--	--	--	-	-	-
	CL4128.Contig1	--	--	--	--	--	-	-	-
	CL4136.Contig1	--	--	--	--	--	-	-	-
	CL4140.Contig1	--	--	--	--	--	-	-	-
	CL4140.Contig2	--	--	--	--	--	-	-	-
	CL4148.Contig1	--	--	--	--	--	-	-	-
	CL4148.Contig2	--	--	--	--	--	-	-	-
	CL4152.Contig1	--	--	--	--	--	-	-	-
	CL4162.Contig1	--	--	--	--	--	-	-	-
	CL4187.Contig2	--	--	--	--	--	-	-	-
	CL4193.Contig1	--	--	--	--	--	-	-	-
	CL4194.Contig1	--	--	--	--	--	-	-	-
	CL4195.Contig1	--	--	--	--	--	-	-	-
	CL42.Contig2	--	--	--	--	--	-	-	-
	CL4205.Contig1	--	--	--	--	--	-	-	-
	CL423.Contig10	--	--	--	--	--	-	-	-
	CL423.Contig11	--	--	--	--	--	-	-	-
	CL423.Contig12	--	--	--	--	--	-	-	-
	CL423.Contig13	--	--	--	--	--	-	-	-
	CL423.Contig14	--	--	--	--	--	-	-	-
	CL423.Contig15	--	--	--	--	--	-	-	-
	CL423.Contig17	--	--	--	--	--	-	-	-
	CL423.Contig18	--	--	--	--	--	-	-	-
	CL423.Contig1	--	--	--	--	--	-	-	-
	CL423.Contig9	--	--	--	--	--	-	-	-
	CL4261.Contig3	--	--	--	--	--	-	-	-
	CL4273.Contig2	--	--	--	--	--	-	-	-
	CL4274.Contig1	--	--	--	--	--	-	-	-
	CL4274.Contig2	--	--	--	--	--	-	-	-
	CL428.Contig1	--	--	--	--	--	-	-	-
	CL428.Contig21	--	--	--	--	--	-	-	-
	CL428.Contig22	--	--	--	--	--	-	-	-
	CL428.Contig23	--	--	--	--	--	-	-	-
	CL428.Contig24	--	--	--	--	--	-	-	-
	CL428.Contig25	--	--	--	--	--	-	-	-
	CL428.Contig26	--	--	--	--	--	-	-	-
	CL428.Contig27	--	--	--	--	--	-	-	-
	CL428.Contig8	--	--	--	--	--	-	-	-
	CL428.Contig9	--	--	--	--	--	-	-	-
	CL4301.Contig1	--	--	--	--	--	-	-	-
	CL4321.Contig1	--	--	--	--	--	-	-	-
	CL4321.Contig2	--	--	--	--	--	-	-	-
	CL433.Contig1	--	--	--	--	--	-	-	-
	CL433.Contig3	--	--	--	--	--	-	-	-
	CL433.Contig4	--	--	--	--	--	-	-	-
	CL433.Contig5	--	--	--	--	--	-	-	-
	CL433.Contig6	--	--	--	--	--	-	-	-
	CL433.Contig7	--	--	--	--	--	-	-	-
	CL433.Contig8	--	--	--	--	--	-	-	-
	CL433.Contig9	--	--	--	--	--	-	-	-
	CL4341.Contig1	--	--	--	--	--	-	-	-
	CL4361.Contig1	--	--	--	--	--	-	-	-
	CL4364.Contig1	--	--	--	--	--	-	-	-
	CL4377.Contig1	--	--	--	--	--	-	-	-
	CL4384.Contig3	--	--	--	--	--	-	-	-
	CL4387.Contig1	--	--	--	--	--	-	-	-
	CL439.Contig1	--	--	--	--	--	-	-	-
	CL440.Contig1	--	--	--	--	--	-	-	-
	CL4415.Contig2	--	--	--	--	--	-	-	-
	CL4419.Contig1	--	--	--	--	--	-	-	-
	CL4419.Contig2	--	--	--	--	--	-	-	-
	CL4422.Contig1	--	--	--	--	--	-	-	-
	CL4422.Contig2	--	--	--	--	--	-	-	-
	CL4425.Contig2	--	--	--	--	--	-	-	-
	CL4427.Contig4	--	--	--	--	--	-	-	-
	CL4430.Contig1	--	--	--	--	--	-	-	-
	CL4430.Contig2	--	--	--	--	--	-	-	-
	CL4437.Contig1	--	--	--	--	--	-	-	-
	CL4437.Contig2	--	--	--	--	--	-	-	-
	CL4447.Contig1	--	--	--	--	--	-	-	-
	CL4447.Contig2	--	--	--	--	--	-	-	-
	CL4449.Contig2	--	--	--	--	--	-	-	-
	CL4466.Contig1	--	--	--	--	--	-	-	-
	CL4476.Contig2	--	--	--	--	--	-	-	-
	CL4478.Contig1	--	--	--	--	--	-	-	-
	CL448.Contig3	--	--	--	--	--	-	-	-
	CL4507.Contig1	--	--	--	--	--	-	-	-
	CL4507.Contig2	--	--	--	--	--	-	-	-
	CL4543.Contig1	--	--	--	--	--	-	-	-
	CL4543.Contig2	--	--	--	--	--	-	-	-
	CL4554.Contig1	--	--	--	--	--	-	-	-
	CL4554.Contig2	--	--	--	--	--	-	-	-
	CL4564.Contig1	--	--	--	--	--	-	-	-
	CL4594.Contig1	--	--	--	--	--	-	-	-
	CL470.Contig1	--	--	--	--	--	-	-	-
	CL470.Contig2	--	--	--	--	--	-	-	-
	CL4717.Contig1	--	--	--	--	--	-	-	-
	CL4717.Contig2	--	--	--	--	--	-	-	-
	CL4718.Contig2	--	--	--	--	--	-	-	-
	CL4720.Contig2	--	--	--	--	--	-	-	-
	CL4732.Contig1	--	--	--	--	--	-	-	-
	CL4751.Contig1	--	--	--	--	--	-	-	-
	CL4767.Contig1	--	--	--	--	--	-	-	-
	CL4767.Contig2	--	--	--	--	--	-	-	-
	CL4787.Contig1	--	--	--	--	--	-	-	-
	CL4787.Contig2	--	--	--	--	--	-	-	-
	CL4795.Contig3	--	--	--	--	--	-	-	-
	CL4799.Contig1	--	--	--	--	--	-	-	-
	CL4799.Contig2	--	--	--	--	--	-	-	-
	CL4804.Contig1	--	--	--	--	--	-	-	-
	CL4804.Contig2	--	--	--	--	--	-	-	-
	CL4806.Contig1	--	--	--	--	--	-	-	-
	CL4808.Contig2	--	--	--	--	--	-	-	-
	CL4811.Contig1	--	--	--	--	--	-	-	-
	CL4818.Contig1	--	--	--	--	--	-	-	-
	CL483.Contig10	--	--	--	--	--	-	-	-
	CL483.Contig8	--	--	--	--	--	-	-	-
	CL483.Contig9	--	--	--	--	--	-	-	-
	CL4835.Contig1	--	--	--	--	--	-	-	-
	CL4837.Contig1	--	--	--	--	--	-	-	-
	CL4837.Contig2	--	--	--	--	--	-	-	-
	CL4848.Contig1	--	--	--	--	--	-	-	-
	CL4859.Contig1	--	--	--	--	--	-	-	-
	CL4860.Contig1	--	--	--	--	--	-	-	-
	CL4864.Contig1	--	--	--	--	--	-	-	-
	CL4864.Contig2	--	--	--	--	--	-	-	-
	CL4865.Contig1	--	--	--	--	--	-	-	-
	CL4865.Contig2	--	--	--	--	--	-	-	-
	CL4898.Contig1	--	--	--	--	--	-	-	-
	CL4903.Contig1	--	--	--	--	--	-	-	-
	CL4905.Contig1	--	--	--	--	--	-	-	-
	CL4905.Contig2	--	--	--	--	--	-	-	-
	CL4908.Contig1	--	--	--	--	--	-	-	-
	CL4908.Contig2	--	--	--	--	--	-	-	-
	CL4919.Contig2	--	--	--	--	--	-	-	-
	CL4941.Contig1	--	--	--	--	--	-	-	-
	CL4941.Contig2	--	--	--	--	--	-	-	-
	CL4975.Contig1	--	--	--	--	--	-	-	-
	CL4975.Contig2	--	--	--	--	--	-	-	-
	CL4977.Contig1	--	--	--	--	--	-	-	-
	CL4977.Contig2	--	--	--	--	--	-	-	-
	CL4979.Contig2	--	--	--	--	--	-	-	-
	CL4979.Contig3	--	--	--	--	--	-	-	-
	CL4992.Contig1	--	--	--	--	--	-	-	-
	CL5002.Contig1	--	--	--	--	--	-	-	-
	CL5002.Contig2	--	--	--	--	--	-	-	-
	CL5013.Contig1	--	--	--	--	--	-	-	-
	CL5013.Contig3	--	--	--	--	--	-	-	-
	CL5015.Contig1	--	--	--	--	--	-	-	-
	CL5015.Contig2	--	--	--	--	--	-	-	-
	CL5016.Contig2	--	--	--	--	--	-	-	-
	CL5016.Contig3	--	--	--	--	--	-	-	-
	CL5027.Contig1	--	--	--	--	--	-	-	-
	CL5033.Contig1	--	--	--	--	--	-	-	-
	CL5033.Contig2	--	--	--	--	--	-	-	-
	CL5043.Contig1	--	--	--	--	--	-	-	-
	CL5043.Contig2	--	--	--	--	--	-	-	-
	CL5063.Contig1	--	--	--	--	--	-	-	-
	CL5073.Contig2	--	--	--	--	--	-	-	-
	CL5089.Contig1	--	--	--	--	--	-	-	-
	CL5089.Contig2	--	--	--	--	--	-	-	-
	CL5091.Contig1	--	--	--	--	--	-	-	-
	CL5091.Contig2	--	--	--	--	--	-	-	-
	CL5096.Contig1	--	--	--	--	--	-	-	-
	CL5097.Contig1	--	--	--	--	--	-	-	-
	CL5104.Contig1	--	--	--	--	--	-	-	-
	CL5111.Contig1	--	--	--	--	--	-	-	-
	CL5128.Contig1	--	--	--	--	--	-	-	-
	CL513.Contig22	--	--	--	--	--	-	-	-
	CL5132.Contig1	--	--	--	--	--	-	-	-
	CL5132.Contig2	--	--	--	--	--	-	-	-
	CL5133.Contig1	--	--	--	--	--	-	-	-
	CL5133.Contig2	--	--	--	--	--	-	-	-
	CL5136.Contig1	--	--	--	--	--	-	-	-
	CL5141.Contig2	--	--	--	--	--	-	-	-
	CL5146.Contig2	--	--	--	--	--	-	-	-
	CL5154.Contig1	--	--	--	--	--	-	-	-
	CL5155.Contig2	--	--	--	--	--	-	-	-
	CL5160.Contig1	--	--	--	--	--	-	-	-
	CL5160.Contig2	--	--	--	--	--	-	-	-
	CL5162.Contig1	--	--	--	--	--	-	-	-
	CL5162.Contig2	--	--	--	--	--	-	-	-
	CL5175.Contig1	--	--	--	--	--	-	-	-
	CL5175.Contig2	--	--	--	--	--	-	-	-
	CL5191.Contig1	--	--	--	--	--	-	-	-
	CL5204.Contig1	--	--	--	--	--	-	-	-
	CL5204.Contig2	--	--	--	--	--	-	-	-
	CL5217.Contig1	--	--	--	--	--	-	-	-
	CL5217.Contig2	--	--	--	--	--	-	-	-
	CL5217.Contig3	--	--	--	--	--	-	-	-
	CL5228.Contig1	--	--	--	--	--	-	-	-
	CL5233.Contig1	--	--	--	--	--	-	-	-
	CL5233.Contig2	--	--	--	--	--	-	-	-
	CL5241.Contig1	--	--	--	--	--	-	-	-
	CL5266.Contig1	--	--	--	--	--	-	-	-
	CL5266.Contig2	--	--	--	--	--	-	-	-
	CL5271.Contig1	--	--	--	--	--	-	-	-
	CL5272.Contig1	--	--	--	--	--	-	-	-
	CL5291.Contig1	--	--	--	--	--	-	-	-
	CL5291.Contig2	--	--	--	--	--	-	-	-
	CL5295.Contig2	--	--	--	--	--	-	-	-
	CL5299.Contig1	--	--	--	--	--	-	-	-
	CL5299.Contig2	--	--	--	--	--	-	-	-
	CL5312.Contig1	--	--	--	--	--	-	-	-
	CL5330.Contig1	--	--	--	--	--	-	-	-
	CL5336.Contig1	--	--	--	--	--	-	-	-
	CL5357.Contig1	--	--	--	--	--	-	-	-
	CL5357.Contig2	--	--	--	--	--	-	-	-
	CL5369.Contig1	--	--	--	--	--	-	-	-
	CL5369.Contig2	--	--	--	--	--	-	-	-
	CL5408.Contig2	--	--	--	--	--	-	-	-
	CL5418.Contig2	--	--	--	--	--	-	-	-
	CL5437.Contig1	--	--	--	--	--	-	-	-
	CL5443.Contig1	--	--	--	--	--	-	-	-
	CL5446.Contig2	--	--	--	--	--	-	-	-
	CL5450.Contig1	--	--	--	--	--	-	-	-
	CL5450.Contig2	--	--	--	--	--	-	-	-
	CL5473.Contig1	--	--	--	--	--	-	-	-
	CL5476.Contig1	--	--	--	--	--	-	-	-
	CL5476.Contig2	--	--	--	--	--	-	-	-
	CL5479.Contig3	--	--	--	--	--	-	-	-
	CL5481.Contig1	--	--	--	--	--	-	-	-
	CL5481.Contig2	--	--	--	--	--	-	-	-
	CL5481.Contig3	--	--	--	--	--	-	-	-
	CL5481.Contig4	--	--	--	--	--	-	-	-
	CL5510.Contig1	--	--	--	--	--	-	-	-
	CL5519.Contig1	--	--	--	--	--	-	-	-
	CL5521.Contig1	--	--	--	--	--	-	-	-
	CL5525.Contig1	--	--	--	--	--	-	-	-
	CL5529.Contig1	--	--	--	--	--	-	-	-
	CL5530.Contig1	--	--	--	--	--	-	-	-
	CL5530.Contig2	--	--	--	--	--	-	-	-
	CL5537.Contig3	--	--	--	--	--	-	-	-
	CL5543.Contig1	--	--	--	--	--	-	-	-
	CL5543.Contig2	--	--	--	--	--	-	-	-
	CL5545.Contig1	--	--	--	--	--	-	-	-
	CL5545.Contig2	--	--	--	--	--	-	-	-
	CL5554.Contig1	--	--	--	--	--	-	-	-
	CL5561.Contig1	--	--	--	--	--	-	-	-
	CL5564.Contig1	--	--	--	--	--	-	-	-
	CL5565.Contig1	--	--	--	--	--	-	-	-
	CL5574.Contig1	--	--	--	--	--	-	-	-
	CL5581.Contig1	--	--	--	--	--	-	-	-
	CL5581.Contig2	--	--	--	--	--	-	-	-
	CL5586.Contig1	--	--	--	--	--	-	-	-
	CL5586.Contig2	--	--	--	--	--	-	-	-
	CL5595.Contig2	--	--	--	--	--	-	-	-
	CL5598.Contig1	--	--	--	--	--	-	-	-
	CL5598.Contig2	--	--	--	--	--	-	-	-
	CL5599.Contig1	--	--	--	--	--	-	-	-
	CL5609.Contig1	--	--	--	--	--	-	-	-
	CL5612.Contig1	--	--	--	--	--	-	-	-
	CL5625.Contig2	--	--	--	--	--	-	-	-
	CL5658.Contig1	--	--	--	--	--	-	-	-
	CL5664.Contig1	--	--	--	--	--	-	-	-
	CL5667.Contig3	--	--	--	--	--	-	-	-
	CL5672.Contig1	--	--	--	--	--	-	-	-
	CL5672.Contig2	--	--	--	--	--	-	-	-
	CL5679.Contig1	--	--	--	--	--	-	-	-
	CL5688.Contig1	--	--	--	--	--	-	-	-
	CL5688.Contig2	--	--	--	--	--	-	-	-
	CL5701.Contig1	--	--	--	--	--	-	-	-
	CL5701.Contig2	--	--	--	--	--	-	-	-
	CL5708.Contig1	--	--	--	--	--	-	-	-
	CL5708.Contig2	--	--	--	--	--	-	-	-
	CL5716.Contig2	--	--	--	--	--	-	-	-
	CL5716.Contig3	--	--	--	--	--	-	-	-
	CL5725.Contig1	--	--	--	--	--	-	-	-
	CL5725.Contig2	--	--	--	--	--	-	-	-
	CL5731.Contig1	--	--	--	--	--	-	-	-
	CL5731.Contig2	--	--	--	--	--	-	-	-
	CL5733.Contig1	--	--	--	--	--	-	-	-
	CL5733.Contig2	--	--	--	--	--	-	-	-
	CL5735.Contig1	--	--	--	--	--	-	-	-
	CL5735.Contig2	--	--	--	--	--	-	-	-
	CL5735.Contig3	--	--	--	--	--	-	-	-
	CL5760.Contig1	--	--	--	--	--	-	-	-
	CL5764.Contig1	--	--	--	--	--	-	-	-
	CL5765.Contig1	--	--	--	--	--	-	-	-
	CL5765.Contig2	--	--	--	--	--	-	-	-
	CL5769.Contig1	--	--	--	--	--	-	-	-
	CL5769.Contig2	--	--	--	--	--	-	-	-
	CL5806.Contig2	--	--	--	--	--	-	-	-
	CL5817.Contig2	--	--	--	--	--	-	-	-
	CL5823.Contig1	--	--	--	--	--	-	-	-
	CL5841.Contig9	--	--	--	--	--	-	-	-
	CL5846.Contig3	--	--	--	--	--	-	-	-
	CL5876.Contig1	--	--	--	--	--	-	-	-
	CL5876.Contig2	--	--	--	--	--	-	-	-
	CL5877.Contig1	--	--	--	--	--	-	-	-
	CL591.Contig1	--	--	--	--	--	-	-	-
	CL591.Contig2	--	--	--	--	--	-	-	-
	CL5913.Contig1	--	--	--	--	--	-	-	-
	CL5913.Contig2	--	--	--	--	--	-	-	-
	CL5917.Contig1	--	--	--	--	--	-	-	-
	CL592.Contig1	--	--	--	--	--	-	-	-
	CL592.Contig2	--	--	--	--	--	-	-	-
	CL5920.Contig11	--	--	--	--	--	-	-	-
	CL5954.Contig1	--	--	--	--	--	-	-	-
	CL5954.Contig2	--	--	--	--	--	-	-	-
	CL5956.Contig2	--	--	--	--	--	-	-	-
	CL5961.Contig1	--	--	--	--	--	-	-	-
	CL5962.Contig1	--	--	--	--	--	-	-	-
	CL5962.Contig2	--	--	--	--	--	-	-	-
	CL6001.Contig1	--	--	--	--	--	-	-	-
	CL6010.Contig1	--	--	--	--	--	-	-	-
	CL6020.Contig1	--	--	--	--	--	-	-	-
	CL6020.Contig2	--	--	--	--	--	-	-	-
	CL6038.Contig1	--	--	--	--	--	-	-	-
	CL6038.Contig2	--	--	--	--	--	-	-	-
	CL6039.Contig1	--	--	--	--	--	-	-	-
	CL6039.Contig2	--	--	--	--	--	-	-	-
	CL6039.Contig3	--	--	--	--	--	-	-	-
	CL611.Contig2	--	--	--	--	--	-	-	-
	CL617.Contig1	--	--	--	--	--	-	-	-
	CL617.Contig2	--	--	--	--	--	-	-	-
	CL617.Contig3	--	--	--	--	--	-	-	-
	CL682.Contig14	hypothetical protein CLF_100574 [Clonorchis sinensis]	--	Myb-like protein X OS=Dictyostelium discoideum GN=mybX PE=3 SV=1	--	--	-	-	-
	CL685.Contig1	--	--	--	--	--	-	-	-
	CL695.Contig2	--	--	--	--	--	-	-	-
	CL706.Contig2	--	--	--	--	--	-	-	-
	CL706.Contig4	--	--	--	--	--	-	-	-
	CL752.Contig1	--	--	--	--	--	-	-	-
	CL752.Contig2	--	--	--	--	--	-	-	-
	CL755.Contig1	--	--	--	--	--	-	-	-
	CL759.Contig4	--	--	--	--	--	-	-	-
	CL761.Contig1	--	--	--	--	--	-	-	-
	CL761.Contig2	--	--	--	--	--	-	-	-
	CL78.Contig1	--	--	--	--	--	-	-	-
	CL78.Contig2	--	--	--	--	--	-	-	-
	CL780.Contig2	--	--	--	--	--	-	-	-
	CL782.Contig1	--	--	--	--	--	-	-	-
	CL785.Contig4	--	--	--	--	--	-	-	-
	CL799.Contig1	--	--	--	--	--	-	-	-
	CL799.Contig2	--	--	--	--	--	-	-	-
	CL803.Contig3	--	--	--	--	--	-	-	-
	CL834.Contig2	--	--	--	--	--	-	-	-
	CL837.Contig1	--	--	--	--	--	-	-	-
	CL84.Contig1	--	--	--	--	--	-	-	-
	CL84.Contig2	--	--	--	--	--	-	-	-
	CL84.Contig3	--	--	--	--	--	-	-	-
	CL84.Contig4	--	--	--	--	--	-	-	-
	CL857.Contig1	--	--	--	--	--	-	-	-
	CL867.Contig2	--	--	--	--	--	-	-	-
	CL881.Contig1	--	--	--	--	--	-	-	-
	CL881.Contig2	--	--	--	--	--	-	-	-
	CL891.Contig2	--	--	--	--	--	-	-	-
	CL906.Contig1	--	--	--	--	--	-	-	-
	CL906.Contig2	--	--	--	--	--	-	-	-
	CL911.Contig9	--	--	--	--	--	-	-	-
	CL912.Contig1	--	--	--	--	--	-	-	-
	CL912.Contig2	--	--	--	--	--	-	-	-
	CL949.Contig1	--	--	--	--	--	-	-	-
	CL949.Contig2	--	--	--	--	--	-	-	-
	CL949.Contig3	--	--	--	--	--	-	-	-
	CL949.Contig4	--	--	--	--	--	-	-	-
	CL949.Contig5	--	--	--	--	--	-	-	-
	CL952.Contig1	--	--	--	--	--	-	-	-
	CL958.Contig2	--	--	--	--	--	-	-	-
	CL969.Contig1	--	--	--	--	--	-	-	-
	CL969.Contig2	--	--	--	--	--	-	-	-
	CL98.Contig1	--	--	--	--	--	-	-	-
	CL98.Contig2	--	--	--	--	--	-	-	-
	CL98.Contig3	--	--	--	--	--	-	-	-
	CL989.Contig3	--	--	--	--	--	-	-	-
	Unigene10001	--	--	--	--	--	-	-	-
	Unigene10002	--	--	--	--	--	-	-	-
	Unigene10009	--	--	--	--	--	-	-	-
	Unigene1000	--	--	--	--	--	-	-	-
	Unigene10011	--	--	--	--	--	-	-	-
	Unigene10015	--	--	--	--	--	-	-	-
	Unigene10017	--	--	--	--	--	-	-	-
	Unigene1001	--	--	--	--	--	-	-	-
	Unigene10022	--	--	--	--	--	-	-	-
	Unigene10024	--	--	--	--	--	-	-	-
	Unigene10035	--	--	--	--	--	-	-	-
	Unigene10042	--	--	--	--	--	-	-	-
	Unigene10044	--	--	--	--	--	-	-	-
	Unigene10047	--	--	--	--	--	-	-	-
	Unigene10059	--	--	--	--	--	-	-	-
	Unigene1005	--	--	--	--	--	-	-	-
	Unigene10060	--	--	--	--	--	-	-	-
	Unigene10062	--	--	--	--	--	-	-	-
	Unigene10065	--	--	--	--	--	-	-	-
	Unigene10070	--	--	--	--	--	-	-	-
	Unigene10071	--	--	--	--	--	-	-	-
	Unigene10077	--	--	--	--	--	-	-	-
	Unigene10082	--	--	--	--	--	-	-	-
	Unigene10084	--	--	--	--	--	-	-	-
	Unigene10085	--	--	--	--	--	-	-	-
	Unigene10087	--	--	--	--	--	-	-	-
	Unigene10092	--	--	--	--	--	-	-	-
	Unigene10094	--	--	--	--	--	-	-	-
	Unigene10095	--	--	--	--	--	-	-	-
	Unigene10096	--	--	--	--	--	-	-	-
	Unigene10098	--	--	--	--	--	-	-	-
	Unigene10099	--	--	--	--	--	-	-	-
	Unigene1009	--	--	--	--	--	-	-	-
	Unigene10100	--	--	--	--	--	-	-	-
	Unigene10101	--	--	--	--	--	-	-	-
	Unigene10103	--	--	--	--	--	-	-	-
	Unigene10106	--	--	--	--	--	-	-	-
	Unigene10107	--	--	--	--	--	-	-	-
	Unigene10108	--	--	--	--	--	-	-	-
	Unigene10109	--	--	--	--	--	-	-	-
	Unigene10111	--	--	--	--	--	-	-	-
	Unigene10112	--	--	--	--	--	-	-	-
	Unigene10117	--	--	--	--	--	-	-	-
	Unigene10119	--	--	--	--	--	-	-	-
	Unigene10120	--	--	--	--	--	-	-	-
	Unigene10122	--	--	--	--	--	-	-	-
	Unigene1012	--	--	--	--	--	-	-	-
	Unigene10132	--	--	--	--	--	-	-	-
	Unigene10136	--	--	--	--	--	-	-	-
	Unigene1013	--	--	--	--	--	-	-	-
	Unigene10142	--	--	--	--	--	-	-	-
	Unigene10144	--	--	--	--	--	-	-	-
	Unigene10170	--	--	--	--	--	-	-	-
	Unigene1017	--	--	--	--	--	-	-	-
	Unigene10207	--	--	--	--	--	-	-	-
	Unigene10212	--	--	--	--	--	-	-	-
	Unigene10238	--	--	--	--	--	-	-	-
	Unigene10241	--	--	--	--	--	-	-	-
	Unigene10249	--	--	--	--	--	-	-	-
	Unigene1024	--	--	--	--	--	-	-	-
	Unigene1026	--	--	--	--	--	-	-	-
	Unigene1027	--	--	--	--	--	-	-	-
	Unigene10281	--	--	--	--	--	-	-	-
	Unigene10282	--	--	--	--	--	-	-	-
	Unigene10291	hypothetical protein LOAG_16213 [Loa loa]	--	--	--	--	-	-	-
	Unigene1029	--	--	--	--	--	-	-	-
	Unigene10308	--	--	--	--	--	-	-	-
	Unigene10323	--	--	--	--	--	-	-	-
	Unigene10331	--	--	--	--	--	-	-	-
	Unigene1033	--	--	--	--	--	-	-	-
	Unigene10341	--	--	--	--	--	-	-	-
	Unigene10346	--	--	--	--	--	-	-	-
	Unigene10358	--	--	--	--	--	-	-	-
	Unigene1035	--	--	--	--	--	-	-	-
	Unigene10370	--	--	--	--	--	-	-	-
	Unigene10371	--	--	--	--	--	-	-	-
	Unigene10373	--	--	--	--	--	-	-	-
	Unigene1037	--	--	--	--	--	-	-	-
	Unigene10381	--	--	--	--	--	-	-	-
	Unigene10383	--	--	--	--	--	-	-	-
	Unigene10389	--	--	--	--	--	-	-	-
	Unigene1038	--	--	--	--	--	-	-	-
	Unigene1039	--	--	--	--	--	-	-	-
	Unigene10404	--	--	--	--	--	-	-	-
	Unigene10407	--	--	--	--	--	-	-	-
	Unigene1040	--	--	--	--	--	-	-	-
	Unigene10414	--	--	--	--	--	-	-	-
	Unigene10427	--	--	--	--	--	-	-	-
	Unigene1043	--	--	--	--	--	-	-	-
	Unigene10441	--	--	--	--	--	-	-	-
	Unigene1044	--	--	--	--	--	-	-	-
	Unigene10451	--	--	--	--	--	-	-	-
	Unigene1045	--	--	--	--	--	-	-	-
	Unigene10461	--	--	--	--	--	-	-	-
	Unigene10462	--	--	--	--	--	-	-	-
	Unigene10465	--	--	--	--	--	-	-	-
	Unigene10473	--	--	--	--	--	-	-	-
	Unigene10480	--	--	--	--	--	-	-	-
	Unigene10481	--	--	--	--	--	-	-	-
	Unigene10482	--	--	--	--	--	-	-	-
	Unigene1048	--	--	--	--	--	-	-	-
	Unigene10491	--	--	--	--	--	-	-	-
	Unigene10494	--	--	--	--	--	-	-	-
	Unigene10495	--	--	--	--	--	-	-	-
	Unigene10496	--	--	--	--	--	-	-	-
	Unigene1049	--	--	--	--	--	-	-	-
	Unigene10503	--	--	--	--	--	-	-	-
	Unigene10510	--	--	--	--	--	-	-	-
	Unigene10514	--	--	--	--	--	-	-	-
	Unigene1051	--	--	--	--	--	-	-	-
	Unigene10522	--	--	--	--	--	-	-	-
	Unigene10524	--	--	--	--	--	-	-	-
	Unigene10528	--	--	--	--	--	-	-	-
	Unigene1052	--	--	--	--	--	-	-	-
	Unigene10536	--	--	--	--	--	-	-	-
	Unigene10537	--	--	--	--	--	-	-	-
	Unigene10538	--	--	--	--	--	-	-	-
	Unigene10540	--	--	--	--	--	-	-	-
	Unigene10548	--	--	--	--	--	-	-	-
	Unigene10549	--	--	--	--	--	-	-	-
	Unigene1054	--	--	--	--	--	-	-	-
	Unigene10554	--	--	--	--	--	-	-	-
	Unigene10556	--	--	--	--	--	-	-	-
	Unigene1055	--	--	--	--	--	-	-	-
	Unigene10569	--	--	--	--	--	-	-	-
	Unigene10571	--	--	--	--	--	-	-	-
	Unigene10577	--	--	--	--	--	-	-	-
	Unigene10578	--	--	--	--	--	-	-	-
	Unigene10583	--	--	--	--	--	-	-	-
	Unigene10587	--	--	--	--	--	-	-	-
	Unigene1058	--	--	--	--	--	-	-	-
	Unigene10598	--	--	--	--	--	-	-	-
	Unigene10605	--	--	--	--	--	-	-	-
	Unigene1060	--	--	--	--	--	-	-	-
	Unigene10611	--	--	--	--	--	-	-	-
	Unigene10615	--	--	--	--	--	-	-	-
	Unigene10618	--	--	--	--	--	-	-	-
	Unigene10620	--	--	--	--	--	-	-	-
	Unigene10624	--	--	--	--	--	-	-	-
	Unigene1062	--	--	--	--	--	-	-	-
	Unigene10630	--	--	--	--	--	-	-	-
	Unigene10632	--	--	--	--	--	-	-	-
	Unigene10635	--	--	--	--	--	-	-	-
	Unigene10636	--	--	--	--	--	-	-	-
	Unigene10637	--	--	--	--	--	-	-	-
	Unigene1063	--	--	--	--	--	-	-	-
	Unigene10646	hypothetical protein SINV_03020 [Solenopsis invicta]	--	Jerky protein homolog-like OS=Homo sapiens GN=JRKL PE=2 SV=2	--	--	-	-	-
	Unigene10649	--	--	--	--	--	-	-	-
	Unigene1064	--	--	--	--	--	-	-	-
	Unigene1065	--	--	--	--	--	-	-	-
	Unigene10662	--	--	--	--	--	-	-	-
	Unigene10675	--	--	--	--	--	-	-	-
	Unigene1067	--	--	--	--	--	-	-	-
	Unigene10680	--	--	--	--	--	-	-	-
	Unigene10683	--	--	--	--	--	-	-	-
	Unigene10687	--	--	--	--	--	-	-	-
	Unigene10688	--	--	--	--	--	-	-	-
	Unigene10698	--	--	--	--	--	-	-	-
	Unigene10699	--	--	--	--	--	-	-	-
	Unigene1069	--	--	--	--	--	-	-	-
	Unigene10706	--	--	--	--	--	-	-	-
	Unigene10708	--	--	--	--	--	-	-	-
	Unigene1070	--	--	--	--	--	-	-	-
	Unigene10718	--	--	--	--	--	-	-	-
	Unigene1071	--	--	--	--	--	-	-	-
	Unigene10720	--	--	--	--	--	-	-	-
	Unigene10723	--	--	--	--	--	-	-	-
	Unigene10725	--	--	--	--	--	-	-	-
	Unigene10726	--	--	--	--	--	-	-	-
	Unigene1072	--	--	--	--	--	-	-	-
	Unigene10736	--	--	--	--	--	-	-	-
	Unigene10739	--	--	--	--	--	-	-	-
	Unigene1073	--	--	--	--	--	-	-	-
	Unigene10741	--	--	--	--	--	-	-	-
	Unigene10742	--	--	--	--	--	-	-	-
	Unigene10745	--	--	--	--	--	-	-	-
	Unigene10751	--	--	--	--	--	-	-	-
	Unigene10758	--	--	--	--	--	-	-	-
	Unigene1075	--	--	--	--	--	-	-	-
	Unigene10760	--	--	--	--	--	-	-	-
	Unigene10761	--	--	--	--	--	-	-	-
	Unigene1076	--	--	--	--	--	-	-	-
	Unigene10775	--	--	--	--	--	-	-	-
	Unigene10778	--	--	--	--	--	-	-	-
	Unigene1077	--	--	--	--	--	-	-	-
	Unigene10782	--	--	--	--	--	-	-	-
	Unigene10786	--	--	--	--	--	-	-	-
	Unigene10787	--	--	--	--	--	-	-	-
	Unigene1078	--	--	--	--	--	-	-	-
	Unigene10794	--	--	--	--	--	-	-	-
	Unigene10797	--	--	--	--	--	-	-	-
	Unigene1079	--	--	--	--	--	-	-	-
	Unigene10801	--	--	--	--	--	-	-	-
	Unigene10802	--	--	--	--	--	-	-	-
	Unigene1080	--	--	--	--	--	-	-	-
	Unigene10813	--	--	--	--	--	-	-	-
	Unigene10816	--	--	--	--	--	-	-	-
	Unigene10818	--	--	--	--	--	-	-	-
	Unigene10819	--	--	--	--	--	-	-	-
	Unigene1081	--	--	--	--	--	-	-	-
	Unigene10822	--	--	--	--	--	-	-	-
	Unigene10823	--	--	--	--	--	-	-	-
	Unigene10825	--	--	--	--	--	-	-	-
	Unigene10829	--	--	--	--	--	-	-	-
	Unigene1082	--	--	--	--	--	-	-	-
	Unigene10835	--	--	--	--	--	-	-	-
	Unigene10840	--	--	--	--	--	-	-	-
	Unigene10844	--	--	--	--	--	-	-	-
	Unigene1084	--	--	--	--	--	-	-	-
	Unigene10852	--	--	--	--	--	-	-	-
	Unigene10856	--	--	--	--	--	-	-	-
	Unigene1085	--	--	--	--	--	-	-	-
	Unigene10861	--	--	--	--	--	-	-	-
	Unigene10868	--	--	--	--	--	-	-	-
	Unigene10871	--	--	--	--	--	-	-	-
	Unigene10873	--	--	--	--	--	-	-	-
	Unigene10878	--	--	--	--	--	-	-	-
	Unigene10880	--	--	--	--	--	-	-	-
	Unigene10881	--	--	--	--	--	-	-	-
	Unigene10883	--	--	--	--	--	-	-	-
	Unigene10886	--	--	--	--	--	-	-	-
	Unigene10887	--	--	--	--	--	-	-	-
	Unigene10893	--	--	--	--	--	-	-	-
	Unigene10895	--	--	--	--	--	-	-	-
	Unigene10896	--	--	--	--	--	-	-	-
	Unigene10908	--	--	--	--	--	-	-	-
	Unigene1090	--	--	--	--	--	-	-	-
	Unigene10910	--	--	--	--	--	-	-	-
	Unigene10916	--	--	--	--	--	-	-	-
	Unigene10917	--	--	--	--	--	-	-	-
	Unigene1091	--	--	--	--	--	-	-	-
	Unigene10921	--	--	--	--	--	-	-	-
	Unigene10922	--	--	--	--	--	-	-	-
	Unigene10928	--	--	--	--	--	-	-	-
	Unigene10929	--	--	--	--	--	-	-	-
	Unigene1092	--	--	--	--	--	-	-	-
	Unigene10932	--	--	--	--	--	-	-	-
	Unigene10933	--	--	--	--	--	-	-	-
	Unigene10936	--	--	--	--	--	-	-	-
	Unigene10946	--	--	--	--	--	-	-	-
	Unigene10954	--	--	--	--	--	-	-	-
	Unigene10957	--	--	--	--	--	-	-	-
	Unigene10960	--	--	--	--	--	-	-	-
	Unigene10964	--	--	--	--	--	-	-	-
	Unigene10968	--	--	--	--	--	-	-	-
	Unigene10972	--	--	--	--	--	-	-	-
	Unigene10974	--	--	--	--	--	-	-	-
	Unigene10976	--	--	--	--	--	-	-	-
	Unigene10978	--	--	--	--	--	-	-	-
	Unigene10979	--	--	--	--	--	-	-	-
	Unigene10983	--	--	--	--	--	-	-	-
	Unigene10986	--	--	--	--	--	-	-	-
	Unigene10987	--	--	--	--	--	-	-	-
	Unigene10989	--	--	--	--	--	-	-	-
	Unigene10992	--	--	--	--	--	-	-	-
	Unigene10993	--	--	--	--	--	-	-	-
	Unigene10996	--	--	--	--	--	-	-	-
	Unigene10997	--	--	--	--	--	-	-	-
	Unigene1099	--	--	--	--	--	-	-	-
	Unigene109	--	--	--	--	--	-	-	-
	Unigene11000	--	--	--	--	--	-	-	-
	Unigene11004	--	--	--	--	--	-	-	-
	Unigene11006	--	--	--	--	--	-	-	-
	Unigene11012	--	--	--	--	--	-	-	-
	Unigene11013	--	--	--	--	--	-	-	-
	Unigene11014	--	--	--	--	--	-	-	-
	Unigene11015	--	--	--	--	--	-	-	-
	Unigene11019	--	--	--	--	--	-	-	-
	Unigene11021	--	--	--	--	--	-	-	-
	Unigene11024	--	--	--	--	--	-	-	-
	Unigene11028	--	--	--	--	--	-	-	-
	Unigene11032	--	--	--	--	--	-	-	-
	Unigene11035	--	--	--	--	--	-	-	-
	Unigene11036	--	--	--	--	--	-	-	-
	Unigene11040	--	--	--	--	--	-	-	-
	Unigene11041	--	--	--	--	--	-	-	-
	Unigene11043	--	--	--	--	--	-	-	-
	Unigene11044	--	--	--	--	--	-	-	-
	Unigene11046	--	--	--	--	--	-	-	-
	Unigene11047	--	--	--	--	--	-	-	-
	Unigene11048	--	--	--	--	--	-	-	-
	Unigene11049	--	--	--	--	--	-	-	-
	Unigene11050	--	--	--	--	--	-	-	-
	Unigene11054	--	--	--	--	--	-	-	-
	Unigene1105	--	--	--	--	--	-	-	-
	Unigene11064	--	--	--	--	--	-	-	-
	Unigene11069	--	--	--	--	--	-	-	-
	Unigene11071	--	--	--	--	--	-	-	-
	Unigene11072	--	--	--	--	--	-	-	-
	Unigene11075	--	--	--	--	--	-	-	-
	Unigene11076	--	--	--	--	--	-	-	-
	Unigene11078	--	--	--	--	--	-	-	-
	Unigene1107	--	--	--	--	--	-	-	-
	Unigene11084	--	--	--	--	--	-	-	-
	Unigene11087	--	--	--	--	--	-	-	-
	Unigene1108	--	--	--	--	--	-	-	-
	Unigene11092	--	--	--	--	--	-	-	-
	Unigene11094	--	--	--	--	--	-	-	-
	Unigene11095	--	--	--	--	--	-	-	-
	Unigene11096	--	--	--	--	--	-	-	-
	Unigene11099	--	--	--	--	--	-	-	-
	Unigene1109	--	--	--	--	--	-	-	-
	Unigene110	--	--	--	--	--	-	-	-
	Unigene11100	--	--	--	--	--	-	-	-
	Unigene11102	--	--	--	--	--	-	-	-
	Unigene11105	--	--	--	--	--	-	-	-
	Unigene11107	--	--	--	--	--	-	-	-
	Unigene11109	--	--	--	--	--	-	-	-
	Unigene11111	--	--	--	--	--	-	-	-
	Unigene11115	--	--	--	--	--	-	-	-
	Unigene11116	--	--	--	--	--	-	-	-
	Unigene11117	--	--	--	--	--	-	-	-
	Unigene11119	--	--	--	--	--	-	-	-
	Unigene11123	--	--	--	--	--	-	-	-
	Unigene11126	--	--	--	--	--	-	-	-
	Unigene11130	--	--	--	--	--	-	-	-
	Unigene11135	--	--	--	--	--	-	-	-
	Unigene11138	--	--	--	--	--	-	-	-
	Unigene11142	--	--	--	--	--	-	-	-
	Unigene11143	--	--	--	--	--	-	-	-
	Unigene11145	--	--	--	--	--	-	-	-
	Unigene11146	--	--	--	--	--	-	-	-
	Unigene11149	--	--	--	--	--	-	-	-
	Unigene1114	--	--	--	--	--	-	-	-
	Unigene11153	--	--	--	--	--	-	-	-
	Unigene11154	--	--	--	--	--	-	-	-
	Unigene11155	--	--	--	--	--	-	-	-
	Unigene11159	--	--	--	--	--	-	-	-
	Unigene1115	--	--	--	--	--	-	-	-
	Unigene11160	--	--	--	--	--	-	-	-
	Unigene11164	--	--	--	--	--	-	-	-
	Unigene11167	--	--	--	--	--	-	-	-
	Unigene11168	--	--	--	--	--	-	-	-
	Unigene11170	--	--	--	--	--	-	-	-
	Unigene11172	--	--	--	--	--	-	-	-
	Unigene11173	PREDICTED: uncharacterized protein LOC100895946 [Callithrix jacchus]	--	--	--	--	-	-	-
	Unigene11175	--	--	--	--	--	-	-	-
	Unigene11182	--	--	--	--	--	-	-	-
	Unigene11185	--	--	--	--	--	-	-	-
	Unigene11188	--	--	--	--	--	-	-	-
	Unigene1118	--	--	--	--	--	-	-	-
	Unigene11190	--	--	--	--	--	-	-	-
	Unigene11194	--	--	--	--	--	-	-	-
	Unigene11195	--	--	--	--	--	-	-	-
	Unigene11196	--	--	--	--	--	-	-	-
	Unigene11197	--	--	--	--	--	-	-	-
	Unigene11198	--	--	--	--	--	-	-	-
	Unigene11199	--	--	--	--	--	-	-	-
	Unigene111	--	--	--	--	--	-	-	-
	Unigene11200	--	--	--	--	--	-	-	-
	Unigene11201	--	--	--	--	--	-	-	-
	Unigene11203	--	--	--	--	--	-	-	-
	Unigene11204	--	--	--	--	--	-	-	-
	Unigene11207	--	--	--	--	--	-	-	-
	Unigene11210	--	--	--	--	--	-	-	-
	Unigene11211	--	--	--	--	--	-	-	-
	Unigene11213	--	--	--	--	--	-	-	-
	Unigene11214	--	--	--	--	--	-	-	-
	Unigene11220	--	--	--	--	--	-	-	-
	Unigene11221	--	--	--	--	--	-	-	-
	Unigene11224	--	--	--	--	--	-	-	-
	Unigene11226	--	--	--	--	--	-	-	-
	Unigene11230	--	--	--	--	--	-	-	-
	Unigene11233	--	--	--	--	--	-	-	-
	Unigene11236	--	--	--	--	--	-	-	-
	Unigene1123	--	--	--	--	--	-	-	-
	Unigene11242	--	--	--	--	--	-	-	-
	Unigene11245	--	--	--	--	--	-	-	-
	Unigene11247	--	--	--	--	--	-	-	-
	Unigene11250	--	--	--	--	--	-	-	-
	Unigene11254	--	--	--	--	--	-	-	-
	Unigene11255	--	--	--	--	--	-	-	-
	Unigene11260	--	--	--	--	--	-	-	-
	Unigene11261	--	--	--	--	--	-	-	-
	Unigene11263	--	--	--	--	--	-	-	-
	Unigene11265	--	--	--	--	--	-	-	-
	Unigene11266	--	--	--	--	--	-	-	-
	Unigene11268	--	--	--	--	--	-	-	-
	Unigene11270	--	--	--	--	--	-	-	-
	Unigene1128	--	--	--	--	--	-	-	-
	Unigene1129	--	--	--	--	--	-	-	-
	Unigene112	--	--	--	--	--	-	-	-
	Unigene11308	--	--	--	--	--	-	-	-
	Unigene11318	--	--	--	--	--	-	-	-
	Unigene11327	--	--	--	--	--	-	-	-
	Unigene11329	--	--	--	--	--	-	-	-
	Unigene11330	--	--	--	--	--	-	-	-
	Unigene11331	--	--	--	--	--	-	-	-
	Unigene11336	--	--	--	--	--	-	-	-
	Unigene11340	--	--	--	--	--	-	-	-
	Unigene11341	--	--	--	--	--	-	-	-
	Unigene11346	--	--	--	--	--	-	-	-
	Unigene11349	--	--	--	--	--	-	-	-
	Unigene11356	--	--	--	--	--	-	-	-
	Unigene11358	--	--	--	--	--	-	-	-
	Unigene11360	--	--	--	--	--	-	-	-
	Unigene11365	--	--	--	--	--	-	-	-
	Unigene11366	--	--	--	--	--	-	-	-
	Unigene11368	--	--	--	--	--	-	-	-
	Unigene11369	--	--	--	--	--	-	-	-
	Unigene11371	--	--	--	--	--	-	-	-
	Unigene11372	--	--	--	--	--	-	-	-
	Unigene11377	--	--	--	--	--	-	-	-
	Unigene11378	--	--	--	--	--	-	-	-
	Unigene11384	--	--	--	--	--	-	-	-
	Unigene11390	--	--	--	--	--	-	-	-
	Unigene11398	--	--	--	--	--	-	-	-
	Unigene11411	--	--	--	--	--	-	-	-
	Unigene11417	--	--	--	--	--	-	-	-
	Unigene11419	--	--	--	--	--	-	-	-
	Unigene11428	--	--	--	--	--	-	-	-
	Unigene11429	--	--	--	--	--	-	-	-
	Unigene11431	--	--	--	--	--	-	-	-
	Unigene11441	--	--	--	--	--	-	-	-
	Unigene11442	--	--	--	--	--	-	-	-
	Unigene11444	--	--	--	--	--	-	-	-
	Unigene11464	--	--	--	--	--	-	-	-
	Unigene11466	--	--	--	--	--	-	-	-
	Unigene11468	--	--	--	--	--	-	-	-
	Unigene11472	--	--	--	--	--	-	-	-
	Unigene11474	--	--	--	--	--	-	-	-
	Unigene11475	--	--	--	--	--	-	-	-
	Unigene1147	--	--	--	--	--	-	-	-
	Unigene11482	--	--	--	--	--	-	-	-
	Unigene11488	--	--	--	--	--	-	-	-
	Unigene11490	--	--	--	--	--	-	-	-
	Unigene11494	--	--	--	--	--	-	-	-
	Unigene11495	--	--	--	--	--	-	-	-
	Unigene11496	--	--	--	--	--	-	-	-
	Unigene11497	--	--	--	--	--	-	-	-
	Unigene114	--	--	--	--	--	-	-	-
	Unigene11500	--	--	--	--	--	-	-	-
	Unigene11501	--	--	--	--	--	-	-	-
	Unigene11503	--	--	--	--	--	-	-	-
	Unigene11506	--	--	--	--	--	-	-	-
	Unigene11508	--	--	--	--	--	-	-	-
	Unigene11509	--	--	--	--	--	-	-	-
	Unigene11510	--	--	--	--	--	-	-	-
	Unigene11514	--	--	--	--	--	-	-	-
	Unigene11516	--	--	--	--	--	-	-	-
	Unigene11517	--	--	--	--	--	-	-	-
	Unigene11518	--	--	--	--	--	-	-	-
	Unigene11522	--	--	--	--	--	-	-	-
	Unigene11525	--	--	--	--	--	-	-	-
	Unigene11532	--	--	--	--	--	-	-	-
	Unigene1153	--	--	--	--	--	-	-	-
	Unigene11540	--	--	--	--	--	-	-	-
	Unigene11541	--	--	--	--	--	-	-	-
	Unigene11542	--	--	--	--	--	-	-	-
	Unigene11543	--	--	--	--	--	-	-	-
	Unigene11545	--	--	--	--	--	-	-	-
	Unigene11546	--	--	--	--	--	-	-	-
	Unigene11547	--	--	--	--	--	-	-	-
	Unigene11548	--	--	--	--	--	-	-	-
	Unigene11549	--	--	--	--	--	-	-	-
	Unigene11553	--	--	--	--	--	-	-	-
	Unigene11554	--	--	--	--	--	-	-	-
	Unigene11560	--	--	--	--	--	-	-	-
	Unigene11561	--	--	--	--	--	-	-	-
	Unigene11562	--	--	--	--	--	-	-	-
	Unigene11575	--	--	--	--	--	-	-	-
	Unigene11576	--	--	--	--	--	-	-	-
	Unigene11584	--	--	--	--	--	-	-	-
	Unigene11588	--	--	--	--	--	-	-	-
	Unigene11591	--	--	--	--	--	-	-	-
	Unigene11594	--	--	--	--	--	-	-	-
	Unigene11597	--	--	--	--	--	-	-	-
	Unigene115	--	--	--	--	--	-	-	-
	Unigene11603	--	--	--	--	--	-	-	-
	Unigene11608	--	--	--	--	--	-	-	-
	Unigene11609	--	--	--	--	--	-	-	-
	Unigene11612	--	--	--	--	--	-	-	-
	Unigene11613	--	--	--	--	--	-	-	-
	Unigene11615	--	--	--	--	--	-	-	-
	Unigene11617	--	--	--	--	--	-	-	-
	Unigene11618	--	--	--	--	--	-	-	-
	Unigene11642	--	--	--	--	--	-	-	-
	Unigene11668	--	--	--	--	--	-	-	-
	Unigene11672	--	--	--	--	--	-	-	-
	Unigene11681	--	--	--	--	--	-	-	-
	Unigene11684	--	--	--	--	--	-	-	-
	Unigene1169	--	--	--	--	--	-	-	-
	Unigene11707	--	--	--	--	--	-	-	-
	Unigene11709	--	--	--	--	--	-	-	-
	Unigene1171	--	--	--	--	--	-	-	-
	Unigene11721	--	--	--	--	--	-	-	-
	Unigene11737	--	--	--	--	--	-	-	-
	Unigene11738	--	--	--	--	--	-	-	-
	Unigene11742	--	--	--	--	--	-	-	-
	Unigene11748	--	--	--	--	--	-	-	-
	Unigene11754	--	--	--	--	--	-	-	-
	Unigene11759	--	--	--	--	--	-	-	-
	Unigene11779	--	--	--	--	--	-	-	-
	Unigene11790	--	--	--	--	--	-	-	-
	Unigene11795	--	--	--	--	--	-	-	-
	Unigene11798	--	--	--	--	--	-	-	-
	Unigene11800	--	--	--	--	--	-	-	-
	Unigene11803	--	--	--	--	--	-	-	-
	Unigene11804	--	--	--	--	--	-	-	-
	Unigene11812	--	--	--	--	--	-	-	-
	Unigene11818	--	--	--	--	--	-	-	-
	Unigene11824	--	--	--	--	--	-	-	-
	Unigene11829	--	--	--	--	--	-	-	-
	Unigene11835	--	--	--	--	--	-	-	-
	Unigene11839	--	--	--	--	--	-	-	-
	Unigene11840	--	--	--	--	--	-	-	-
	Unigene11841	--	--	--	--	--	-	-	-
	Unigene11842	--	--	--	--	--	-	-	-
	Unigene11843	--	--	--	--	--	-	-	-
	Unigene11844	--	--	--	--	--	-	-	-
	Unigene11845	--	--	--	--	--	-	-	-
	Unigene11848	--	--	--	--	--	-	-	-
	Unigene11849	--	--	--	--	--	-	-	-
	Unigene11851	--	--	--	--	--	-	-	-
	Unigene11852	--	--	--	--	--	-	-	-
	Unigene11853	--	--	--	--	--	-	-	-
	Unigene11854	--	--	--	--	--	-	-	-
	Unigene11858	--	--	--	--	--	-	-	-
	Unigene1185	--	--	--	--	--	-	-	-
	Unigene11860	--	--	--	--	--	-	-	-
	Unigene11862	--	--	--	--	--	-	-	-
	Unigene11863	--	--	--	--	--	-	-	-
	Unigene11864	--	--	--	--	--	-	-	-
	Unigene11865	--	--	--	--	--	-	-	-
	Unigene11866	--	--	--	--	--	-	-	-
	Unigene11868	--	--	--	--	--	-	-	-
	Unigene11870	--	--	--	--	--	-	-	-
	Unigene11871	--	--	--	--	--	-	-	-
	Unigene11873	--	--	--	--	--	-	-	-
	Unigene11874	--	--	--	--	--	-	-	-
	Unigene11876	--	--	--	--	--	-	-	-
	Unigene11877	--	--	--	--	--	-	-	-
	Unigene11878	--	--	--	--	--	-	-	-
	Unigene11879	--	--	--	--	--	-	-	-
	Unigene1187	--	--	--	--	--	-	-	-
	Unigene11881	--	--	--	--	--	-	-	-
	Unigene11882	--	--	--	--	--	-	-	-
	Unigene11884	--	--	--	--	--	-	-	-
	Unigene11885	--	--	--	--	--	-	-	-
	Unigene11890	--	--	--	--	--	-	-	-
	Unigene11891	--	--	--	--	--	-	-	-
	Unigene11892	--	--	--	--	--	-	-	-
	Unigene11897	--	--	--	--	--	-	-	-
	Unigene11898	--	--	--	--	--	-	-	-
	Unigene11899	--	--	--	--	--	-	-	-
	Unigene1189	--	--	--	--	--	-	-	-
	Unigene11900	--	--	--	--	--	-	-	-
	Unigene11901	--	--	--	--	--	-	-	-
	Unigene11902	--	--	--	--	--	-	-	-
	Unigene11903	--	--	--	--	--	-	-	-
	Unigene11904	--	--	--	--	--	-	-	-
	Unigene11906	--	--	--	--	--	-	-	-
	Unigene1190	--	--	--	--	--	-	-	-
	Unigene11911	--	--	--	--	--	-	-	-
	Unigene11912	--	--	--	--	--	-	-	-
	Unigene11914	--	--	--	--	--	-	-	-
	Unigene11915	--	--	--	--	--	-	-	-
	Unigene11916	--	--	--	--	--	-	-	-
	Unigene11917	--	--	--	--	--	-	-	-
	Unigene11920	--	--	--	--	--	-	-	-
	Unigene11921	--	--	--	--	--	-	-	-
	Unigene11922	--	--	--	--	--	-	-	-
	Unigene11925	--	--	--	--	--	-	-	-
	Unigene11927	--	--	--	--	--	-	-	-
	Unigene11928	--	--	--	--	--	-	-	-
	Unigene11929	--	--	--	--	--	-	-	-
	Unigene11932	--	--	--	--	--	-	-	-
	Unigene11934	--	--	--	--	--	-	-	-
	Unigene11935	--	--	--	--	--	-	-	-
	Unigene11936	--	--	--	--	--	-	-	-
	Unigene11937	--	--	--	--	--	-	-	-
	Unigene11938	--	--	--	--	--	-	-	-
	Unigene1193	--	--	--	--	--	-	-	-
	Unigene11940	--	--	--	--	--	-	-	-
	Unigene11943	--	--	--	--	--	-	-	-
	Unigene11944	--	--	--	--	--	-	-	-
	Unigene11946	--	--	--	--	--	-	-	-
	Unigene11948	--	--	--	--	--	-	-	-
	Unigene11950	--	--	--	--	--	-	-	-
	Unigene11951	--	--	--	--	--	-	-	-
	Unigene11952	--	--	--	--	--	-	-	-
	Unigene11954	--	--	--	--	--	-	-	-
	Unigene11956	--	--	--	--	--	-	-	-
	Unigene11957	--	--	--	--	--	-	-	-
	Unigene11958	--	--	--	--	--	-	-	-
	Unigene11961	--	--	--	--	--	-	-	-
	Unigene11962	--	--	--	--	--	-	-	-
	Unigene11964	--	--	--	--	--	-	-	-
	Unigene11967	--	--	--	--	--	-	-	-
	Unigene11969	--	--	--	--	--	-	-	-
	Unigene11970	--	--	--	--	--	-	-	-
	Unigene11972	--	--	--	--	--	-	-	-
	Unigene11973	--	--	--	--	--	-	-	-
	Unigene11974	--	--	--	--	--	-	-	-
	Unigene11975	--	--	--	--	--	-	-	-
	Unigene11979	--	--	--	--	--	-	-	-
	Unigene11981	--	--	--	--	--	-	-	-
	Unigene11983	--	--	--	--	--	-	-	-
	Unigene11986	--	--	--	--	--	-	-	-
	Unigene11987	--	--	--	--	--	-	-	-
	Unigene1198	--	--	--	--	--	-	-	-
	Unigene11990	--	--	--	--	--	-	-	-
	Unigene11992	--	--	--	--	--	-	-	-
	Unigene11994	--	--	--	--	--	-	-	-
	Unigene11996	--	--	--	--	--	-	-	-
	Unigene12009	--	--	--	--	--	-	-	-
	Unigene1200	--	--	--	--	--	-	-	-
	Unigene12010	--	--	--	--	--	-	-	-
	Unigene12014	--	--	--	--	--	-	-	-
	Unigene12015	--	--	--	--	--	-	-	-
	Unigene12020	--	--	--	--	--	-	-	-
	Unigene12023	--	--	--	--	--	-	-	-
	Unigene12024	--	--	--	--	--	-	-	-
	Unigene12025	--	--	--	--	--	-	-	-
	Unigene12026	--	--	--	--	--	-	-	-
	Unigene12028	--	--	--	--	--	-	-	-
	Unigene12029	--	--	--	--	--	-	-	-
	Unigene12030	--	--	--	--	--	-	-	-
	Unigene12034	--	--	--	--	--	-	-	-
	Unigene12035	--	--	--	--	--	-	-	-
	Unigene12036	--	--	--	--	--	-	-	-
	Unigene12039	--	--	--	--	--	-	-	-
	Unigene12041	--	--	--	--	--	-	-	-
	Unigene12042	--	--	--	--	--	-	-	-
	Unigene12043	--	--	--	--	--	-	-	-
	Unigene12044	--	--	--	--	--	-	-	-
[truncated: 11,756 more rows]
