# Supplementary material for: Transcriptome Analysis of Green Peach Aphid (Myzus persicae): Insight into Developmental Regulation and Inter-Species Divergence
Source: Front Plant Sci. 2016 Oct 21;7:1562. doi: 10.3389/fpls.2016.01562 (PMC5072348; doi:10.3389/fpls.2016.01562)
Supplement: Supplementary file 7 [file Table7.XLSX]

## Sheet: Sheet1
	Table S7. Ka, Ks and Ka/Ks values of the orthologous gene pairs between green peach aphid and pea aphid.
	Gene ID		Ka	Ks	Ka/Ks
	Green peach aphid	Pea aphid
	CL4597	ACYPI085398	0.138859	0.0362252	3.83323
	Unigene34193	ACYPI40425	0.051274	0.0148838	3.44496
	CL4099	ACYPI007696	4.74702	1.53044	3.10172
	Unigene22951	ACYPI22237	0.175699	0.0632577	2.77751
	Unigene17587	ACYPI087547	0.162037	0.0621986	2.60515
	CL210	ACYPI062884	0.0177082	0.00807598	2.1927
	Unigene20299	ACYPI30716	0.0322022	0.0167438	1.92323
	Unigene21204	ACYPI26586	0.158787	0.0885774	1.79263
	Unigene14182	ACYPI23276	0.365333	0.224723	1.6257
	Unigene15415	ACYPI062558	0.0683354	0.0477585	1.43085
	CL4635	ACYPI44519	0.458634	0.329057	1.39378
	Unigene17605	ACYPI004953	0.592197	0.432047	1.37068
	Unigene31116	ACYPI068583	0.330443	0.244641	1.35073
	CL3787	ACYPI061343	0.10549	0.0782227	1.34858
	Unigene27098	ACYPI47142	0.343907	0.268818	1.27933
	Unigene17929	ACYPI010222	0.405891	0.322131	1.26002
	Unigene20743	ACYPI47472	0.382406	0.304842	1.25444
	Unigene33726	ACYPI49361	0.0352922	0.0284578	1.24016
	Unigene12386	ACYPI062459	0.60008	0.540218	1.11081
	CL4634	ACYPI006452	0.367848	0.337662	1.0894
	CL3809	ACYPI44043	0.0460559	0.0426331	1.08028
	Unigene4839	ACYPI066019	0.435115	0.42478	1.02433
	CL184	ACYPI35791	0.337154	0.33057	1.01992
	Unigene23142	ACYPI43113	0.220665	0.219477	1.00541
	Unigene11913	ACYPI001256	0.0738412	0.074356	0.993077
	Unigene13136	ACYPI21979	0.442884	0.449873	0.984465
	CL1077	ACYPI43573	0.122947	0.128158	0.959341
	Unigene11644	ACYPI085393	0.277894	0.291347	0.953823
	CL5302	ACYPI008893	0.170757	0.182233	0.937024
	Unigene17535	ACYPI48465	0.245062	0.26365	0.929496
	Unigene17306	ACYPI081126	0.279497	0.304285	0.918537
	CL637	ACYPI062432	0.388648	0.430107	0.903607
	Unigene4535	ACYPI005876	0.197963	0.220704	0.89696
	Unigene15042	ACYPI007370	0.258488	0.288544	0.895835
	Unigene7277	ACYPI081335	0.0463064	0.0535719	0.864379
	Unigene10586	ACYPI53744	0.0547827	0.0638142	0.858472
	CL5194	ACYPI39155	0.183125	0.214835	0.852401
	CL2238	ACYPI53788	0.0323016	0.0380547	0.848821
	Unigene976	ACYPI51897	0.154225	0.183062	0.842472
	Unigene20238	ACYPI008645	0.356858	0.424477	0.8407
	CL4214	ACYPI064912	0.158467	0.190116	0.833529
	CL3182	ACYPI28017	0.221785	0.267898	0.827871
	Unigene27321	ACYPI55152	0.201121	0.243418	0.826236
	Unigene31112	ACYPI080881	0.355119	0.430017	0.825825
	Unigene30972	ACYPI067772	0.193443	0.234781	0.823929
	Unigene2546	ACYPI43511	0.0693633	0.0852416	0.813726
	CL1507	ACYPI003498	0.123638	0.151961	0.813618
	CL811	ACYPI30523	0.127449	0.158624	0.803463
	Unigene8068	ACYPI54654	0.142192	0.177539	0.800906
	Unigene459	ACYPI50883	0.19878	0.249054	0.798142
	Unigene27351	ACYPI30054	0.400122	0.505401	0.791691
	CL4591	ACYPI081664	0.19062	0.240839	0.791485
	Unigene28275	ACYPI070303	0.285855	0.362353	0.788886
	Unigene20918	ACYPI008005	0.297973	0.397444	0.749724
	CL3029	ACYPI001664	0.202355	0.271406	0.745579
	CL19101	ACYPI39874	0.0270134	0.0365459	0.739165
	Unigene20384	ACYPI44666	0.301862	0.410509	0.735335
	Unigene31157	ACYPI001252	0.309867	0.421524	0.735111
	Unigene18195	ACYPI24890	0.328853	0.452856	0.726175
	Unigene3764	ACYPI36345	0.401742	0.559884	0.717545
	CL4045	ACYPI48265	0.200972	0.280089	0.717531
	Unigene18035	ACYPI009653	0.227384	0.317157	0.716945
	Unigene24686	ACYPI005979	0.192338	0.268294	0.716892
	Unigene20819	ACYPI082209	0.0931287	0.130185	0.715357
	Unigene277	ACYPI34006	0.400825	0.561426	0.713941
	CL5475	ACYPI39739	0.173319	0.243179	0.712722
	Unigene12016	ACYPI071370	0.194101	0.274638	0.706754
	CL1925	ACYPI49250	0.275395	0.390618	0.705026
	Unigene13869	ACYPI29468	0.178027	0.252614	0.70474
	CL4445	ACYPI068438	0.282912	0.402099	0.703587
	Unigene17017	ACYPI56148	0.167864	0.239359	0.701306
	Unigene19480	ACYPI23335	0.0956171	0.136994	0.697965
	CL2172	ACYPI42445	0.430625	0.619218	0.695434
	Unigene23705	ACYPI002562	0.147695	0.213081	0.693139
	Unigene18374	ACYPI089163	0.110462	0.159545	0.692353
	Unigene30196	ACYPI53825	0.266019	0.384544	0.691779
	Unigene17314	ACYPI067108	0.0127833	0.0186492	0.68546
	Unigene37898	ACYPI007339	0.301675	0.442366	0.681958
	CL5966	ACYPI060050	0.0475865	0.0698283	0.681478
	CL5446	ACYPI072085	0.093898	0.138208	0.679394
	CL171	ACYPI063934	0.0512413	0.0756848	0.677036
	Unigene11352	ACYPI067707	0.260645	0.390019	0.668289
	Unigene17065	ACYPI44695	0.36839	0.551761	0.667661
	Unigene30663	ACYPI36033	0.187931	0.283915	0.661929
	Unigene11648	ACYPI002928	0.0900213	0.136138	0.66125
	Unigene11831	ACYPI21412	0.336652	0.510774	0.659102
	Unigene17409	ACYPI37864	0.127238	0.196534	0.647409
	Unigene10897	ACYPI33434	0.191769	0.296279	0.647257
	Unigene20645	ACYPI000472	0.229492	0.355431	0.645671
	Unigene27713	ACYPI24281	0.180296	0.280536	0.642683
	Unigene20583	ACYPI55697	0.115188	0.179327	0.642333
	Unigene10678	ACYPI066881	0.179083	0.282185	0.63463
	Unigene27087	ACYPI34933	0.269561	0.430071	0.626782
	CL3508	ACYPI37007	0.138618	0.222338	0.623457
	Unigene30241	ACYPI49898	0.126265	0.202751	0.622756
	Unigene5150	ACYPI34679	0.252342	0.405226	0.622719
	Unigene30005	ACYPI42981	0.164883	0.268551	0.613972
	Unigene16968	ACYPI23040	0.217114	0.354456	0.612527
	Unigene31360	ACYPI008617	0.179269	0.293078	0.611676
	Unigene23887	ACYPI47344	0.127308	0.210283	0.605411
	Unigene22554	ACYPI085974	0.0376669	0.0625223	0.602456
	CL3731	ACYPI33760	0.133886	0.223713	0.59847
	CL4916	ACYPI003601	0.201175	0.336688	0.597511
	CL5127	ACYPI55631	0.134727	0.225562	0.597295
	Unigene30153	ACYPI45119	0.0931399	0.156763	0.594145
	Unigene14137	ACYPI21300	0.202468	0.342254	0.591574
	Unigene15717	ACYPI55625	0.0417277	0.0713259	0.585029
	Unigene1866	ACYPI49688	0.148675	0.254414	0.584381
	Unigene769	ACYPI44362	0.238562	0.409585	0.582447
	CL5644	ACYPI000394	0.262673	0.454918	0.577408
	Unigene31159	ACYPI062467	0.122544	0.216895	0.56499
	Unigene729	ACYPI071365	0.171692	0.304379	0.564074
	Unigene13191	ACYPI55854	0.0294111	0.0522008	0.563422
	CL4983	ACYPI005932	0.105704	0.188587	0.560507
	Unigene10731	ACYPI34318	0.139776	0.252941	0.552602
	Unigene11283	ACYPI008280	0.0899578	0.163083	0.551607
	CL4970	ACYPI49768	0.0207058	0.0376311	0.550232
	CL3566	ACYPI086631	0.152044	0.27676	0.54937
	CL341	ACYPI008394	0.0557451	0.102607	0.543286
	Unigene642	ACYPI008921	0.0635805	0.117357	0.54177
	Unigene32127	ACYPI40901	0.184244	0.340084	0.54176
	Unigene14099	ACYPI49667	0.280307	0.517759	0.541385
	Unigene24887	ACYPI004160	0.117278	0.216909	0.540676
	CL2224	ACYPI089299	0.107829	0.200624	0.537471
	Unigene30370	ACYPI46566	0.12346	0.230097	0.536557
	Unigene16954	ACYPI005838	0.137078	0.256124	0.535204
	Unigene21418	ACYPI002272	0.107986	0.202427	0.533457
	CL3080	ACYPI071209	0.109099	0.20598	0.529659
	Unigene14613	ACYPI007828	0.157862	0.298854	0.528224
	CL4428	ACYPI55936	0.161816	0.306587	0.527797
	Unigene7266	ACYPI40463	0.112049	0.214869	0.521475
	Unigene9412	ACYPI42042	0.0537194	0.103389	0.519586
	Unigene16980	ACYPI006563	0.207133	0.399817	0.518069
	CL2455	ACYPI008860	0.0577224	0.111736	0.516597
	Unigene20987	ACYPI31683	0.137476	0.266512	0.515834
	Unigene21229	ACYPI35400	0.0977114	0.190613	0.512618
	Unigene16884	ACYPI27277	0.0865257	0.169816	0.509526
	Unigene17268	ACYPI085292	0.126737	0.249218	0.508539
	Unigene30007	ACYPI35601	0.0831633	0.164012	0.507056
	Unigene30120	ACYPI28574	0.133891	0.265238	0.504795
	Unigene8214	ACYPI064703	0.154305	0.306183	0.503964
	Unigene14967	ACYPI000364	0.29445	0.58449	0.503773
	Unigene8461	ACYPI072808	0.223073	0.443235	0.503283
	Unigene23200	ACYPI38879	0.110136	0.219041	0.502811
	CL4130	ACYPI006839	0.140911	0.280275	0.502757
	Unigene571	ACYPI48063	0.18669	0.372671	0.500953
	Unigene28054	ACYPI26018	0.218251	0.435746	0.500868
	CL4785	ACYPI25915	0.129344	0.259427	0.498574
	Unigene17560	ACYPI000294	0.22753	0.456737	0.498163
	Unigene1182	ACYPI001486	0.17939	0.360404	0.497746
	Unigene21254	ACYPI006044	0.250072	0.504725	0.495462
	CL8050	ACYPI47817	0.0218533	0.0441255	0.495254
	Unigene30765	ACYPI001839	0.252247	0.509534	0.495054
	Unigene16209	ACYPI41425	0.496663	1.00663	0.493391
	Unigene30319	ACYPI55562	0.0502101	0.101868	0.492895
	Unigene1579	ACYPI003338	0.098502	0.200033	0.492428
	Unigene26970	ACYPI55664	0.149347	0.30362	0.491887
	CL1956	ACYPI28532	0.0507	0.103279	0.490901
	Unigene31000	ACYPI37616	0.126269	0.257338	0.490674
	CL3583	ACYPI088904	0.085288	0.17456	0.48859
	Unigene15574	ACYPI49011	0.226248	0.463398	0.488237
	Unigene23689	ACYPI38832	0.138133	0.283117	0.487901
	CL2141	ACYPI005446	0.0935931	0.192602	0.485941
	CL3716	ACYPI005187	0.251005	0.518847	0.483775
	CL1611	ACYPI068670	0.0784336	0.162421	0.482903
	CL4189	ACYPI072138	0.0544813	0.113112	0.481657
	CL4402	ACYPI002299	0.0989884	0.206568	0.479204
	CL2918	ACYPI34629	0.227988	0.479368	0.475602
	Unigene10686	ACYPI005750	0.0855311	0.180742	0.473221
	Unigene732	ACYPI068452	0.202712	0.429347	0.472141
	Unigene13248	ACYPI27920	0.0556782	0.118241	0.470888
	Unigene14185	ACYPI49687	0.0879769	0.187156	0.470072
	Unigene7672	ACYPI29905	0.0875206	0.186435	0.469442
	CL3636	ACYPI006558	0.0930705	0.198632	0.468558
	CL1000	ACYPI073830	0.104017	0.222239	0.468042
	Unigene21275	ACYPI002700	0.209218	0.447433	0.467597
	CL2079	ACYPI22938	0.0447015	0.0958099	0.466565
	Unigene1509	ACYPI001508	0.984827	2.11573	0.465478
	CL238	ACYPI004599	0.197764	0.424868	0.465473
	Unigene1161	ACYPI087194	0.0944706	0.203234	0.464836
	Unigene8426	ACYPI009623	0.113688	0.244665	0.464667
	CL1305	ACYPI006190	0.209109	0.451233	0.463418
	CL2797	ACYPI44554	0.40583	0.8773	0.46259
	Unigene11725	ACYPI007645	0.105217	0.227454	0.462587
	Unigene30961	ACYPI48826	0.103691	0.224549	0.461773
	Unigene36195	ACYPI25154	0.280368	0.614804	0.456028
	CL770	ACYPI38979	0.068566	0.150426	0.455811
	CL2822	ACYPI48306	0.0681432	0.149732	0.455101
	Unigene14009	ACYPI004527	0.189231	0.41713	0.45365
	CL3630	ACYPI002439	0.13868	0.306187	0.452927
	Unigene17190	ACYPI56524	0.122307	0.27047	0.452201
	CL5114	ACYPI009875	0.161289	0.356984	0.45181
	Unigene27627	ACYPI001636	0.0802114	0.177687	0.451419
	Unigene9341	ACYPI27486	0.0293674	0.0655567	0.44797
	CL5109	ACYPI22899	0.0902376	0.201625	0.447552
	CL4331	ACYPI33513	0.130928	0.293017	0.446829
	Unigene23897	ACYPI072266	0.03968	0.0888708	0.44649
	Unigene10439	ACYPI000729	0.117678	0.264076	0.445622
	CL2219	ACYPI48692	0.179883	0.404648	0.444541
	Unigene17827	ACYPI006547	0.145468	0.327552	0.444105
	Unigene4459	ACYPI20177	0.0139315	0.0314221	0.443368
	Unigene20211	ACYPI50786	0.11502	0.259559	0.443137
	Unigene11701	ACYPI004500	0.0637947	0.144477	0.441556
	CL5403	ACYPI004236	0.155498	0.352491	0.44114
	Unigene16567	ACYPI36776	0.250739	0.571691	0.438591
	Unigene26921	ACYPI25446	0.235493	0.537699	0.437964
	Unigene30887	ACYPI30207	0.140198	0.32094	0.436835
	CL611	ACYPI41453	0.158393	0.36293	0.43643
	Unigene828	ACYPI32719	0.0191845	0.0440692	0.435326
	Unigene26956	ACYPI060617	0.280744	0.647156	0.433812
	CL5085	ACYPI32973	0.117994	0.272557	0.432914
	Unigene27375	ACYPI000406	0.116636	0.269605	0.432617
	CL4487	ACYPI065964	0.0965758	0.223273	0.432547
	CL3085	ACYPI005678	0.114762	0.26593	0.431551
	Unigene14131	ACYPI22338	0.0767396	0.17838	0.430203
	CL3089	ACYPI072782	0.0786527	0.183012	0.429769
	CL3350	ACYPI25043	0.154933	0.360599	0.429653
	Unigene11641	ACYPI000926	0.0900015	0.209668	0.429258
	CL4629	ACYPI44450	0.253216	0.591756	0.427907
	CL599	ACYPI45298	0.193078	0.452455	0.426734
	CL4755	ACYPI062728	0.281446	0.660059	0.426395
	Unigene5918	ACYPI48082	0.25576	0.600844	0.425668
	Unigene23615	ACYPI002845	0.0604828	0.142118	0.425581
	CL3594	ACYPI23776	0.173275	0.408748	0.423916
	Unigene344	ACYPI001719	0.218736	0.519108	0.421368
	Unigene14014	ACYPI25940	0.166942	0.396908	0.420607
	Unigene17949	ACYPI087163	0.0668553	0.159437	0.41932
	Unigene26555	ACYPI010111	0.12311	0.294238	0.418404
	Unigene21401	ACYPI001650	0.142927	0.34234	0.417501
	Unigene23968	ACYPI41584	0.229947	0.551579	0.416889
	CL1996	ACYPI32124	0.126486	0.304083	0.415958
	CL1296	ACYPI009358	0.154287	0.371529	0.415275
	Unigene1520	ACYPI009322	0.173022	0.416789	0.415132
	CL4263	ACYPI51012	0.0737522	0.177853	0.41468
	CL1103	ACYPI000077	0.0689573	0.166378	0.414462
	CL7461	ACYPI27784	0.0937117	0.22643	0.413867
	Unigene18223	ACYPI002175	0.193378	0.469114	0.412219
	CL4434	ACYPI086468	0.035633	0.0864511	0.412175
	CL3305	ACYPI000657	0.164273	0.399161	0.411546
	Unigene4823	ACYPI002158	0.0921512	0.225187	0.40922
	Unigene5076	ACYPI009888	0.107586	0.263106	0.408908
	CL3679	ACYPI004511	0.108969	0.266868	0.408326
	CL1668	ACYPI23725	0.127048	0.311428	0.407952
	CL4616	ACYPI000856	0.127851	0.313461	0.407869
	Unigene1457	ACYPI37452	0.187421	0.461213	0.406366
	Unigene31356	ACYPI062468	0.156287	0.385027	0.405911
	Unigene22005	ACYPI064382	0.120525	0.297436	0.405214
	Unigene18182	ACYPI003457	0.126426	0.31275	0.40424
	CL2338	ACYPI072738	0.0640788	0.159464	0.401838
	Unigene17864	ACYPI30305	0.10782	0.268466	0.401616
	CL705	ACYPI009273	0.113287	0.283	0.400307
	Unigene17621	ACYPI56167	0.0967053	0.241705	0.400096
	Unigene23707	ACYPI28338	0.250486	0.626794	0.39963
	Unigene27188	ACYPI26453	0.694295	1.74473	0.397937
	CL1636	ACYPI49342	0.166465	0.418799	0.397482
	Unigene14378	ACYPI009961	0.191239	0.483116	0.395846
	Unigene17117	ACYPI20666	0.0353089	0.0893004	0.395395
	Unigene10	ACYPI072071	0.052453	0.132675	0.395349
	CL2495	ACYPI007730	1.14016	2.88847	0.394727
	CL4981	ACYPI072834	0.148666	0.3776	0.393714
	CL563	ACYPI007917	0.207401	0.527896	0.392881
	Unigene21493	ACYPI009252	0.112097	0.285594	0.392504
	CL3242	ACYPI007417	0.159904	0.4076	0.392305
	CL4114	ACYPI001253	0.132091	0.337793	0.39104
	Unigene30834	ACYPI26314	0.122581	0.313799	0.390636
	CL3493	ACYPI35375	0.127972	0.328233	0.389881
	Unigene14655	ACYPI47622	0.0451922	0.116004	0.389575
	Unigene7386	ACYPI000795	0.141433	0.363588	0.388991
	CL3434	ACYPI48356	0.404794	1.04564	0.387127
	Unigene24616	ACYPI26485	0.0966786	0.250235	0.386351
	Unigene34084	ACYPI23473	0.518685	1.34424	0.385858
	CL2622	ACYPI48744	0.098858	0.256303	0.385708
	CL1839	ACYPI003515	0.0870898	0.225954	0.385431
	CL2097	ACYPI001445	0.134182	0.348478	0.385051
	Unigene27409	ACYPI000152	0.101471	0.263905	0.384497
	CL5698	ACYPI007277	0.085902	0.223847	0.383753
	CL4412	ACYPI007532	0.131753	0.343825	0.383198
	Unigene1131	ACYPI003846	0.0781671	0.203988	0.383195
	Unigene656	ACYPI006749	0.112382	0.293402	0.38303
	Unigene17913	ACYPI010177	0.0927939	0.243135	0.381656
	Unigene24097	ACYPI55509	0.108749	0.285287	0.381192
	CL262	ACYPI009287	0.0458642	0.120453	0.380766
	Unigene3941	ACYPI42714	0.0130138	0.0342335	0.380146
	Unigene17887	ACYPI47546	0.054553	0.143873	0.379175
	Unigene5527	ACYPI55703	0.251893	0.664919	0.378832
	CL3104	ACYPI51536	0.119949	0.316645	0.378812
	CL5359	ACYPI006088	0.0772689	0.204	0.37877
	Unigene17754	ACYPI42553	0.0792913	0.209443	0.378582
	CL3178	ACYPI003306	0.159949	0.422708	0.37839
	CL4218	ACYPI000832	0.0819897	0.216822	0.378144
	Unigene10959	ACYPI42926	0.205262	0.54334	0.377778
	CL3943	ACYPI087076	0.0946317	0.251297	0.376573
	Unigene11768	ACYPI002564	0.0719294	0.191592	0.37543
	Unigene27336	ACYPI085572	0.114653	0.305852	0.374864
	CL3427	ACYPI29347	0.0648414	0.172994	0.374819
	Unigene11640	ACYPI003440	0.0628182	0.168119	0.373653
	Unigene20313	ACYPI44238	0.143517	0.384289	0.373461
	Unigene795	ACYPI000595	0.0736103	0.197754	0.372231
	Unigene30294	ACYPI003755	0.0634794	0.171821	0.369452
	Unigene17245	ACYPI067349	0.0467169	0.127303	0.366975
	CL1192	ACYPI005918	0.0780761	0.21352	0.365662
	Unigene23783	ACYPI083662	0.0689617	0.189706	0.363519
	CL1976	ACYPI32442	0.0989159	0.273334	0.361886
	Unigene14426	ACYPI068080	0.0247335	0.0684954	0.361097
	Unigene30322	ACYPI000166	0.0755312	0.209251	0.360959
	Unigene10351	ACYPI080407	0.0814036	0.226081	0.360064
	Unigene20142	ACYPI22462	0.249347	0.692568	0.360033
	Unigene14630	ACYPI45597	0.340376	0.94542	0.360026
	CL12061	ACYPI001911	0.0923361	0.257271	0.358906
	Unigene944	ACYPI46835	0.143773	0.400638	0.358861
	Unigene30453	ACYPI54587	0.0316904	0.0883342	0.358755
	Unigene25010	ACYPI42876	0.281498	0.784902	0.358641
	Unigene31577	ACYPI002594	0.0572771	0.160223	0.357483
	CL2093	ACYPI001455	0.0534923	0.149998	0.356619
	Unigene20337	ACYPI004101	0.148587	0.416711	0.356571
	Unigene29182	ACYPI40352	0.20597	0.580771	0.354649
	Unigene26886	ACYPI34500	0.0297911	0.0840133	0.3546
	Unigene30948	ACYPI082526	0.00527802	0.0149082	0.354034
	CL3863	ACYPI008651	0.0935113	0.264901	0.353005
	Unigene7479	ACYPI25078	0.087752	0.249251	0.352062
	Unigene11571	ACYPI083453	0.614728	1.74716	0.351843
	Unigene17220	ACYPI002451	0.112116	0.319099	0.351351
	CL3488	ACYPI002772	0.083656	0.238099	0.35135
	Unigene14303	ACYPI005203	0.0688905	0.196356	0.350845
	Unigene20666	ACYPI001616	0.136714	0.38992	0.35062
	Unigene30481	ACYPI53639	0.0823587	0.235316	0.349991
	CL1100	ACYPI50141	0.141926	0.406719	0.348952
	Unigene2587	ACYPI54901	0.0471512	0.135339	0.348393
	CL2211	ACYPI30102	0.436661	1.25499	0.34794
	CL3303	ACYPI004439	0.118636	0.341269	0.347631
	CL2010	ACYPI004321	0.0922693	0.265611	0.347385
	CL4121	ACYPI30835	0.117724	0.339314	0.346947
	Unigene27499	ACYPI060718	0.0886212	0.255686	0.346602
	CL944	ACYPI007061	0.14316	0.414536	0.345351
	CL5898	ACYPI001863	0.0631017	0.183229	0.344387
	CL2387	ACYPI063268	0.173358	0.503792	0.344106
	Unigene24054	ACYPI22291	0.149836	0.435673	0.343918
	Unigene18169	ACYPI54307	0.0381542	0.111134	0.343317
	Unigene1531	ACYPI009390	0.0617314	0.180186	0.342598
	Unigene14771	ACYPI001325	0.0877485	0.256864	0.341614
	Unigene10951	ACYPI069638	0.198378	0.580993	0.341446
	Unigene21451	ACYPI009880	0.0630034	0.184524	0.341437
	CL5582	ACYPI069417	0.10009	0.293753	0.34073
	CL2712	ACYPI087277	0.091371	0.268248	0.340622
	Unigene31867	ACYPI31273	0.0278354	0.0820573	0.339219
	CL642	ACYPI29746	0.223864	0.660139	0.339117
	CL5938	ACYPI31074	0.0673872	0.198773	0.339016
	Unigene22241	ACYPI50742	0.0343873	0.101916	0.337408
	CL4433	ACYPI008260	0.0983823	0.291857	0.337091
	Unigene21427	ACYPI39837	0.175048	0.521355	0.335755
	CL4834	ACYPI003997	0.110626	0.329864	0.335369
	CL2225	ACYPI067965	0.0977823	0.29162	0.335307
	CL731	ACYPI008982	0.104121	0.310585	0.33524
	Unigene636	ACYPI006923	0.0822092	0.245233	0.335229
	Unigene5200	ACYPI004187	0.0902078	0.270301	0.333731
	Unigene14634	ACYPI38599	0.0912015	0.273525	0.33343
	CL2158	ACYPI005625	0.105807	0.317662	0.333082
	Unigene23967	ACYPI42895	0.0543209	0.163154	0.332943
	Unigene2238	ACYPI081942	0.0643849	0.194027	0.331834
	CL1805	ACYPI002556	0.127674	0.385668	0.331045
	CL788	ACYPI006804	0.0785396	0.237688	0.330432
	Unigene18330	ACYPI45122	0.0972979	0.29518	0.329622
	Unigene14143	ACYPI065963	0.0716103	0.217312	0.329528
	Unigene36032	ACYPI070927	0.0736883	0.224025	0.328928
	CL5839	ACYPI51314	0.0397299	0.121007	0.328328
	Unigene18264	ACYPI009131	0.0702999	0.214156	0.328265
	CL2690	ACYPI005902	0.0950957	0.289889	0.328042
	CL2450	ACYPI007130	0.0528502	0.161229	0.327795
	CL1336	ACYPI008658	0.105473	0.32207	0.327485
	CL1180	ACYPI000996	0.129903	0.398103	0.326305
	Unigene130	ACYPI072187	0.434095	1.3308	0.326191
	CL4931	ACYPI21464	0.0625949	0.1919	0.326185
	CL3526	ACYPI30083	0.126464	0.38791	0.326012
	Unigene30382	ACYPI41475	0.0411921	0.126578	0.325428
	CL59280	ACYPI49317	0.0924818	0.28419	0.325422
	Unigene743	ACYPI005397	0.0637673	0.196138	0.325114
	Unigene21078	ACYPI003713	0.0521143	0.160304	0.325097
	Unigene17609	ACYPI29309	0.100113	0.308007	0.325035
	CL607	ACYPI007783	0.0778784	0.23971	0.324887
	CL4862	ACYPI23982	0.0893696	0.275252	0.324683
	Unigene20262	ACYPI063152	0.124792	0.385278	0.323901
	Unigene5186	ACYPI089514	0.0394204	0.12245	0.321929
	Unigene20678	ACYPI084785	0.0131928	0.0409858	0.321888
	CL1293	ACYPI068413	0.0801679	0.250369	0.320199
	CL3257	ACYPI34402	0.146188	0.457492	0.319543
	Unigene16105	ACYPI069536	0.100519	0.315917	0.318182
	CL2156	ACYPI53793	0.0643407	0.202658	0.317484
	CL5004	ACYPI24135	0.024019	0.075936	0.316306
	Unigene27089	ACYPI063326	0.116871	0.369579	0.316227
	Unigene36841	ACYPI30092	0.0652135	0.206346	0.31604
	Unigene8380	ACYPI44105	0.0412738	0.130749	0.315673
	Unigene13664	ACYPI003995	0.0729753	0.231577	0.315123
	CL5044	ACYPI25016	0.0565866	0.179819	0.314686
	CL4163	ACYPI060081	0.0596159	0.189811	0.31408
	CL4486	ACYPI22711	0.521782	1.66156	0.314031
	CL1331	ACYPI52516	0.065985	0.210239	0.313858
	CL4203	ACYPI31718	0.106748	0.340477	0.313525
	Unigene25114	ACYPI32103	0.317308	1.01283	0.313288
	CL3101	ACYPI063442	0.140061	0.448583	0.312229
	Unigene27071	ACYPI007494	0.0661685	0.21202	0.312086
	CL4241	ACYPI24810	0.286082	0.917486	0.31181
	CL1760	ACYPI41071	0.0687744	0.220993	0.311206
	CL3820	ACYPI25045	0.129235	0.41588	0.31075
	CL5126	ACYPI063440	0.067067	0.216271	0.310106
	Unigene18166	ACYPI010185	0.0808499	0.261285	0.309432
	Unigene20295	ACYPI089004	0.075979	0.246235	0.308563
	CL3793	ACYPI002164	0.0945522	0.306585	0.308405
	Unigene17111	ACYPI54950	0.0733491	0.23794	0.308267
	Unigene30385	ACYPI005185	0.0961275	0.312571	0.307538
	CL1542	ACYPI005609	0.0713208	0.232142	0.30723
	CL5734	ACYPI009145	0.369151	1.20189	0.307142
	Unigene20634	ACYPI007739	0.166306	0.542321	0.306656
	Unigene1230	ACYPI003807	0.0681509	0.222572	0.306197
	CL5691	ACYPI006435	0.0684585	0.223688	0.306045
	CL3853	ACYPI062416	0.0993978	0.324986	0.305853
	CL2773	ACYPI009814	0.0929207	0.304437	0.305221
	CL303	ACYPI22287	0.0662885	0.217286	0.305075
	Unigene7685	ACYPI002066	0.0561996	0.185738	0.302575
	Unigene11752	ACYPI002381	0.0229484	0.075884	0.302414
	CL1927	ACYPI001598	0.137851	0.45628	0.30212
	CL1762	ACYPI34901	0.115482	0.382694	0.301761
	CL2539	ACYPI000386	0.139061	0.460927	0.301698
	CL2716	ACYPI009572	0.156637	0.519596	0.30146
	Unigene8092	ACYPI001938	0.0729622	0.24212	0.301347
	CL2447	ACYPI006244	0.0620476	0.205913	0.301329
	CL2023	ACYPI067697	0.413331	1.37214	0.30123
	CL3148	ACYPI56665	0.113636	0.377656	0.300898
	CL3462	ACYPI40811	0.0806092	0.268102	0.300666
	Unigene25032	ACYPI28552	0.0714209	0.237791	0.300351
	CL1340	ACYPI45089	0.0426584	0.142107	0.300186
	Unigene986	ACYPI006005	0.0614562	0.204734	0.300176
	CL3578	ACYPI26118	0.0901148	0.300426	0.299957
	CL2956	ACYPI51193	0.0716449	0.239243	0.299466
	Unigene27054	ACYPI008322	0.0958732	0.320391	0.299238
	CL1	ACYPI21666	0.0896172	0.299488	0.299234
	CL3275	ACYPI48564	0.0920965	0.308047	0.298969
	Unigene17523	ACYPI32818	0.138054	0.461803	0.298947
	CL1597	ACYPI005072	0.0843695	0.282386	0.298773
	Unigene21501	ACYPI40971	0.0595751	0.199485	0.298644
	CL3585	ACYPI006299	0.0437048	0.146407	0.298515
	Unigene20414	ACYPI009483	0.102721	0.344705	0.297997
	CL3184	ACYPI084221	0.113303	0.380548	0.297736
	CL1556	ACYPI001152	0.100709	0.338515	0.297502
	CL4704	ACYPI000372	0.0932741	0.313802	0.297239
	Unigene37768	ACYPI31637	0.0584608	0.196832	0.297008
	Unigene171	ACYPI002827	0.102007	0.345245	0.295463
	Unigene5137	ACYPI49532	0.241228	0.817652	0.295026
	Unigene24387	ACYPI007677	0.104075	0.352837	0.294966
	Unigene19	ACYPI008060	0.0562751	0.191156	0.294393
	Unigene1515	ACYPI007833	0.110379	0.375375	0.29405
	Unigene14252	ACYPI36544	0.0736865	0.250637	0.293997
	CL1182	ACYPI007423	0.0847154	0.28885	0.293285
	CL1497	ACYPI002943	0.0275302	0.0938795	0.29325
	CL3936	ACYPI061679	0.0849986	0.290865	0.292227
	CL17260	ACYPI53427	0.0681767	0.234449	0.290795
	Unigene27209	ACYPI006571	0.0621797	0.213857	0.290754
	CL2265	ACYPI40310	0.199526	0.686573	0.290612
	Unigene10492	ACYPI000422	0.0727221	0.251571	0.289072
	Unigene7844	ACYPI42618	0.191535	0.662786	0.288984
	Unigene20711	ACYPI065980	0.102278	0.3546	0.288431
	Unigene4469	ACYPI41103	0.0566803	0.196695	0.288163
	CL432	ACYPI003192	0.106048	0.368093	0.288102
	CL863	ACYPI007118	0.0994525	0.345419	0.287918
	Unigene38412	ACYPI088712	0.088375	0.307735	0.287179
	Unigene9994	ACYPI006290	0.111017	0.386651	0.287124
	Unigene11515	ACYPI52878	0.018124	0.06328	0.286409
	CL2670	ACYPI082934	0.0541918	0.18922	0.286396
	Unigene18661	ACYPI081663	0.0177183	0.0619288	0.286107
	CL16080	ACYPI24863	0.0856967	0.299894	0.285756
	CL2577	ACYPI001590	0.042136	0.147646	0.285386
	CL4485	ACYPI009775	0.04679	0.163961	0.285373
	CL5546	ACYPI000546	0.0969814	0.341661	0.283853
	Unigene17137	ACYPI071126	0.062611	0.22091	0.283423
	CL2911	ACYPI006240	0.155905	0.550941	0.28298
	CL34	ACYPI081478	0.0664973	0.235363	0.282531
	Unigene7431	ACYPI007830	0.0606552	0.214834	0.282336
	Unigene28649	ACYPI007281	0.0704253	0.249762	0.28197
	Unigene27711	ACYPI002538	0.0575161	0.204224	0.281632
	CL2510	ACYPI007016	0.0860007	0.305424	0.281578
	Unigene4558	ACYPI49921	0.0730211	0.259466	0.281428
	CL2287	ACYPI31575	0.0618699	0.219972	0.281262
	CL5039	ACYPI36061	0.0449573	0.160142	0.280734
	Unigene24496	ACYPI007687	0.0579467	0.206451	0.280681
	Unigene10629	ACYPI086141	0.0610816	0.217662	0.280625
	Unigene1167	ACYPI001641	0.0700488	0.250556	0.279574
	Unigene31278	ACYPI009006	0.0791193	0.283143	0.279433
	Unigene23433	ACYPI008148	0.111003	0.397635	0.279157
	Unigene27981	ACYPI32486	0.12709	0.456534	0.278381
	CL5886	ACYPI007986	0.060221	0.217008	0.277506
	CL5480	ACYPI30816	0.0956501	0.345166	0.277113
	Unigene20679	ACYPI001049	0.0118624	0.0428119	0.277083
	CL2568	ACYPI008084	0.0720982	0.260373	0.276903
	CL3285	ACYPI008370	0.166796	0.602871	0.27667
	CL3998	ACYPI004526	0.0821614	0.297039	0.276601
	CL5640	ACYPI008340	0.0548458	0.198706	0.276015
	CL4768	ACYPI006922	0.0443446	0.160922	0.275565
	Unigene10576	ACYPI000867	0.0913614	0.33168	0.275451
	CL4883	ACYPI002714	0.0610653	0.221872	0.275227
	Unigene4419	ACYPI27888	0.0733778	0.266941	0.274884
	Unigene14322	ACYPI43114	0.0958863	0.349297	0.274512
	CL5916	ACYPI36427	0.105449	0.384269	0.274415
	CL1913	ACYPI009928	0.0668327	0.243596	0.274358
	Unigene26793	ACYPI003999	0.0292089	0.106641	0.273899
	Unigene10398	ACYPI072495	0.132093	0.482963	0.273506
	CL5730	ACYPI008173	0.0691209	0.252908	0.273304
	CL3831	ACYPI002073	0.0688612	0.252481	0.272738
	CL1295	ACYPI008026	0.0717081	0.263767	0.271862
	CL15930	ACYPI004719	0.0551369	0.203746	0.270616
	CL4033	ACYPI008822	0.0382902	0.141533	0.27054
	CL1394	ACYPI003534	0.0852249	0.315507	0.27012
	CL5522	ACYPI003563	0.0785253	0.290881	0.269957
	Unigene1249	ACYPI000036	0.0537154	0.19908	0.269818
	Unigene14464	ACYPI085418	0.0529334	0.196383	0.269542
	CL2615	ACYPI004136	0.0544365	0.202147	0.269291
	Unigene25252	ACYPI003677	0.0600188	0.222959	0.269192
	Unigene20922	ACYPI065151	0.0498393	0.185163	0.269165
	CL1861	ACYPI004331	0.0984669	0.365938	0.269081
	CL4177	ACYPI002718	0.0525384	0.195401	0.268875
	Unigene4730	ACYPI007864	0.103532	0.38515	0.268808
	CL1909	ACYPI31013	0.0585965	0.218031	0.268753
	Unigene24680	ACYPI007510	0.0154672	0.0575963	0.268546
	Unigene8396	ACYPI001471	0.031806	0.118623	0.268126
	CL3202	ACYPI30349	0.126588	0.472252	0.268053
	CL4496	ACYPI007430	0.0965358	0.360361	0.267886
	Unigene27531	ACYPI28482	0.055133	0.206158	0.267431
	CL17372	ACYPI002846	0.0405502	0.151767	0.267187
	Unigene19481	ACYPI30777	0.027533	0.103181	0.266841
	Unigene4852	ACYPI007535	0.0544087	0.2043	0.266318
	Unigene5134	ACYPI22272	0.0563453	0.212029	0.265744
	Unigene1581	ACYPI56559	0.0693863	0.261997	0.264836
	Unigene30203	ACYPI007303	0.0452873	0.171038	0.264779
	CL2964	ACYPI088736	0.0709981	0.268167	0.264754
	CL4758	ACYPI069436	0.0650034	0.245677	0.264588
	CL4907	ACYPI28071	0.0663992	0.251127	0.264405
	Unigene21083	ACYPI000285	0.0642195	0.243636	0.263587
	CL1099	ACYPI23874	0.214245	0.813094	0.263494
	Unigene16122	ACYPI29990	0.0147764	0.0560887	0.263447
	Unigene23603	ACYPI003901	0.0466956	0.177432	0.263174
	Unigene11791	ACYPI002942	0.0701906	0.26779	0.262111
	CL1414	ACYPI070421	0.0728052	0.27909	0.260866
	CL2425	ACYPI003253	0.0564167	0.217001	0.259983
	CL5250	ACYPI080912	0.0863533	0.333079	0.259257
	Unigene24092	ACYPI44154	0.0284969	0.110053	0.258937
	Unigene13912	ACYPI072382	0.0856114	0.331192	0.258495
	CL3837	ACYPI000794	0.119602	0.462866	0.258394
	Unigene25067	ACYPI070438	0.103346	0.400149	0.25827
	Unigene16927	ACYPI22614	0.155441	0.603515	0.25756
	CL3473	ACYPI007955	0.0282407	0.109851	0.257082
	Unigene24454	ACYPI001138	0.0450811	0.175504	0.256867
	Unigene16807	ACYPI084902	0.0559686	0.217999	0.256738
	Unigene21459	ACYPI005153	0.114941	0.449399	0.255765
	CL943	ACYPI001708	0.073314	0.28665	0.255761
	Unigene11660	ACYPI21889	0.0770306	0.301189	0.255755
	CL1971	ACYPI45724	0.102584	0.401135	0.255734
	Unigene1149	ACYPI55326	0.0760833	0.297662	0.255603
	Unigene27720	ACYPI001232	0.0946176	0.370175	0.255602
	Unigene28038	ACYPI001514	0.092424	0.361787	0.255466
	Unigene26959	ACYPI082788	0.0235527	0.0922784	0.255235
	Unigene17511	ACYPI55157	0.0941981	0.369757	0.254757
	CL2891	ACYPI010109	0.0785575	0.308932	0.254287
	CL393	ACYPI009701	0.0499502	0.196741	0.253887
	Unigene28113	ACYPI24966	0.0566063	0.222984	0.253858
	CL840	ACYPI47476	0.0456121	0.179812	0.253666
	Unigene23753	ACYPI004838	0.163525	0.645772	0.253224
	Unigene22041	ACYPI26451	0.0492556	0.194699	0.252983
	Unigene5236	ACYPI34035	0.0558448	0.220852	0.25286
	CL4213	ACYPI52619	0.0941729	0.372511	0.252806
	CL4391	ACYPI007168	0.0730251	0.288943	0.252732
	CL3705	ACYPI006768	0.0585	0.231713	0.252468
	Unigene982	ACYPI001638	0.0675849	0.267704	0.252461
	CL3966	ACYPI33557	0.16318	0.646504	0.252403
	Unigene14973	ACYPI003892	0.0588466	0.233351	0.252181
	CL5769	ACYPI087656	0.124555	0.49417	0.252049
	CL5360	ACYPI006098	0.0418326	0.16604	0.251943
	Unigene18141	ACYPI008657	0.0686539	0.272533	0.25191
	Unigene22659	ACYPI072911	0.0700648	0.27844	0.251634
	CL4570	ACYPI23662	0.060043	0.239354	0.250854
	Unigene20468	ACYPI005046	0.0881191	0.351569	0.250646
	Unigene14915	ACYPI086212	0.0904394	0.361101	0.250455
	Unigene29972	ACYPI50317	0.0462517	0.184881	0.250171
	Unigene27315	ACYPI003774	0.0306178	0.122678	0.249579
	CL3560	ACYPI060587	0.0466728	0.187226	0.249286
	Unigene10882	ACYPI001908	0.0799545	0.321757	0.248493
	CL2496	ACYPI28774	0.0673573	0.271681	0.247928
	Unigene24494	ACYPI006997	0.0369148	0.14932	0.247219
	Unigene5919	ACYPI37171	0.116676	0.472077	0.247154
	CL5781	ACYPI33160	0.0967458	0.391598	0.247054
	Unigene27881	ACYPI009433	0.0565549	0.229525	0.2464
	CL12530	ACYPI006966	0.0739189	0.300105	0.24631
	CL2216	ACYPI006798	0.0732672	0.298194	0.245703
	CL2760	ACYPI33310	0.0710876	0.28953	0.245527
	Unigene20613	ACYPI37645	0.0669538	0.273105	0.245158
	Unigene37382	ACYPI084728	0.07018	0.286823	0.244681
	CL3192	ACYPI001494	0.0993027	0.406177	0.244482
	CL4477	ACYPI54656	0.061936	0.253408	0.244412
	CL2800	ACYPI005814	0.0702667	0.287812	0.244141
	CL2199	ACYPI000252	0.260745	1.06917	0.243877
	CL3333	ACYPI24764	0.0607413	0.249463	0.243489
	Unigene27137	ACYPI000014	0.0534312	0.219977	0.242894
	CL4225	ACYPI003612	0.0648986	0.267602	0.242519
	Unigene25624	ACYPI003720	0.0413482	0.170503	0.242508
	CL913	ACYPI002035	0.0495668	0.204568	0.2423
	Unigene17106	ACYPI007966	0.0573213	0.23678	0.242087
	CL1957	ACYPI24860	0.0195198	0.0807506	0.24173
	CL2027	ACYPI009088	0.0780181	0.323673	0.24104
	Unigene24776	ACYPI003555	0.0453846	0.188583	0.240661
	Unigene11827	ACYPI000180	0.0493122	0.205201	0.240312
	Unigene18214	ACYPI48967	0.0372494	0.15529	0.239869
	Unigene5056	ACYPI010230	0.0780828	0.325837	0.239637
	CL4668	ACYPI001537	0.100232	0.418916	0.239266
	CL4996	ACYPI29982	0.0444883	0.185962	0.239233
	CL590	ACYPI006730	0.0666438	0.278714	0.239112
	CL4150	ACYPI38523	0.0666799	0.278956	0.239034
	Unigene30892	ACYPI007694	0.0607978	0.254431	0.238956
	CL5620	ACYPI006541	0.0243079	0.102005	0.238302
	CL2000	ACYPI008284	0.0482951	0.202707	0.238251
	Unigene5405	ACYPI008083	0.270779	1.13692	0.23817
	Unigene16963	ACYPI44758	0.0829799	0.348832	0.237879
	CL3074	ACYPI000807	0.0723323	0.304278	0.237718
	CL266	ACYPI27107	0.0514438	0.217138	0.236918
	Unigene7779	ACYPI009244	0.0327953	0.138458	0.236861
	Unigene14298	ACYPI000741	0.0562367	0.237542	0.236744
	Unigene7946	ACYPI47236	0.068727	0.290477	0.2366
	Unigene30569	ACYPI008293	0.060335	0.255278	0.23635
	Unigene18297	ACYPI000835	0.0334726	0.141691	0.236237
	Unigene454	ACYPI001183	0.0619911	0.263289	0.235449
	Unigene11636	ACYPI001305	0.0935635	0.397467	0.235399
	CL3795	ACYPI004788	0.102335	0.43484	0.235338
	Unigene1418	ACYPI002781	0.0738063	0.314036	0.235025
	Unigene1525	ACYPI009844	0.116407	0.495332	0.235008
	Unigene10815	ACYPI006645	0.109686	0.467168	0.23479
	CL4354	ACYPI004652	0.283828	1.20893	0.234777
	Unigene24492	ACYPI009388	0.043156	0.18393	0.234632
	CL2764	ACYPI081319	0.904595	3.85595	0.234597
	CL677	ACYPI005748	0.0830192	0.354832	0.233968
	Unigene7722	ACYPI21971	0.0627783	0.268444	0.23386
	Unigene24799	ACYPI007069	0.0395745	0.169373	0.233653
	Unigene7575	ACYPI007581	0.109603	0.469128	0.233631
	Unigene30011	ACYPI007067	0.0380575	0.162986	0.233502
	CL3680	ACYPI086369	0.0392194	0.1683	0.233033
	Unigene23925	ACYPI23294	0.038972	0.167563	0.232581
	Unigene20786	ACYPI006286	0.0420033	0.180636	0.23253
	CL5560	ACYPI002643	0.0215014	0.0926774	0.232003
	Unigene13967	ACYPI005631	0.0494465	0.213444	0.23166
	Unigene17453	ACYPI004682	0.0795575	0.343511	0.231601
	CL5639	ACYPI087917	0.119572	0.516644	0.23144
	CL3185	ACYPI49491	0.0521184	0.225529	0.231094
	Unigene23795	ACYPI39140	0.0544935	0.236008	0.230897
	CL1960	ACYPI088177	0.708254	3.06894	0.230781
	Unigene17273	ACYPI002499	0.0750459	0.325216	0.230757
	Unigene33031	ACYPI082294	0.0461269	0.200426	0.230144
	Unigene10420	ACYPI063541	0.0333432	0.144948	0.230036
	CL4602	ACYPI35147	0.0639632	0.278912	0.229331
	Unigene17233	ACYPI005502	0.0655803	0.286425	0.228962
	CL1549	ACYPI30167	0.0354043	0.154702	0.228855
	CL568	ACYPI007459	0.0706025	0.308594	0.228787
	Unigene17934	ACYPI083520	0.0704681	0.308471	0.228443
	Unigene4473	ACYPI55872	0.0567694	0.248703	0.228262
	Unigene18157	ACYPI002014	0.0421247	0.18455	0.228257
	Unigene805	ACYPI061441	0.019779	0.0868013	0.227866
	Unigene14620	ACYPI007384	0.0640394	0.281127	0.227795
	Unigene7332	ACYPI49039	0.0448205	0.196912	0.227617
	Unigene23923	ACYPI005451	0.0711419	0.312568	0.227605
	CL5689	ACYPI32541	0.0409883	0.180818	0.226682
	Unigene12431	ACYPI001497	0.69473	3.06508	0.226659
	CL1011	ACYPI067663	0.0478509	0.211115	0.226658
	Unigene570	ACYPI001038	0.0449617	0.198674	0.226308
	Unigene23694	ACYPI004476	0.082986	0.366759	0.226269
	CL3854	ACYPI28188	0.607997	2.69386	0.225698
	CL2293	ACYPI002675	0.0666835	0.295633	0.225562
	Unigene27127	ACYPI27939	0.0349504	0.154958	0.225548
	CL2396	ACYPI008718	0.0508606	0.225557	0.225489
	CL5056	ACYPI002316	0.0600833	0.266508	0.225446
	CL3791	ACYPI44548	0.0468396	0.20784	0.225364
	CL2504	ACYPI003916	0.0505861	0.224542	0.225286
	Unigene14416	ACYPI39917	0.0452817	0.201111	0.225158
	Unigene7411	ACYPI007237	0.0475677	0.211424	0.224987
	Unigene14689	ACYPI35197	0.033529	0.149221	0.224694
	CL3927	ACYPI005242	0.036646	0.163205	0.224539
	Unigene17496	ACYPI37407	0.10141	0.451805	0.224456
	CL3970	ACYPI23394	0.0527036	0.235039	0.224233
	Unigene4420	ACYPI003359	0.0480731	0.214857	0.223744
	Unigene8417	ACYPI42465	0.0384832	0.172161	0.22353
	CL2143	ACYPI42222	0.170884	0.766177	0.223035
	CL2864	ACYPI001354	0.0836593	0.375207	0.222968
	CL4264	ACYPI072990	0.0496597	0.222732	0.222957
	Unigene8142	ACYPI073017	0.159894	0.717525	0.222841
	Unigene20851	ACYPI003276	0.183029	0.821558	0.222783
	Unigene27777	ACYPI068662	0.0819644	0.368054	0.222696
	Unigene30062	ACYPI006724	0.0447519	0.200994	0.222653
	Unigene28141	ACYPI009965	0.0429195	0.193032	0.222344
	Unigene30284	ACYPI22068	0.032741	0.14749	0.221987
	CL5762	ACYPI009606	0.823613	3.71408	0.221754
	CL4149	ACYPI52457	0.0484691	0.218666	0.221657
	Unigene27839	ACYPI002294	0.0688609	0.310748	0.221597
	Unigene28537	ACYPI56441	0.0333759	0.150694	0.221481
	Unigene24254	ACYPI002311	0.110002	0.49694	0.221359
	CL1538	ACYPI008999	0.0371097	0.167985	0.220911
	Unigene3443	ACYPI41787	0.0585072	0.264994	0.220787
	CL1239	ACYPI30173	0.383222	1.73631	0.220711
	CL732	ACYPI002430	0.0450331	0.204091	0.220652
	Unigene27156	ACYPI003719	0.0516002	0.234121	0.2204
	Unigene23520	ACYPI25402	0.0351821	0.159677	0.220333
	Unigene7243	ACYPI008096	0.0424671	0.192849	0.220209
	Unigene10781	ACYPI089592	0.0628474	0.285793	0.219905
	Unigene26272	ACYPI067574	0.0395873	0.180574	0.21923
	CL4984	ACYPI000858	0.0525942	0.240063	0.219085
	CL1920	ACYPI24025	0.0483607	0.220866	0.218959
	CL5634	ACYPI009087	0.0676169	0.309356	0.218573
	CL3799	ACYPI004465	0.028323	0.129749	0.218291
	Unigene359	ACYPI003294	0.0475505	0.21794	0.218182
	Unigene30909	ACYPI073804	0.0551	0.252835	0.217929
	Unigene11338	ACYPI003920	0.0623771	0.286287	0.217883
	Unigene1162	ACYPI000967	0.0548452	0.251924	0.217706
	Unigene14063	ACYPI004432	0.0470888	0.21646	0.217541
	CL4994	ACYPI004597	0.0604135	0.278042	0.217282
	Unigene15141	ACYPI000597	0.047623	0.219458	0.217002
	Unigene18238	ACYPI002409	0.0579647	0.267215	0.216921
	Unigene17881	ACYPI006360	0.0714419	0.329663	0.216712
	Unigene14997	ACYPI063620	0.0199247	0.0919795	0.216621
	CL1504	ACYPI002489	0.0630767	0.292905	0.215349
	CL1213	ACYPI006904	0.0531469	0.247209	0.214988
	Unigene30080	ACYPI006250	0.0362401	0.168846	0.214634
	Unigene4496	ACYPI20160	0.0980658	0.457345	0.214424
	Unigene11705	ACYPI37791	0.065706	0.306623	0.214289
	Unigene20917	ACYPI37989	0.0728592	0.340325	0.214087
	CL5435	ACYPI006651	0.0757299	0.353849	0.214018
	Unigene23880	ACYPI52087	0.048694	0.227634	0.213914
	Unigene20335	ACYPI003080	0.0607655	0.284744	0.213404
	CL5780	ACYPI007816	0.0643661	0.301824	0.213257
	Unigene17485	ACYPI53198	0.175084	0.821317	0.213175
	Unigene28039	ACYPI008401	0.0661361	0.31032	0.213122
	Unigene8233	ACYPI006795	0.038016	0.178842	0.212568
	CL5365	ACYPI001089	0.0592035	0.278751	0.212389
	Unigene14187	ACYPI010022	0.0343512	0.16174	0.212385
	CL2992	ACYPI007752	0.039867	0.187721	0.212374
	CL1142	ACYPI004711	0.047501	0.224018	0.212041
	Unigene20945	ACYPI38914	0.0594503	0.280491	0.211951
	Unigene6418	ACYPI48193	0.053279	0.251382	0.211944
	CL5699	ACYPI010037	0.0755867	0.358001	0.211136
	CL5422	ACYPI000892	0.0450357	0.213333	0.211105
	CL865	ACYPI51927	0.0576202	0.273192	0.210914
	Unigene8423	ACYPI008256	0.074122	0.351595	0.210816
	CL4290	ACYPI004550	0.0437052	0.207351	0.210779
	Unigene20317	ACYPI004636	0.0460366	0.218947	0.210263
	CL3128	ACYPI064482	0.797641	3.79367	0.210256
	CL1492	ACYPI39073	0.0670878	0.319319	0.210096
	Unigene1639	ACYPI48211	0.0648832	0.309382	0.209718
	CL4778	ACYPI34076	0.0774011	0.3694	0.209532
	CL5729	ACYPI21874	0.0550696	0.263395	0.209076
	CL4918	ACYPI060785	0.0945594	0.452358	0.209036
	CL5431	ACYPI38027	0.302299	1.44725	0.208879
	CL1883	ACYPI27695	0.035288	0.169374	0.208344
	Unigene27001	ACYPI082856	0.047324	0.22741	0.2081
	CL5539	ACYPI001446	0.035426	0.17028	0.208045
	CL5832	ACYPI000785	0.0455151	0.218791	0.20803
	Unigene997	ACYPI51900	0.0674095	0.324384	0.207807
	Unigene1629	ACYPI39989	0.0318149	0.15317	0.207709
	Unigene18218	ACYPI005137	0.357589	1.7233	0.207503
	Unigene31363	ACYPI000975	0.0492383	0.237381	0.207423
	Unigene26892	ACYPI004843	0.0364706	0.1761	0.207101
	Unigene1635	ACYPI082695	0.0666611	0.321997	0.207024
	CL2339	ACYPI004899	0.0390385	0.188662	0.206923
	Unigene8476	ACYPI006372	0.0647366	0.313066	0.206782
	CL2358	ACYPI005230	0.0425737	0.205957	0.206711
	CL2640	ACYPI000839	0.0348824	0.168815	0.206631
	CL1061	ACYPI007993	0.607542	2.94209	0.2065
	Unigene7519	ACYPI50630	0.0318298	0.15415	0.206486
	Unigene15927	ACYPI27813	0.0414388	0.20074	0.20643
	CL2157	ACYPI003336	0.0576615	0.279472	0.206323
	Unigene23878	ACYPI071259	0.0447007	0.216847	0.206139
	CL5240	ACYPI065942	0.053522	0.259729	0.206069
	CL3651	ACYPI004364	0.0392723	0.190583	0.206064
	Unigene13983	ACYPI000026	0.0527295	0.256569	0.205518
	Unigene9903	ACYPI002630	0.030707	0.149583	0.205285
	Unigene30380	ACYPI009736	0.0244793	0.119308	0.205177
	CL4515	ACYPI004832	0.0460717	0.224605	0.205124
	Unigene5129	ACYPI25513	0.0404682	0.197448	0.204957
	CL641	ACYPI56726	0.653871	3.19319	0.20477
	CL5505	ACYPI40810	0.0565531	0.276636	0.204431
	Unigene17507	ACYPI004430	0.0358533	0.17567	0.204094
	Unigene24340	ACYPI000638	0.0608309	0.298468	0.20381
	Unigene13995	ACYPI006121	0.0448729	0.22059	0.203422
	CL406	ACYPI53158	0.0450701	0.221564	0.203418
	CL1413	ACYPI006082	0.0546918	0.270506	0.202184
	Unigene11060	ACYPI008144	0.0335488	0.165991	0.202112
	CL5755	ACYPI008513	0.0522103	0.259471	0.201218
	Unigene17596	ACYPI007239	0.0714809	0.355664	0.200979
	CL4442	ACYPI003098	0.342802	1.70598	0.200941
	Unigene18210	ACYPI27848	0.037362	0.186041	0.200827
	Unigene32012	ACYPI002199	0.63566	3.16701	0.200713
	Unigene24833	ACYPI49658	0.0314019	0.156457	0.200706
	Unigene29911	ACYPI003922	0.0673505	0.336305	0.200266
	CL5536	ACYPI004440	0.0455055	0.2274	0.200112
	CL1788	ACYPI32892	0.0396395	0.198091	0.200108
	CL2333	ACYPI005347	0.0756741	0.378452	0.199957
	CL839	ACYPI001891	0.0387891	0.194046	0.199896
	Unigene24557	ACYPI002994	0.0441767	0.221053	0.199847
	CL4293	ACYPI009666	0.0374689	0.187522	0.199811
	CL5259	ACYPI008663	0.0394381	0.197541	0.199645
	Unigene13952	ACYPI000746	0.0511195	0.256837	0.199035
	Unigene985	ACYPI31842	0.0392459	0.197779	0.198433
	Unigene11683	ACYPI086903	0.0412529	0.207914	0.198414
	CL1876	ACYPI56367	0.062876	0.317358	0.198123
	Unigene30179	ACYPI30405	0.048958	0.247525	0.19779
	Unigene726	ACYPI48345	0.0301046	0.152229	0.197759
	Unigene22618	ACYPI066058	0.0669675	0.338708	0.197715
	Unigene24702	ACYPI004647	0.0365132	0.18472	0.197667
	CL5645	ACYPI006096	0.056125	0.284128	0.197534
	CL2733	ACYPI067552	0.0566544	0.286813	0.197531
	CL1601	ACYPI002716	0.0358639	0.181614	0.197474
	Unigene12311	ACYPI061596	0.031162	0.157842	0.197425
	CL2920	ACYPI009002	0.0633574	0.321115	0.197304
	Unigene17073	ACYPI46914	0.0263709	0.133782	0.197119
	Unigene3271	ACYPI009456	0.0642316	0.326033	0.19701
	Unigene23003	ACYPI43510	0.030699	0.156021	0.196762
	CL4878	ACYPI26984	0.0446548	0.226994	0.196722
	CL1185	ACYPI084421	0.0812586	0.413413	0.196555
	Unigene10750	ACYPI000009	0.0558231	0.284576	0.196163
	Unigene11807	ACYPI39122	0.0650331	0.332035	0.195862
	CL3504	ACYPI001370	0.0280713	0.14342	0.195727
	Unigene15019	ACYPI001414	0.0369715	0.188985	0.195632
	Unigene28037	ACYPI072842	0.0426988	0.218272	0.195622
	Unigene5110	ACYPI009140	0.0819658	0.419573	0.195355
	CL2125	ACYPI005788	0.0322048	0.164964	0.195224
	Unigene7387	ACYPI45121	0.0540909	0.277304	0.19506
	CL6004	ACYPI002534	0.0490766	0.251603	0.195055
	Unigene20760	ACYPI27100	0.0435187	0.223153	0.195017
	CL4457	ACYPI52632	0.0306077	0.156991	0.194965
	Unigene11402	ACYPI008022	0.0485337	0.249082	0.19485
	Unigene7537	ACYPI002542	0.0378347	0.194208	0.194815
	Unigene4328	ACYPI45644	0.0381758	0.196133	0.194642
	Unigene20341	ACYPI56348	0.0407287	0.209283	0.194611
	Unigene17826	ACYPI088676	0.115343	0.592942	0.194527
	Unigene11688	ACYPI005357	0.0231812	0.119189	0.194491
	Unigene28466	ACYPI20778	0.0375256	0.193387	0.194044
	CL5492	ACYPI21547	0.0350294	0.180586	0.193976
	Unigene14373	ACYPI072795	0.0239095	0.123325	0.193874
	Unigene14196	ACYPI009796	0.0344174	0.177561	0.193834
	Unigene10602	ACYPI48085	0.0688432	0.355324	0.193748
	CL6033	ACYPI44418	0.00589305	0.030448	0.193545
	CL5459	ACYPI24713	0.037251	0.192601	0.19341
	CL955	ACYPI087540	0.779063	4.02965	0.193333
	Unigene24070	ACYPI009765	0.0352167	0.182177	0.19331
	Unigene32133	ACYPI061066	0.0154431	0.0799246	0.193221
	Unigene11277	ACYPI48058	0.0384436	0.199025	0.193159
	Unigene24058	ACYPI29975	0.0848507	0.439695	0.192976
	CL5998	ACYPI002811	0.050454	0.261987	0.192582
	CL1128	ACYPI003020	0.0512055	0.265929	0.192553
	CL61	ACYPI004021	0.0471589	0.244983	0.192499
	Unigene20087	ACYPI006960	0.02438	0.126772	0.192314
	CL3956	ACYPI008809	0.047062	0.244822	0.19223
	Unigene21079	ACYPI002033	0.0558052	0.290355	0.192197
	Unigene30403	ACYPI53658	0.0534431	0.278116	0.192161
	CL3600	ACYPI005548	0.0530063	0.276028	0.192032
	Unigene447	ACYPI23404	0.050932	0.265737	0.191663
	Unigene17595	ACYPI009848	0.0455624	0.237983	0.191453
	CL5067	ACYPI009895	0.0411583	0.215013	0.191422
	Unigene21426	ACYPI000970	0.0418903	0.21916	0.191141
	Unigene33978	ACYPI069055	0.0549717	0.287646	0.191109
	CL1537	ACYPI000677	0.0484289	0.253732	0.190866
	CL4538	ACYPI089403	0.621553	3.26253	0.190513
	Unigene14583	ACYPI065351	0.246051	1.29274	0.190332
	Unigene14614	ACYPI003884	0.0484342	0.254525	0.190293
	CL1045	ACYPI004300	0.0369675	0.194451	0.190112
	CL5387	ACYPI30926	0.00616653	0.0324967	0.189759
	Unigene18145	ACYPI002757	0.0508426	0.268084	0.189652
	CL4991	ACYPI37074	0.0384757	0.203119	0.189425
	CL5417	ACYPI54769	0.0602814	0.318328	0.189369
	CL1871	ACYPI001394	0.0471122	0.248799	0.189359
	CL2006	ACYPI002853	0.0376359	0.198937	0.189185
	Unigene20480	ACYPI008696	0.063404	0.335383	0.18905
	CL2832	ACYPI003931	0.0352812	0.186703	0.188969
	Unigene766	ACYPI49157	0.0559246	0.296027	0.188917
	CL4827	ACYPI008213	0.181155	0.959162	0.188868
	Unigene31095	ACYPI064009	0.0344992	0.182704	0.188826
	CL466	ACYPI25080	0.061037	0.323296	0.188796
	Unigene30705	ACYPI31698	0.0217629	0.115272	0.188796
	Unigene36472	ACYPI43066	0.0317898	0.168584	0.18857
	CL796	ACYPI002923	0.0604166	0.320574	0.188464
	CL5254	ACYPI067489	0.02753	0.146167	0.188347
	CL3187	ACYPI006551	0.0319935	0.170087	0.1881
	Unigene7129	ACYPI081432	0.0244793	0.130158	0.188073
	Unigene12470	ACYPI006305	0.0538196	0.286358	0.187945
	CL3483	ACYPI007705	0.0337456	0.179642	0.18785
	CL3876	ACYPI004773	0.02243	0.119625	0.187502
	Unigene7981	ACYPI45593	0.0438237	0.233942	0.187327
	Unigene17091	ACYPI47669	0.0479086	0.25582	0.187275
	Unigene30923	ACYPI002049	0.047022	0.251209	0.187183
	Unigene15062	ACYPI006077	0.0409859	0.219039	0.187117
	Unigene17800	ACYPI009329	0.184593	0.986602	0.187099
	Unigene7661	ACYPI009426	0.0321888	0.172418	0.18669
	CL5661	ACYPI003363	0.0670466	0.359248	0.18663
	CL236	ACYPI008739	0.0541963	0.290953	0.186272
	CL2357	ACYPI007262	0.0266286	0.142991	0.186226
	Unigene8501	ACYPI002007	0.0333513	0.179118	0.186198
	Unigene12763	ACYPI25479	0.0830425	0.446101	0.186152
	Unigene4800	ACYPI006498	0.0501426	0.269688	0.185928
	CL5428	ACYPI001233	0.0480278	0.258444	0.185835
	Unigene7855	ACYPI50128	0.0542774	0.292172	0.185772
	CL2521	ACYPI005610	0.0330017	0.177648	0.18577
	CL4340	ACYPI009581	0.0445907	0.240066	0.185743
	CL4899	ACYPI48681	0.0398152	0.214359	0.185741
	CL935	ACYPI006739	0.0433315	0.233538	0.185544
	Unigene26890	ACYPI53200	0.0746457	0.402906	0.185268
	CL5930	ACYPI005060	0.0350527	0.189287	0.185183
	CL967	ACYPI23920	0.036336	0.196269	0.185134
	Unigene1517	ACYPI44267	0.138286	0.747313	0.185045
	Unigene7554	ACYPI004427	0.0376315	0.203456	0.184961
	CL741	ACYPI38182	0.0453902	0.245507	0.184884
	Unigene14115	ACYPI007894	0.0479148	0.259328	0.184765
	Unigene30108	ACYPI27517	0.714791	3.86924	0.184737
	CL2452	ACYPI001136	0.0494657	0.267769	0.184733
	Unigene31258	ACYPI001249	0.0552547	0.29962	0.184416
	Unigene23823	ACYPI004984	0.0372486	0.202082	0.184324
	Unigene27107	ACYPI30718	0.22556	1.22411	0.184264
	CL5000	ACYPI001648	0.0572656	0.310979	0.184146
	CL460	ACYPI29682	0.0774826	0.42088	0.184097
	CL850	ACYPI006552	0.0584316	0.317716	0.183911
	Unigene21486	ACYPI000202	0.039288	0.213641	0.183897
	CL4388	ACYPI001347	0.0486507	0.264619	0.183852
	CL3328	ACYPI005258	0.0683976	0.372288	0.183723
	Unigene11136	ACYPI004017	0.0284857	0.155185	0.18356
	CL13601	ACYPI003974	0.0362318	0.197709	0.183258
	CL1065	ACYPI082254	0.0417086	0.227598	0.183256
	Unigene467	ACYPI49405	0.0371179	0.202727	0.183093
	Unigene24042	ACYPI008517	0.0364251	0.199034	0.18301
	CL2260	ACYPI007528	0.0587308	0.32113	0.182888
	CL4215	ACYPI000851	0.0366279	0.200366	0.182805
	Unigene4263	ACYPI52126	0.0444957	0.243578	0.182676
	CL753	ACYPI002067	0.0342249	0.18747	0.182562
	CL2058	ACYPI004716	0.0393175	0.215488	0.182458
	Unigene27641	ACYPI003135	0.0487876	0.268104	0.181973
	Unigene4310	ACYPI000825	0.0376744	0.207044	0.181964
	CL4065	ACYPI48246	0.0348776	0.191793	0.18185
	CL1860	ACYPI070720	0.0442408	0.243701	0.181537
	Unigene14008	ACYPI46022	0.0568487	0.313442	0.181369
	CL3127	ACYPI008726	0.0314539	0.173516	0.181274
	Unigene14507	ACYPI008114	0.509527	2.81173	0.181215
	Unigene27646	ACYPI006031	0.0338824	0.187069	0.181123
	CL3076	ACYPI000800	0.059037	0.326008	0.18109
	Unigene1246	ACYPI005797	0.0483809	0.267304	0.180996
	Unigene13944	ACYPI55582	0.0419403	0.231831	0.180909
	Unigene737	ACYPI086438	0.619929	3.427	0.180895
	CL3497	ACYPI008385	0.0409226	0.226296	0.180836
	CL5970	ACYPI007127	0.075251	0.416263	0.180777
	CL451	ACYPI54833	0.00877388	0.0485656	0.18066
	CL1660	ACYPI006555	0.0459761	0.25541	0.180009
	Unigene20837	ACYPI009406	0.0387857	0.215918	0.179632
	CL4729	ACYPI002655	0.0451679	0.251484	0.179606
	Unigene13690	ACYPI065676	0.676524	3.76689	0.179598
	CL443	ACYPI007028	0.044969	0.251034	0.179136
	CL265	ACYPI003352	0.0559505	0.312422	0.179086
	Unigene37617	ACYPI50707	0.0600979	0.335645	0.179052
	Unigene361	ACYPI006427	0.0508354	0.284335	0.178787
	Unigene11316	ACYPI001122	0.0639447	0.358222	0.178506
	Unigene1493	ACYPI005564	0.0389304	0.218297	0.178337
	Unigene20220	ACYPI003707	0.636979	3.57271	0.17829
	Unigene537	ACYPI004383	0.0279622	0.156845	0.178279
	CL3575	ACYPI39165	0.0525885	0.295005	0.178263
	CL965	ACYPI003766	0.0537765	0.301848	0.178158
	CL1383	ACYPI001609	0.0486904	0.273542	0.178
	CL4019	ACYPI004631	0.0424284	0.23838	0.177986
	Unigene11297	ACYPI007176	0.0450638	0.253593	0.177702
	Unigene6129	ACYPI35775	0.335811	1.89218	0.177473
	Unigene24363	ACYPI008792	0.0543548	0.306585	0.177291
	Unigene14672	ACYPI060277	0.077266	0.435924	0.177246
	CL4644	ACYPI007647	0.0496395	0.281017	0.176642
	CL366	ACYPI007853	0.0571276	0.323826	0.176415
	CL6007	ACYPI007641	0.0431432	0.24482	0.176224
	Unigene27997	ACYPI003671	0.0301747	0.171422	0.176026
	CL4967	ACYPI000730	0.0781655	0.444633	0.175798
	Unigene643	ACYPI085409	0.00586551	0.033368	0.175782
	Unigene13818	ACYPI003638	0.0561888	0.319846	0.175675
	Unigene27443	ACYPI088085	0.0737799	0.420135	0.17561
	Unigene10790	ACYPI007965	0.0369136	0.210265	0.175557
	Unigene24750	ACYPI001681	0.0190215	0.108405	0.175467
	CL1283	ACYPI53898	0.0480743	0.274108	0.175385
	Unigene609	ACYPI004416	0.0192635	0.10985	0.175361
	Unigene27187	ACYPI32812	0.0648889	0.37015	0.175304
	CL4578	ACYPI001870	0.0375385	0.214644	0.174887
	CL1671	ACYPI002713	0.0709401	0.405971	0.174742
	CL5904	ACYPI005377	0.496536	2.8437	0.174609
	CL20423	ACYPI000775	0.056411	0.323492	0.174382
	CL3149	ACYPI36864	0.054801	0.314578	0.174205
	Unigene7859	ACYPI008953	0.0434479	0.249597	0.174072
	Unigene14109	ACYPI007024	0.0440865	0.253394	0.173984
	CL2071	ACYPI003806	0.0404909	0.232833	0.173905
	CL128	ACYPI006171	0.0292293	0.168744	0.173217
	Unigene15632	ACYPI063210	0.0523741	0.30248	0.173149
	CL4537	ACYPI38480	0.150238	0.868194	0.173047
	Unigene620	ACYPI006138	0.140753	0.81421	0.172871
	CL1809	ACYPI002273	0.0558103	0.323274	0.172641
	Unigene1858	ACYPI061531	0.02874	0.166817	0.172285
	CL1569	ACYPI005333	0.0510105	0.296295	0.172161
	CL595	ACYPI31515	0.036703	0.213221	0.172136
	CL1579	ACYPI000829	0.0359759	0.209125	0.172031
	CL3063	ACYPI005287	0.0333731	0.194038	0.171993
	CL794	ACYPI34443	0.0445304	0.259178	0.171814
	Unigene23677	ACYPI004630	0.0627016	0.365926	0.17135
	CL4275	ACYPI55510	0.048778	0.28491	0.171205
	CL4572	ACYPI003066	0.028248	0.165368	0.170819
	Unigene13974	ACYPI085005	0.452374	2.64848	0.170805
	Unigene30574	ACYPI56554	0.0454462	0.266297	0.17066
	Unigene13703	ACYPI002215	0.048629	0.285026	0.170613
	CL4338	ACYPI067797	0.038915	0.228094	0.17061
	Unigene21988	ACYPI003136	0.0189789	0.111411	0.170351
	CL5347	ACYPI56076	0.0561539	0.329707	0.170314
	Unigene5203	ACYPI071804	0.633696	3.72102	0.170302
	Unigene8463	ACYPI002419	0.0525339	0.308623	0.17022
	CL5615	ACYPI003847	0.0637341	0.374833	0.170034
	CL3105	ACYPI007787	0.0432742	0.254884	0.16978
	Unigene11689	ACYPI000932	0.045097	0.265809	0.169659
	CL3130	ACYPI44994	0.0529434	0.312956	0.169172
	Unigene8471	ACYPI003319	0.0360296	0.213156	0.169029
	Unigene14636	ACYPI008855	0.0579409	0.342823	0.169011
	Unigene21511	ACYPI003949	0.0418998	0.2481	0.168883
	CL2753	ACYPI009109	0.086719	0.513747	0.168797
	CL1575	ACYPI008486	0.0627442	0.371805	0.168756
	CL243	ACYPI004044	0.0278244	0.165146	0.168483
	Unigene24125	ACYPI008997	0.0427049	0.253994	0.168134
	Unigene5087	ACYPI002876	0.0465651	0.277155	0.168011
	CL5601	ACYPI40342	0.0434361	0.258756	0.167865
	Unigene10213	ACYPI002185	0.0745061	0.443949	0.167826
	CL858	ACYPI003672	0.0500717	0.29841	0.167795
	CL354	ACYPI008277	0.0265311	0.158132	0.167778
	CL3455	ACYPI006311	0.0510026	0.303996	0.167774
	Unigene2401	ACYPI30832	0.0357065	0.21284	0.167762
	Unigene20630	ACYPI001227	0.0366121	0.218288	0.167724
	Unigene17353	ACYPI21473	0.0381969	0.227752	0.167713
	CL3164	ACYPI001973	0.0243681	0.145432	0.167557
	CL1954	ACYPI002514	0.0499301	0.297999	0.167551
	CL3496	ACYPI30763	0.0250019	0.149234	0.167535
	Unigene38385	ACYPI084487	0.429234	2.56771	0.167166
	Unigene23979	ACYPI007343	0.0380449	0.227656	0.167116
	CL2063	ACYPI007612	0.0482962	0.289665	0.166731
	CL4431	ACYPI072863	0.0396177	0.237726	0.166653
	CL3040	ACYPI005355	0.0510231	0.306323	0.166566
	CL2484	ACYPI068099	0.626007	3.76091	0.166451
	CL4471	ACYPI010035	0.0342096	0.205524	0.16645
	Unigene20612	ACYPI006537	0.0227976	0.137012	0.166392
	CL5947	ACYPI006580	0.0674542	0.405697	0.166268
	Unigene20657	ACYPI36146	0.0420874	0.253273	0.166174
	Unigene8184	ACYPI006835	0.045369	0.273343	0.165978
	Unigene1585	ACYPI36439	0.0447204	0.269488	0.165946
	Unigene5305	ACYPI42424	0.320873	1.93363	0.165943
	CL2095	ACYPI008306	0.0602533	0.363165	0.165912
	CL681	ACYPI007095	0.0554559	0.334855	0.165612
	Unigene730	ACYPI061694	0.0148617	0.0899555	0.165212
	CL3035	ACYPI005112	0.0465488	0.281955	0.165093
	Unigene5117	ACYPI47548	0.0304529	0.184529	0.165031
	Unigene24325	ACYPI000121	0.0538858	0.326795	0.164892
	CL134	ACYPI089499	0.0412078	0.24999	0.164838
	CL4188	ACYPI009281	0.0328001	0.199073	0.164765
	Unigene24518	ACYPI004320	0.0891644	0.541618	0.164626
	CL4703	ACYPI007085	0.0343031	0.208455	0.164559
	CL4012	ACYPI004301	0.0518207	0.314977	0.164522
	Unigene8450	ACYPI072951	0.0364024	0.221354	0.164453
	CL2830	ACYPI010126	0.0624831	0.380735	0.164112
	Unigene23706	ACYPI005559	0.0326694	0.199094	0.16409
	Unigene18316	ACYPI067785	0.0361997	0.22104	0.16377
	CL2730	ACYPI009698	0.0351558	0.2147	0.163744
	CL3086	ACYPI067455	0.628528	3.84188	0.163599
	CL1642	ACYPI000881	0.0400217	0.244639	0.163595
	CL7360	ACYPI55389	0.0382908	0.234105	0.163563
	Unigene4441	ACYPI008556	0.693072	4.24367	0.163319
	CL2465	ACYPI005768	0.0409734	0.251201	0.16311
	CL5414	ACYPI29519	0.0320657	0.196714	0.163007
	Unigene17945	ACYPI003328	0.0292544	0.179539	0.162942
	Unigene1395	ACYPI004376	0.0369294	0.226747	0.162866
	CL3832	ACYPI000888	0.039784	0.244851	0.162482
	CL1940	ACYPI003960	0.0367102	0.22611	0.162356
	CL5768	ACYPI43075	0.0321664	0.198226	0.162271
	Unigene8411	ACYPI000742	0.334725	2.06423	0.162155
	CL1308	ACYPI41618	0.0461626	0.285664	0.161597
	Unigene1466	ACYPI001027	0.0404361	0.25024	0.161589
	Unigene10846	ACYPI006582	0.0391245	0.242374	0.161422
	CL4164	ACYPI22575	0.0522023	0.323529	0.161352
	Unigene24333	ACYPI005622	0.0255715	0.158657	0.161175
	Unigene16503	ACYPI072589	0.120674	0.748872	0.161141
	Unigene27566	ACYPI006654	0.0378093	0.235148	0.160789
	CL1177	ACYPI002004	0.0384001	0.238991	0.160676
	CL3766	ACYPI000531	0.0519197	0.323249	0.160618
	Unigene30985	ACYPI009369	0.0429563	0.26776	0.160429
	CL4519	ACYPI005186	0.0374049	0.23321	0.160391
	Unigene5721	ACYPI085141	0.0425301	0.265194	0.160373
	CL1304	ACYPI29517	0.0663882	0.414273	0.160252
	Unigene20756	ACYPI004489	0.0422023	0.263541	0.160135
	CL5028	ACYPI007723	0.0369026	0.230474	0.160116
	CL1747	ACYPI001294	0.0424839	0.265648	0.159926
	Unigene4645	ACYPI33988	0.0902494	0.56432	0.159926
	Unigene14166	ACYPI004410	0.0361383	0.226292	0.159698
	Unigene24371	ACYPI005893	0.0520585	0.326164	0.159609
	CL4775	ACYPI000897	0.060979	0.382218	0.15954
	CL3661	ACYPI000818	0.0500511	0.314511	0.159139
	Unigene25069	ACYPI55456	0.0870425	0.547243	0.159056
	Unigene21211	ACYPI46979	0.0421088	0.26479	0.159027
	CL231	ACYPI005669	0.0309098	0.194825	0.158655
	Unigene27367	ACYPI003913	0.0426053	0.268693	0.158565
	CL3619	ACYPI000683	0.0356386	0.224834	0.158511
	CL4393	ACYPI007768	0.0272157	0.172019	0.158214
	Unigene26849	ACYPI008704	0.035995	0.227799	0.158012
	Unigene9250	ACYPI51105	0.499134	3.15913	0.157997
	Unigene23866	ACYPI009563	0.0792904	0.50266	0.157742
	CL4438	ACYPI004736	0.0333367	0.211485	0.157631
	CL5455	ACYPI005702	0.0245978	0.156086	0.157591
	CL2481	ACYPI41284	0.0390587	0.247878	0.157572
	Unigene1150	ACYPI008635	0.0345915	0.219588	0.157529
	CL1830	ACYPI081226	0.0355788	0.225967	0.157451
	Unigene13811	ACYPI000027	0.0246201	0.15648	0.157336
	Unigene20686	ACYPI003372	0.0411589	0.261685	0.157284
	CL2335	ACYPI000134	0.0419723	0.266984	0.157209
	Unigene28050	ACYPI28204	0.0431646	0.274621	0.157179
	CL1310	ACYPI001974	0.0323747	0.206208	0.157
	Unigene30766	ACYPI009175	0.0599024	0.38188	0.156862
	Unigene25422	ACYPI070301	0.0352084	0.224478	0.156846
	CL5855	ACYPI009126	0.0552921	0.352905	0.156677
	CL4687	ACYPI002696	0.0430401	0.274738	0.156659
	CL4390	ACYPI004441	0.0263491	0.168275	0.156584
	CL9327	ACYPI072917	0.0497851	0.318133	0.156491
	Unigene4787	ACYPI32342	0.0319409	0.204294	0.156347
	Unigene531	ACYPI51802	0.0300787	0.192495	0.156257
	Unigene5415	ACYPI087042	0.0648036	0.415258	0.156056
	Unigene24630	ACYPI005211	0.0318004	0.2039	0.155961
	CL3648	ACYPI47182	0.058086	0.372802	0.155809
	Unigene8177	ACYPI005384	0.0225581	0.145273	0.155281
	CL4793	ACYPI003322	0.659365	4.24843	0.155202
	CL3253	ACYPI008041	0.0276563	0.178417	0.155009
	CL2651	ACYPI49937	0.0282096	0.18199	0.155006
	CL3949	ACYPI008568	0.0380497	0.245611	0.154919
	CL683	ACYPI007632	0.0298256	0.192524	0.154919
	CL1780	ACYPI009458	0.0560685	0.362015	0.154879
	Unigene23746	ACYPI32855	0.0373284	0.241471	0.154587
	Unigene17288	ACYPI003664	0.0422738	0.273688	0.15446
	CL3166	ACYPI002283	0.0358962	0.232486	0.154401
	CL5327	ACYPI007844	0.0517622	0.335805	0.154144
	Unigene3075	ACYPI36060	0.0166077	0.107826	0.154023
	Unigene8169	ACYPI009514	0.0470964	0.305997	0.153912
	Unigene36529	ACYPI086084	0.0207898	0.135132	0.153848
	CL282	ACYPI004204	0.0392847	0.255543	0.15373
	Unigene17177	ACYPI007565	0.453664	2.95348	0.153603
	Unigene30054	ACYPI001942	0.033031	0.21527	0.15344
	CL1160	ACYPI003768	0.0374299	0.244671	0.15298
	Unigene13772	ACYPI008335	0.0280876	0.183686	0.152911
	Unigene10319	ACYPI061150	0.0889913	0.582044	0.152894
	CL45	ACYPI003502	0.0479406	0.3138	0.152775
	Unigene8583	ACYPI002704	0.0214171	0.140354	0.152594
	CL3792	ACYPI004910	0.0195928	0.128422	0.152565
	CL4010	ACYPI008357	0.0521998	0.342946	0.15221
	CL5655	ACYPI001019	0.0319392	0.209873	0.152184
	CL2955	ACYPI006330	0.0403302	0.265077	0.152145
	CL5887	ACYPI001441	0.0281855	0.185296	0.152111
	CL3839	ACYPI000862	0.0389564	0.256233	0.152035
	Unigene17377	ACYPI42284	0.0550285	0.362224	0.151918
	Unigene17010	ACYPI003575	0.0496124	0.32661	0.151901
	CL3554	ACYPI29539	0.0513754	0.338251	0.151886
	CL2263	ACYPI47712	0.520278	3.42565	0.151877
	Unigene5118	ACYPI007958	0.0331255	0.218241	0.151784
	Unigene16859	ACYPI083393	0.0783507	0.516706	0.151635
	CL520	ACYPI004262	0.0384149	0.253436	0.151576
	CL2331	ACYPI002908	0.0301079	0.198712	0.151516
	Unigene27539	ACYPI009603	0.06097	0.402422	0.151507
	Unigene14697	ACYPI000603	0.0427576	0.283048	0.151061
	Unigene13757	ACYPI53810	0.02411	0.159687	0.150983
	CL16690	ACYPI001784	0.0380052	0.251867	0.150894
	Unigene9648	ACYPI072559	0.482215	3.19883	0.150747
	CL5648	ACYPI009530	0.0339858	0.225766	0.150535
	CL1869	ACYPI088963	0.455905	3.03399	0.150266
	CL4726	ACYPI001805	0.0248008	0.165083	0.150232
	Unigene11722	ACYPI009963	0.0455643	0.303529	0.150115
	Unigene31204	ACYPI007937	0.0433772	0.289352	0.149912
	Unigene28129	ACYPI000737	0.050812	0.339744	0.14956
	Unigene24309	ACYPI001245	0.0264136	0.176618	0.149552
	Unigene292	ACYPI009602	0.0375843	0.251593	0.149385
	Unigene30435	ACYPI38023	0.0896866	0.600522	0.149348
	CL3113	ACYPI000024	0.0337114	0.22577	0.149317
	Unigene616	ACYPI010074	0.0350389	0.234789	0.149236
	Unigene2884	ACYPI30563	0.0789166	0.529491	0.149042
	Unigene11544	ACYPI006815	0.031226	0.209815	0.148826
	Unigene8094	ACYPI000805	0.042	0.282804	0.148513
	CL5501	ACYPI006990	0.0413261	0.278872	0.14819
	CL3692	ACYPI50089	0.0389137	0.262676	0.148143
	Unigene27538	ACYPI33440	0.101411	0.684996	0.148046
	CL5520	ACYPI009247	0.0439641	0.29721	0.147923
	Unigene7663	ACYPI004137	0.0228407	0.154436	0.147898
	Unigene7845	ACYPI005488	0.0453448	0.306859	0.147771
	Unigene31063	ACYPI34677	0.0512168	0.347446	0.147409
	CL20424	ACYPI007740	0.0276594	0.187703	0.147358
	Unigene4574	ACYPI072762	0.0214303	0.145436	0.147352
	CL3337	ACYPI083996	0.186251	1.26472	0.147266
	CL5361	ACYPI006158	0.0223822	0.152226	0.147032
	Unigene36631	ACYPI28295	0.0602931	0.410077	0.147029
	Unigene29896	ACYPI006134	0.0457572	0.311458	0.146913
	CL930	ACYPI003039	0.0313727	0.213681	0.146821
	CL5900	ACYPI009857	0.0159865	0.108923	0.146769
	Unigene20899	ACYPI082120	0.0372644	0.254065	0.146673
	Unigene28678	ACYPI009735	0.0331108	0.225788	0.146645
	Unigene623	ACYPI004986	0.509323	3.47557	0.146544
	Unigene15145	ACYPI002601	0.0359673	0.245478	0.14652
	Unigene25731	ACYPI002947	0.023692	0.161795	0.146432
	CL4234	ACYPI007718	0.0463247	0.316411	0.146407
	CL1386	ACYPI001171	0.0380203	0.25971	0.146395
	Unigene7678	ACYPI48736	0.031262	0.213827	0.146202
	Unigene7393	ACYPI000594	0.0431766	0.295521	0.146103
	CL1635	ACYPI004146	0.0316779	0.216821	0.146102
	Unigene18906	ACYPI068718	0.04649	0.318987	0.145742
	CL1928	ACYPI50943	0.0175541	0.120474	0.145709
	Unigene31080	ACYPI003063	0.075635	0.519143	0.145692
	CL4846	ACYPI25854	0.0415335	0.285219	0.14562
	Unigene13956	ACYPI45974	0.0239147	0.164298	0.145557
	Unigene7389	ACYPI068601	0.0318357	0.218795	0.145505
	Unigene24723	ACYPI006491	0.0203441	0.139853	0.145468
	Unigene1566	ACYPI004279	0.0313667	0.215628	0.145467
	CL3618	ACYPI085178	0.0245737	0.168943	0.145456
	Unigene1146	ACYPI005395	0.0332793	0.228981	0.145336
	Unigene24464	ACYPI007774	0.0369413	0.25426	0.145289
	Unigene30373	ACYPI003215	0.0232242	0.159965	0.145183
	Unigene14941	ACYPI000245	0.0429646	0.296202	0.145052
	CL1494	ACYPI53795	0.0293985	0.20274	0.145006
	CL16	ACYPI005802	0.0254384	0.175469	0.144974
	CL2966	ACYPI006381	0.0245465	0.169393	0.144909
	CL1714	ACYPI005655	0.0326738	0.225491	0.144901
	Unigene24512	ACYPI007468	0.0339305	0.234476	0.144708
	CL797	ACYPI084950	0.051644	0.356963	0.144676
	CL1049	ACYPI008062	0.033477	0.23143	0.144653
	Unigene11396	ACYPI25456	0.0205212	0.141871	0.144647
	Unigene20637	ACYPI008889	0.0260256	0.179958	0.14462
	Unigene8067	ACYPI001095	0.0539512	0.373591	0.144412
	Unigene24032	ACYPI006811	0.0331713	0.229734	0.14439
	Unigene30013	ACYPI33281	0.0198354	0.137496	0.144261
	CL2254	ACYPI002435	0.037449	0.259793	0.14415
	CL4913	ACYPI24842	0.0418903	0.290831	0.144037
	Unigene18234	ACYPI004785	0.0273431	0.189869	0.144011
	Unigene24807	ACYPI001565	0.0282869	0.196581	0.143895
	CL4216	ACYPI004092	0.0268251	0.186468	0.143859
	Unigene30415	ACYPI010065	0.040239	0.279796	0.143816
	Unigene14197	ACYPI44265	0.0418457	0.291158	0.143722
	CL1638	ACYPI009090	0.0322173	0.224203	0.143697
	CL3505	ACYPI22809	0.0383476	0.26688	0.143689
	Unigene7750	ACYPI26584	0.0422868	0.294296	0.143688
	Unigene15937	ACYPI47666	0.0185656	0.129374	0.143503
	CL4742	ACYPI49335	0.0321262	0.223949	0.143453
	Unigene7811	ACYPI41223	0.00673068	0.0469859	0.143249
	Unigene7418	ACYPI006934	0.0281624	0.196642	0.143217
	Unigene8028	ACYPI000146	0.0271349	0.189551	0.143153
	CL136	ACYPI008039	0.0321678	0.224809	0.14309
	CL472	ACYPI004454	0.048273	0.337482	0.143039
	Unigene15033	ACYPI002892	0.0142286	0.0994882	0.143018
	Unigene11420	ACYPI088588	0.0671482	0.469616	0.142985
	CL2090	ACYPI003501	0.0366886	0.256691	0.142929
	CL2372	ACYPI45536	0.0339364	0.237467	0.14291
	Unigene832	ACYPI001421	0.0356545	0.249607	0.142842
	CL2736	ACYPI009528	0.0361334	0.25307	0.142781
	Unigene20239	ACYPI52307	0.0427644	0.299517	0.142778
	CL2060	ACYPI22511	0.030091	0.211056	0.142574
	Unigene20823	ACYPI30469	0.0290138	0.203859	0.142323
	Unigene21066	ACYPI008518	0.0325726	0.228988	0.142246
	CL2461	ACYPI009149	0.483697	3.40707	0.141969
	Unigene1196	ACYPI069356	0.0262646	0.185004	0.141967
	CL221	ACYPI082787	0.0514882	0.36281	0.141915
	CL5721	ACYPI004967	0.041378	0.291704	0.141849
	CL4506	ACYPI23519	0.0435733	0.307397	0.141749
	Unigene30988	ACYPI002259	0.0516387	0.364397	0.14171
	Unigene10608	ACYPI39964	0.503492	3.55658	0.141566
	Unigene4753	ACYPI002511	0.0209373	0.148094	0.141378
	Unigene30123	ACYPI003864	0.0265204	0.187587	0.141377
	Unigene30190	ACYPI009938	0.0415018	0.293608	0.141351
	CL1432	ACYPI004672	0.0275637	0.195038	0.141325
	CL2839	ACYPI005231	0.0431529	0.305641	0.141188
	Unigene7432	ACYPI000884	0.0375625	0.266159	0.141128
	Unigene17669	ACYPI34963	0.453267	3.21228	0.141104
	Unigene10866	ACYPI067538	0.0518718	0.367706	0.141069
	CL553	ACYPI002159	0.0372224	0.263929	0.141032
	CL3197	ACYPI50050	0.0517007	0.367149	0.140816
	CL4728	ACYPI53591	0.0334295	0.237806	0.140575
	CL745	ACYPI004445	0.0270547	0.192537	0.140517
	Unigene30416	ACYPI29403	0.0313911	0.223557	0.140417
	Unigene24341	ACYPI005976	0.0714766	0.509055	0.14041
	Unigene11323	ACYPI005928	0.0311406	0.221824	0.140384
	Unigene14622	ACYPI003103	0.0293186	0.208923	0.140332
	CL3353	ACYPI001448	0.0206085	0.146955	0.140237
	Unigene21269	ACYPI082430	0.0309779	0.220913	0.140227
	Unigene4731	ACYPI004402	0.0364352	0.260046	0.140111
	Unigene21183	ACYPI000200	0.0463986	0.33125	0.140071
	Unigene11889	ACYPI080499	0.0794539	0.567374	0.140038
	Unigene26905	ACYPI52771	0.0406187	0.290233	0.139952
	CL2652	ACYPI004291	0.044158	0.316101	0.139696
	Unigene33943	ACYPI26869	0.0285374	0.204316	0.139673
	CL763	ACYPI004921	0.0313169	0.224401	0.139558
	CL4946	ACYPI008559	0.0303371	0.217455	0.13951
	Unigene1835	ACYPI001301	0.0437458	0.314198	0.13923
	Unigene3579	ACYPI28737	0.0478941	0.344408	0.139062
	Unigene20231	ACYPI56637	0.0935838	0.673346	0.138983
	CL4579	ACYPI006634	0.00977326	0.070374	0.138876
	CL5122	ACYPI008210	0.0278881	0.200978	0.138762
	CL11870	ACYPI006419	0.0328135	0.236709	0.138624
	CL403	ACYPI49489	0.0405264	0.292398	0.1386
	Unigene10507	ACYPI089154	0.0249537	0.180075	0.138574
	CL269	ACYPI005040	0.0226492	0.163537	0.138496
	Unigene26889	ACYPI46778	0.0366064	0.264609	0.138341
	Unigene7	ACYPI000410	0.032568	0.235451	0.138322
	CL5713	ACYPI007523	0.0344932	0.249491	0.138254
	CL32521	ACYPI004200	0.0385267	0.278668	0.138253
	CL250	ACYPI003662	0.029134	0.210732	0.138252
	CL4220	ACYPI005085	0.0289182	0.209456	0.138063
	Unigene26920	ACYPI065805	0.0348038	0.252105	0.138053
	CL1448	ACYPI008783	0.0340431	0.246688	0.138001
	Unigene31280	ACYPI27105	0.0478047	0.347198	0.137687
	CL5280	ACYPI004086	0.0323338	0.234945	0.137623
	CL650	ACYPI004777	0.0216307	0.157224	0.137579
	CL4173	ACYPI26272	0.136527	0.993413	0.137432
	CL1462	ACYPI085828	0.0335071	0.244183	0.137222
	Unigene27937	ACYPI006160	0.0588151	0.429256	0.137016
	CL817	ACYPI003389	0.0480257	0.35058	0.136989
	CL5373	ACYPI001630	0.0469146	0.342523	0.136968
	Unigene804	ACYPI38933	0.0346034	0.253029	0.136757
	Unigene11141	ACYPI004572	0.0507392	0.37134	0.136638
	Unigene21226	ACYPI004071	0.0296974	0.217736	0.136392
	Unigene15144	ACYPI006891	0.017701	0.129808	0.136363
	CL188	ACYPI083336	0.039247	0.288029	0.136261
	Unigene28006	ACYPI23402	0.034781	0.255344	0.136212
	Unigene30728	ACYPI22920	0.0526445	0.38651	0.136205
	Unigene23660	ACYPI085022	0.0246101	0.180874	0.136062
	Unigene34872	ACYPI007841	0.0458713	0.337345	0.135977
	CL5892	ACYPI56561	0.0321312	0.236759	0.135713
	CL1223	ACYPI49995	0.239532	1.76534	0.135686
	Unigene26791	ACYPI010237	0.0329127	0.242639	0.135645
	CL4562	ACYPI007517	0.031213	0.230143	0.135624
	Unigene10600	ACYPI001821	0.0457127	0.337188	0.13557
	Unigene4378	ACYPI006524	0.0329611	0.243283	0.135484
	CL1877	ACYPI008579	0.0280947	0.207743	0.135238
	CL5244	ACYPI005480	0.034309	0.253701	0.135234
	Unigene27729	ACYPI009696	0.0269492	0.199438	0.135126
	CL2422	ACYPI002070	0.0294697	0.218142	0.135094
	Unigene873	ACYPI48762	0.044752	0.331631	0.134945
	Unigene8494	ACYPI004132	0.0330391	0.244955	0.134878
	CL4949	ACYPI005353	0.0213918	0.15866	0.134828
	Unigene30144	ACYPI003521	0.031182	0.231953	0.134432
	CL5880	ACYPI38061	0.0319688	0.23787	0.134396
	Unigene17837	ACYPI068611	0.0590613	0.439567	0.134362
	Unigene8014	ACYPI52155	0.0269791	0.201003	0.134222
	Unigene10727	ACYPI061606	0.0512836	0.382351	0.134127
	Unigene17028	ACYPI47648	0.0454695	0.339585	0.133897
	CL4411	ACYPI003881	0.0447263	0.334121	0.133862
	CL6021	ACYPI088381	0.024797	0.185387	0.133758
	Unigene12062	ACYPI41106	0.194246	1.45246	0.133736
	Unigene23840	ACYPI45388	0.0377378	0.282308	0.133676
	CL709	ACYPI002608	0.0277249	0.207595	0.133553
	CL4817	ACYPI066790	0.508379	3.80887	0.133472
	CL5549	ACYPI001151	0.0323109	0.242091	0.133466
	Unigene10973	ACYPI47313	0.51129	3.83163	0.133439
	CL2436	ACYPI086610	0.0493062	0.369986	0.133265
	CL3210	ACYPI007570	0.0295464	0.222018	0.133081
	Unigene27800	ACYPI004022	0.0289015	0.217217	0.133054
	CL2088	ACYPI001679	0.0358459	0.2695	0.133009
	Unigene13788	ACYPI003980	0.0595632	0.448022	0.132947
	CL5195	ACYPI005383	0.0272024	0.204651	0.132921
	CL3861	ACYPI000462	0.0338945	0.255371	0.132727
	Unigene1299	ACYPI001094	0.0532447	0.401174	0.132722
	Unigene7595	ACYPI010106	0.035026	0.263934	0.132707
	Unigene28094	ACYPI006691	0.031981	0.241176	0.132605
	Unigene34537	ACYPI085347	0.0357054	0.269316	0.132578
	CL2145	ACYPI55747	0.04387	0.331623	0.132289
	CL2159	ACYPI001945	0.030596	0.231417	0.132212
	Unigene31276	ACYPI009135	0.040844	0.309113	0.132133
	CL1532	ACYPI064035	0.0292815	0.22164	0.132113
	Unigene4561	ACYPI37196	0.02913	0.220549	0.13208
	Unigene8570	ACYPI006766	0.0272053	0.20607	0.13202
	Unigene5065	ACYPI001135	0.0331343	0.251217	0.131895
	Unigene27361	ACYPI007810	0.0250154	0.189731	0.131847
	Unigene20273	ACYPI004038	0.031624	0.240412	0.131541
	CL1626	ACYPI002128	0.0370591	0.281927	0.131449
	CL2704	ACYPI001545	0.0389821	0.296654	0.131406
	Unigene26627	ACYPI005533	0.0185095	0.14093	0.131338
	CL820	ACYPI001902	0.0371579	0.282972	0.131313
	Unigene4040	ACYPI081187	0.035619	0.272021	0.130942
	Unigene18790	ACYPI46774	0.0234311	0.178974	0.130919
	Unigene14304	ACYPI43025	0.564597	4.33571	0.13022
	Unigene14128	ACYPI45769	0.0275862	0.212056	0.130089
	Unigene5403	ACYPI008121	0.033031	0.254061	0.130012
	CL1800	ACYPI000716	0.556258	4.27923	0.12999
	Unigene1261	ACYPI009491	0.0365644	0.281636	0.129829
	CL2671	ACYPI003559	0.0321778	0.248026	0.129735
	Unigene4176	ACYPI008457	0.533995	4.11785	0.129678
	CL3156	ACYPI007003	0.0311763	0.240593	0.129581
	Unigene31103	ACYPI003435	0.0371763	0.287023	0.129524
	Unigene23859	ACYPI004908	0.0288366	0.222753	0.129455
	Unigene21473	ACYPI008916	0.0304351	0.235262	0.129367
	CL3426	ACYPI25279	0.0222481	0.172204	0.129196
	CL3807	ACYPI008205	0.0317986	0.246157	0.12918
	Unigene5178	ACYPI32743	0.0173891	0.134757	0.12904
	Unigene7232	ACYPI32813	0.0199872	0.154947	0.128993
	Unigene14075	ACYPI004673	0.0826047	0.640545	0.12896
	CL5678	ACYPI008737	0.0342504	0.265642	0.128934
	Unigene21196	ACYPI007812	0.02927	0.227017	0.128933
	CL3219	ACYPI53375	0.029532	0.229206	0.128845
	CL190	ACYPI008391	0.0450134	0.349491	0.128797
	Unigene31507	ACYPI48782	0.0540071	0.419593	0.128713
	Unigene30429	ACYPI30903	0.0364446	0.283199	0.128689
	CL298	ACYPI008898	0.0192427	0.149672	0.128566
	Unigene7262	ACYPI34395	0.0375099	0.291818	0.128538
	Unigene3433	ACYPI003873	0.032233	0.250946	0.128446
	Unigene11778	ACYPI003191	0.0212047	0.165353	0.128239
	Unigene15092	ACYPI001365	0.0263819	0.205776	0.128207
	Unigene7781	ACYPI006206	0.0121814	0.0950175	0.128201
	CL1087	ACYPI004707	0.0530348	0.414459	0.127961
	CL1393	ACYPI009544	0.0267461	0.209159	0.127875
	Unigene1612	ACYPI007414	0.0649153	0.507763	0.127846
	Unigene15818	ACYPI51111	0.0364539	0.285177	0.127829
	Unigene11715	ACYPI009459	0.0308194	0.241483	0.127625
	Unigene11304	ACYPI006813	0.0299511	0.234797	0.127562
	CL1010	ACYPI008115	0.0260976	0.20507	0.127262
	Unigene16929	ACYPI000484	0.0249304	0.195957	0.127224
	CL2799	ACYPI003937	0.0191293	0.150395	0.127193
	Unigene24738	ACYPI004221	0.056179	0.441806	0.127158
	Unigene24384	ACYPI003270	0.0302338	0.237821	0.127129
	CL2072	ACYPI009415	0.0335324	0.263908	0.127061
	CL4156	ACYPI22560	0.0250144	0.197266	0.126805
	CL174	ACYPI006560	0.0327474	0.258301	0.12678
	CL1683	ACYPI004614	0.0324478	0.255978	0.12676
	Unigene26595	ACYPI009282	0.0284775	0.224912	0.126616
	Unigene27613	ACYPI007879	0.0444826	0.351847	0.126426
	CL2683	ACYPI005189	0.0496148	0.392588	0.126379
	Unigene21467	ACYPI063272	0.023767	0.188106	0.126349
	CL2340	ACYPI005330	0.040914	0.324303	0.12616
	Unigene21011	ACYPI003721	0.0374141	0.296639	0.126126
	CL2272	ACYPI002644	0.0203477	0.16138	0.126086
	CL1616	ACYPI008598	0.0209501	0.166373	0.125923
	CL2559	ACYPI38520	0.0213206	0.169441	0.125829
	Unigene10599	ACYPI24622	0.0482956	0.383884	0.125808
	CL2268	ACYPI27259	0.065989	0.524898	0.125718
	CL5110	ACYPI006825	0.0397213	0.316172	0.125632
	CL1752	ACYPI006955	0.0557348	0.444553	0.125373
	CL3969	ACYPI23897	0.0536871	0.428589	0.125265
	Unigene7469	ACYPI004138	0.0318109	0.253963	0.125258
	Unigene20783	ACYPI000627	0.03116	0.249421	0.124929
	CL5315	ACYPI003543	0.0404039	0.323436	0.124921
	CL7724	ACYPI44857	0.0739602	0.592305	0.124868
	CL3441	ACYPI30764	0.0323793	0.2596	0.124728
	Unigene8420	ACYPI010006	0.0337208	0.270443	0.124687
	Unigene10857	ACYPI37842	0.0594276	0.476824	0.124632
	CL5243	ACYPI001244	0.0314957	0.253341	0.124321
	CL5654	ACYPI003077	0.0275139	0.221495	0.124219
	CL1365	ACYPI29423	0.0245294	0.197472	0.124217
	Unigene23465	ACYPI005539	0.0239452	0.193032	0.124048
	Unigene18213	ACYPI38600	0.0365942	0.295174	0.123975
	CL3226	ACYPI087117	0.0523919	0.422758	0.123929
	CL2102	ACYPI083968	0.0276619	0.223407	0.123819
	CL3109	ACYPI001250	0.0355734	0.287308	0.123816
	Unigene23508	ACYPI008990	0.0207982	0.168181	0.123665
	CL597	ACYPI008103	0.0268461	0.217144	0.123633
	Unigene30716	ACYPI071188	0.0293098	0.237102	0.123617
	Unigene11782	ACYPI081976	0.00736228	0.0595729	0.123584
	CL3800	ACYPI008090	0.449849	3.64357	0.123464
	CL322	ACYPI000254	0.0314371	0.254805	0.123377
	Unigene11820	ACYPI004456	0.0252529	0.205047	0.123157
	CL2070	ACYPI003109	0.0530211	0.430892	0.12305
	CL36	ACYPI002816	0.0408392	0.332751	0.122732
	Unigene6007	ACYPI065982	0.0445663	0.363347	0.122655
	CL2936	ACYPI005128	0.0348698	0.284346	0.122632
	Unigene28095	ACYPI007518	0.055665	0.453978	0.122616
	Unigene15981	ACYPI30842	0.015979	0.130391	0.122546
	Unigene17657	ACYPI003984	0.024459	0.199598	0.122542
	CL1114	ACYPI004705	0.0360844	0.294501	0.122527
	Unigene11757	ACYPI003167	0.0414622	0.338431	0.122513
	Unigene18181	ACYPI008686	0.0726874	0.593736	0.122424
	CL1624	ACYPI003725	0.0373173	0.305309	0.122228
	CL4849	ACYPI010086	0.0248862	0.20366	0.122195
	Unigene8276	ACYPI081023	0.0261533	0.214036	0.122191
	Unigene8419	ACYPI005501	0.0287061	0.235015	0.122146
	Unigene21591	ACYPI000681	0.0210865	0.172701	0.122098
	CL3672	ACYPI009453	0.030023	0.245991	0.122049
	CL4814	ACYPI008962	0.0321872	0.263878	0.121978
	CL2202	ACYPI007390	0.027825	0.228376	0.121839
	CL5424	ACYPI010048	0.0240483	0.197382	0.121836
	CL450	ACYPI27507	0.0246293	0.202162	0.121829
	CL4723	ACYPI002091	0.0206843	0.17008	0.121615
	Unigene1333	ACYPI25922	0.0298777	0.246027	0.121441
	CL1689	ACYPI007852	0.0255469	0.210385	0.12143
	Unigene25016	ACYPI35305	0.0501047	0.412796	0.121379
	CL2696	ACYPI008608	0.0395867	0.326265	0.121333
	Unigene14470	ACYPI46961	0.0567316	0.46768	0.121304
	Unigene31374	ACYPI43313	0.0303383	0.250385	0.121167
	Unigene4745	ACYPI004421	0.0264793	0.21857	0.121148
	CL4465	ACYPI007658	0.0382606	0.315974	0.121088
	Unigene27543	ACYPI003955	0.055664	0.460159	0.120967
	Unigene951	ACYPI007618	0.0220785	0.182691	0.120852
	CL5517	ACYPI002667	0.0328347	0.272207	0.120624
	Unigene31251	ACYPI003076	0.02665	0.221135	0.120515
	Unigene23541	ACYPI35388	0.03025	0.251071	0.120484
	Unigene31439	ACYPI072474	0.0290073	0.240788	0.120468
	CL5054	ACYPI009521	0.0348211	0.289154	0.120424
	Unigene8429	ACYPI005832	0.0215262	0.179013	0.120249
	CL5864	ACYPI002064	0.0226625	0.188489	0.120232
	Unigene16903	ACYPI002322	0.0550328	0.458109	0.12013
	Unigene26995	ACYPI44057	0.038304	0.318959	0.120091
	CL11590	ACYPI009657	0.0336828	0.281112	0.11982
	CL2675	ACYPI000136	0.0418593	0.349713	0.119696
	Unigene18154	ACYPI53621	0.0485501	0.405664	0.119681
	Unigene31267	ACYPI24709	0.0289625	0.242216	0.119573
	Unigene15501	ACYPI067150	0.399723	3.34384	0.11954
	Unigene23636	ACYPI085464	0.010572	0.0884804	0.119485
	CL5840	ACYPI005302	0.027265	0.228262	0.119446
	Unigene26815	ACYPI000020	0.0270169	0.226384	0.119341
	Unigene1136	ACYPI007291	0.0327382	0.27435	0.11933
	CL2614	ACYPI003513	0.017935	0.150308	0.119321
	CL39	ACYPI007638	0.0415332	0.348125	0.119305
	Unigene7728	ACYPI080761	0.0856499	0.718061	0.119279
	CL634	ACYPI009817	0.0132957	0.111478	0.119267
	CL4252	ACYPI002471	0.0234711	0.196846	0.119235
	CL1944	ACYPI004505	0.0210211	0.176442	0.119139
	Unigene37248	ACYPI007686	0.0408919	0.343304	0.119113
	Unigene24188	ACYPI071204	0.0546044	0.45888	0.118995
	CL1719	ACYPI40434	0.0192041	0.161442	0.118953
	Unigene10320	ACYPI003478	0.0355079	0.298819	0.118828
	CL3883	ACYPI33921	0.0282751	0.238235	0.118686
	CL2281	ACYPI003702	0.0198127	0.166936	0.118685
	CL14430	ACYPI009885	0.0290369	0.244836	0.118597
	CL5293	ACYPI060646	0.0224873	0.189625	0.118588
	CL2389	ACYPI000550	0.0252932	0.213405	0.118522
	CL2208	ACYPI067519	0.0388335	0.327686	0.118508
	CL3348	ACYPI25870	0.0592156	0.500776	0.118248
	CL1630	ACYPI010170	0.034556	0.292475	0.11815
	CL1672	ACYPI000489	0.0325404	0.275607	0.118068
	CL2508	ACYPI005829	0.0206254	0.174863	0.117952
	CL4807	ACYPI001736	0.0365656	0.310204	0.117876
	Unigene7363	ACYPI001707	0.0228579	0.193916	0.117876
	Unigene13939	ACYPI23545	0.00704069	0.0597394	0.117857
	CL1246	ACYPI008404	0.0350687	0.297775	0.117769
	Unigene7346	ACYPI003761	0.0333668	0.283514	0.11769
	CL2897	ACYPI010190	0.0353353	0.300249	0.117687
	CL5382	ACYPI005497	0.0256266	0.218039	0.117532
	Unigene13812	ACYPI000115	0.0268935	0.228938	0.11747
	Unigene24747	ACYPI33344	0.0386925	0.329427	0.117454
	Unigene17563	ACYPI50274	0.304525	2.59446	0.117375
	CL3808	ACYPI008717	0.0222279	0.189456	0.117325
	CL3926	ACYPI003271	0.0288896	0.246248	0.117319
	Unigene4585	ACYPI000745	0.0328324	0.279865	0.117315
	Unigene27631	ACYPI005206	0.0304722	0.259854	0.117267
	Unigene14118	ACYPI063236	0.0207682	0.177117	0.117257
	CL2004	ACYPI001330	0.0226263	0.193119	0.117163
	Unigene27325	ACYPI000052	0.0277275	0.236797	0.117094
	Unigene28046	ACYPI007741	0.0204895	0.175099	0.117017
	Unigene21210	ACYPI007338	0.0182493	0.15604	0.116952
	CL3633	ACYPI003506	0.0253201	0.216802	0.116789
	Unigene26794	ACYPI47866	0.02411	0.206541	0.116733
	CL2334	ACYPI000711	0.0266336	0.228251	0.116686
	CL3907	ACYPI001484	0.436402	3.74052	0.116669
	CL600	ACYPI51911	0.0353538	0.303305	0.116562
	CL3997	ACYPI000900	0.0158363	0.135884	0.116543
	CL877	ACYPI009407	0.0275577	0.236547	0.1165
	CL268	ACYPI000830	0.0309161	0.265429	0.116476
	CL1568	ACYPI004254	0.0210948	0.181722	0.116083
	CL1428	ACYPI009899	0.029839	0.257184	0.116022
	Unigene30204	ACYPI005927	0.0198329	0.171089	0.115922
	Unigene15010	ACYPI007858	0.0524796	0.452785	0.115904
	Unigene26797	ACYPI008733	0.466729	4.02869	0.115851
	CL4539	ACYPI003097	0.0333801	0.288315	0.115776
	Unigene898	ACYPI000712	0.0284439	0.246247	0.11551
	CL4675	ACYPI004280	0.0242188	0.209701	0.115492
	CL5991	ACYPI000319	0.0818805	0.709072	0.115476
	Unigene27111	ACYPI000985	0.0287323	0.248954	0.115412
	CL3780	ACYPI001532	0.0297479	0.257764	0.115408
	Unigene11303	ACYPI001415	0.0253816	0.220006	0.115368
	Unigene26928	ACYPI45293	0.0269192	0.233334	0.115368
	CL651	ACYPI008560	0.0298308	0.258648	0.115333
	Unigene1603	ACYPI56584	0.0356592	0.309374	0.115262
	CL4230	ACYPI009335	0.0167265	0.145241	0.115163
	CL3920	ACYPI001927	0.0397788	0.345742	0.115053
	Unigene1505	ACYPI002427	0.0306432	0.266635	0.114925
	CL1315	ACYPI006602	0.0212867	0.185337	0.114854
	Unigene11692	ACYPI45687	0.0251743	0.219477	0.114701
	CL1617	ACYPI003740	0.0280114	0.244555	0.11454
	Unigene8172	ACYPI005771	0.0494336	0.431786	0.114486
	Unigene30547	ACYPI002495	0.0268522	0.234896	0.114316
	CL541	ACYPI002680	0.0562726	0.493642	0.113995
	Unigene21165	ACYPI008285	0.0360178	0.315981	0.113987
	CL2619	ACYPI008002	0.124826	1.09593	0.113899
	CL1966	ACYPI001873	0.0283235	0.248795	0.113843
	Unigene1660	ACYPI008934	0.0262756	0.230881	0.113806
	CL2332	ACYPI010224	0.0289411	0.254339	0.113789
	CL5320	ACYPI002142	0.0258709	0.227436	0.11375
	CL5613	ACYPI55233	0.360252	3.17736	0.113381
	Unigene13655	ACYPI088596	0.0507634	0.447937	0.113327
	Unigene1233	ACYPI37245	0.0139988	0.123691	0.113175
	Unigene18311	ACYPI000887	0.0452022	0.400271	0.112929
	CL5921	ACYPI009066	0.0285163	0.252645	0.112871
	Unigene10468	ACYPI006131	0.0296811	0.263216	0.112763
	Unigene3874	ACYPI004275	0.0216591	0.192119	0.112738
	Unigene21498	ACYPI086281	0.0313239	0.27818	0.112603
	CL5926	ACYPI001424	0.0227734	0.202423	0.112504
	CL21	ACYPI007362	0.0371586	0.330596	0.112399
	CL2642	ACYPI36509	0.47348	4.21508	0.11233
	Unigene23865	ACYPI000108	0.0446022	0.397332	0.112254
	Unigene8087	ACYPI005634	0.0358509	0.319448	0.112228
	CL5026	ACYPI007915	0.0156198	0.139205	0.112207
	CL3054	ACYPI002826	0.0125511	0.111974	0.11209
	CL2487	ACYPI001307	0.0313935	0.28032	0.111992
	CL2818	ACYPI009314	0.0305151	0.27261	0.111937
	CL3289	ACYPI002697	0.0318838	0.285078	0.111842
	CL2067	ACYPI005731	0.0331253	0.296525	0.111712
	Unigene20112	ACYPI49229	0.0277945	0.248909	0.111665
	CL4062	ACYPI002847	0.0382794	0.342971	0.111611
	CL5484	ACYPI32434	0.0697145	0.625492	0.111455
	Unigene20435	ACYPI002192	0.0346674	0.311115	0.11143
	Unigene17857	ACYPI005229	0.0197396	0.177163	0.111421
	CL4217	ACYPI006593	0.0210143	0.188625	0.111408
	CL4598	ACYPI088478	0.0180362	0.161967	0.111357
	CL4053	ACYPI008908	0.0223669	0.200887	0.11134
	CL1111	ACYPI009820	0.0288607	0.259324	0.111292
	CL5201	ACYPI066807	0.0294667	0.265211	0.111107
	Unigene28100	ACYPI009004	0.0244755	0.22072	0.110889
	Unigene30078	ACYPI009742	0.0375914	0.33935	0.110775
	CL798	ACYPI068559	0.0245085	0.221398	0.110699
	Unigene27958	ACYPI004771	0.0423708	0.384877	0.110089
	Unigene9473	ACYPI54020	0.023441	0.213214	0.109941
	Unigene17591	ACYPI003850	0.0169403	0.154126	0.109911
	Unigene17847	ACYPI008087	0.0245712	0.224076	0.109656
	CL4226	ACYPI002497	0.028181	0.257045	0.109634
	CL2488	ACYPI009410	0.0475226	0.434064	0.109483
	CL616	ACYPI009379	0.0442895	0.40475	0.109424
	CL4587	ACYPI27470	0.00917151	0.0838618	0.109365
	Unigene7545	ACYPI005056	0.0238417	0.218205	0.109263
	CL3041	ACYPI004172	0.0220086	0.201518	0.109214
	Unigene14339	ACYPI36354	0.0378194	0.346496	0.109148
	Unigene27419	ACYPI51124	0.0274393	0.2514	0.109146
	CL2505	ACYPI068563	0.0352546	0.323689	0.108915
	Unigene1119	ACYPI010044	0.0402578	0.369984	0.108809
	CL3403	ACYPI007435	0.0195981	0.180199	0.108758
	CL4964	ACYPI009350	0.0224377	0.206542	0.108635
	Unigene20412	ACYPI002081	0.0271328	0.249776	0.108629
	Unigene10961	ACYPI007656	0.0211446	0.194949	0.108463
	CL5346	ACYPI56612	0.0252294	0.232691	0.108425
	CL979	ACYPI007158	0.0156283	0.14414	0.108424
	CL5707	ACYPI009743	0.0332214	0.306621	0.108347
	Unigene1259	ACYPI001528	0.0233098	0.215227	0.108303
	CL5263	ACYPI009467	0.0241507	0.223003	0.108298
	CL3115	ACYPI002736	0.0327215	0.30233	0.108231
	CL4638	ACYPI54924	0.0197914	0.182907	0.108205
	CL1824	ACYPI007591	0.0354277	0.327488	0.10818
	Unigene30858	ACYPI009809	0.0348343	0.32237	0.108057
	Unigene7627	ACYPI006090	0.0105005	0.0973293	0.107887
	Unigene31153	ACYPI009681	0.0370899	0.344062	0.1078
	CL1627	ACYPI006903	0.0284738	0.26418	0.107782
	CL3050	ACYPI001552	0.0246986	0.229223	0.107749
	CL486	ACYPI34676	0.0457478	0.424599	0.107744
	Unigene8407	ACYPI51876	0.0447994	0.415859	0.107727
	Unigene230	ACYPI060253	0.136195	1.26481	0.10768
	Unigene13992	ACYPI000778	0.0211617	0.196685	0.107592
	CL3312	ACYPI29158	0.0230567	0.214712	0.107385
	CL5328	ACYPI001571	0.0444169	0.414167	0.107244
	Unigene26474	ACYPI005014	0.0233644	0.218004	0.107174
	CL2895	ACYPI060637	0.0265476	0.24776	0.10715
	CL2598	ACYPI44030	0.0226853	0.211753	0.107131
	CL3260	ACYPI009910	0.0204719	0.19112	0.107116
	CL5527	ACYPI001869	0.0253807	0.236959	0.10711
	Unigene34544	ACYPI27063	0.0507556	0.473901	0.107102
	CL5685	ACYPI005647	0.0183537	0.171475	0.107034
	CL5292	ACYPI001088	0.027432	0.256395	0.106991
	Unigene17257	ACYPI31715	0.0449001	0.4198	0.106956
	Unigene14323	ACYPI44167	0.429169	4.01358	0.106929
	Unigene10888	ACYPI063223	0.0394977	0.370123	0.106715
	Unigene4765	ACYPI001080	0.0281647	0.263992	0.106688
	Unigene20832	ACYPI20309	0.0459714	0.431045	0.106651
	Unigene30152	ACYPI34805	0.0229835	0.215645	0.10658
	CL3433	ACYPI55918	0.0280748	0.263802	0.106424
	Unigene18263	ACYPI006566	0.0288787	0.272007	0.106169
	CL2846	ACYPI007664	0.0169737	0.159888	0.10616
	Unigene10851	ACYPI005919	0.0301488	0.284069	0.106132
	CL5980	ACYPI005844	0.0283562	0.267722	0.105916
	CL3999	ACYPI008356	0.0159336	0.150442	0.105912
	CL91	ACYPI007947	0.0135344	0.127943	0.105785
	Unigene7812	ACYPI006539	0.0232243	0.219659	0.105728
	CL2395	ACYPI002327	0.0199571	0.188797	0.105707
	Unigene23807	ACYPI008589	0.0277394	0.262442	0.105697
	Unigene18167	ACYPI008677	0.0237349	0.224572	0.10569
	CL5147	ACYPI000860	0.0186226	0.176237	0.105668
	Unigene17358	ACYPI009783	0.0359714	0.340478	0.10565
	CL1089	ACYPI005891	0.0321703	0.304591	0.105618
	CL2210	ACYPI069457	0.029131	0.275908	0.105582
	Unigene1135	ACYPI52419	0.0243041	0.230456	0.105461
	Unigene36756	ACYPI43137	0.0189906	0.180096	0.105447
	CL19821	ACYPI005416	0.0274825	0.260761	0.105394
	Unigene11526	ACYPI44503	0.0189203	0.179602	0.105346
	Unigene14563	ACYPI23773	0.356237	3.38274	0.10531
	Unigene847	ACYPI007359	0.0234622	0.222973	0.105225
	Unigene27598	ACYPI48834	0.0441072	0.41945	0.105155
	Unigene3835	ACYPI062454	0.385384	3.66864	0.105048
	CL2685	ACYPI000687	0.0282778	0.269229	0.105032
	Unigene31023	ACYPI006681	0.0166101	0.158394	0.104866
	Unigene21158	ACYPI005432	0.0243092	0.231832	0.104857
	Unigene9086	ACYPI52138	0.199705	1.9046	0.104854
	CL4350	ACYPI004598	0.038201	0.36436	0.104844
	CL1035	ACYPI003964	0.0277334	0.264523	0.104843
	Unigene14585	ACYPI008891	0.0247974	0.236591	0.104811
	Unigene17454	ACYPI003536	0.0123224	0.11757	0.104809
	Unigene8081	ACYPI001388	0.0355866	0.339648	0.104775
	CL1102	ACYPI001739	0.0310301	0.296725	0.104575
	CL4178	ACYPI001429	0.0238322	0.22795	0.10455
	CL4154	ACYPI008829	0.0220737	0.211285	0.104474
	CL22260	ACYPI006193	0.0329148	0.315665	0.104271
	Unigene24372	ACYPI080626	0.026113	0.250482	0.104251
	Unigene380	ACYPI005107	0.019593	0.188034	0.104199
	Unigene24069	ACYPI071779	0.0454023	0.436251	0.104074
	Unigene27634	ACYPI009356	0.0345547	0.332261	0.103998
	CL4344	ACYPI005558	0.0182321	0.175315	0.103996
	CL5813	ACYPI49734	0.0230912	0.222298	0.103875
	Unigene30962	ACYPI003622	0.0341578	0.328877	0.103862
	Unigene27192	ACYPI44617	0.0294086	0.283459	0.103749
	CL3082	ACYPI46377	0.0153897	0.148375	0.103722
	CL670	ACYPI006668	0.0209632	0.202193	0.103679
	CL5041	ACYPI006735	0.0154726	0.149423	0.103549
	Unigene15138	ACYPI009559	0.0158724	0.153358	0.103499
	Unigene24771	ACYPI000330	0.0126727	0.122559	0.103401
	Unigene20564	ACYPI068701	0.0185488	0.179706	0.103217
	Unigene15696	ACYPI23985	0.0918404	0.890298	0.103157
	CL2677	ACYPI007990	0.0306824	0.297636	0.103087
	CL2135	ACYPI010051	0.0406851	0.394923	0.10302
	Unigene5219	ACYPI006223	0.0146042	0.141804	0.102989
	CL1043	ACYPI21355	0.023505	0.22827	0.10297
	Unigene12969	ACYPI089257	0.245971	2.38988	0.102922
	Unigene11077	ACYPI072155	0.373981	3.63366	0.102921
	CL3632	ACYPI005210	0.0120786	0.117407	0.102878
	CL2075	ACYPI001154	0.0155476	0.151209	0.102822
	CL1543	ACYPI21475	0.0174654	0.170429	0.102479
	Unigene8451	ACYPI003839	0.0277418	0.270756	0.102461
	CL1370	ACYPI002287	0.0297869	0.290762	0.102444
	CL2304	ACYPI009276	0.0262603	0.256503	0.102378
	CL4852	ACYPI42748	0.0207821	0.20302	0.102365
	CL1480	ACYPI003267	0.0241652	0.236125	0.10234
	Unigene31951	ACYPI067795	0.0496345	0.485102	0.102318
	Unigene20213	ACYPI069386	0.0209034	0.20434	0.102297
	Unigene11280	ACYPI004772	0.0186966	0.182883	0.102232
	Unigene22938	ACYPI072859	0.021421	0.209752	0.102125
	Unigene10483	ACYPI072966	0.0411112	0.402566	0.102123
	Unigene10877	ACYPI006800	0.0184217	0.180447	0.102089
	CL3051	ACYPI32234	0.0331474	0.324971	0.102001
	Unigene30421	ACYPI37197	0.0379608	0.372273	0.10197
	Unigene23246	ACYPI004253	0.0261967	0.25695	0.101953
	Unigene17854	ACYPI000814	0.0242988	0.238536	0.101866
	CL719	ACYPI005953	0.0295792	0.290419	0.10185
	CL2013	ACYPI005745	0.0290052	0.284809	0.101841
	CL3968	ACYPI008610	0.0173596	0.170588	0.101763
	CL5741	ACYPI34736	0.0245337	0.241106	0.101755
	CL1770	ACYPI004073	0.0214272	0.211059	0.101522
	CL2279	ACYPI007434	0.0228608	0.225198	0.101514
	CL5675	ACYPI002429	0.0134604	0.1328	0.101359
	Unigene27965	ACYPI31744	0.0311251	0.307148	0.101336
	Unigene30426	ACYPI41786	0.0362703	0.358701	0.101116
	Unigene11409	ACYPI001613	0.017696	0.17541	0.100883
	CL569	ACYPI010152	0.0270859	0.268495	0.100881
	Unigene8006	ACYPI51416	0.0176514	0.174989	0.100872
	CL7861	ACYPI001097	0.020658	0.204815	0.100862
	CL1121	ACYPI004395	0.0308708	0.306353	0.100768
	Unigene4802	ACYPI008374	0.0326631	0.324182	0.100755
	CL3485	ACYPI003900	0.0195022	0.19359	0.100739
	Unigene17132	ACYPI42819	0.440155	4.37027	0.100716
	CL5751	ACYPI004733	0.0212559	0.211173	0.100657
	Unigene20849	ACYPI005643	0.0267183	0.265454	0.100652
	Unigene22455	ACYPI009792	0.0172325	0.17123	0.10064
	Unigene24040	ACYPI008621	0.0197008	0.195792	0.100621
	CL3416	ACYPI47114	0.0183554	0.18283	0.100396
	CL4082	ACYPI007821	0.0315344	0.314149	0.10038
	CL4305	ACYPI009590	0.0264515	0.263734	0.100296
	Unigene11693	ACYPI002026	0.0253317	0.25257	0.100296
	Unigene23939	ACYPI061607	0.0310167	0.309589	0.100187
	Unigene7577	ACYPI004363	0.0189834	0.189947	0.0999403
	Unigene11755	ACYPI010000	0.0232937	0.233153	0.0999072
	Unigene11373	ACYPI009618	0.0251175	0.251416	0.0999043
	CL4105	ACYPI004747	0.0315468	0.315829	0.0998859
	CL4493	ACYPI001387	0.0267424	0.267934	0.0998098
	CL4625	ACYPI005565	0.0196778	0.197279	0.0997459
	CL5083	ACYPI009551	0.0410464	0.411653	0.0997111
	CL4104	ACYPI000427	0.0262805	0.264026	0.0995374
	Unigene28089	ACYPI007719	0.0224917	0.22599	0.0995253
	CL3685	ACYPI001781	0.0235787	0.23699	0.0994923
	Unigene14942	ACYPI071124	0.030431	0.30606	0.0994283
	Unigene586	ACYPI003872	0.0219826	0.221229	0.0993658
	CL2388	ACYPI008740	0.0231806	0.23333	0.099347
	CL5608	ACYPI21677	0.025558	0.257386	0.0992984
	Unigene5012	ACYPI008614	0.0571319	0.575486	0.099276
	CL529	ACYPI072041	0.0207494	0.209053	0.0992544
	Unigene27788	ACYPI004460	0.0289963	0.292191	0.0992374
	Unigene32409	ACYPI29168	0.00594173	0.0598819	0.0992241
	CL2291	ACYPI009056	0.0209843	0.211499	0.099217
	CL1076	ACYPI001030	0.0371443	0.375147	0.0990126
	Unigene15925	ACYPI080290	0.0608382	0.614578	0.0989919
	CL227	ACYPI005200	0.0261633	0.264507	0.0989133
	Unigene23599	ACYPI003188	0.0224677	0.22745	0.0987811
	Unigene1172	ACYPI008533	0.0270713	0.274227	0.0987187
	CL1038	ACYPI004923	0.0193579	0.196106	0.0987114
	Unigene7335	ACYPI006294	0.0229628	0.232946	0.0985755
	Unigene14342	ACYPI000909	0.0249814	0.253528	0.098535
	Unigene11714	ACYPI006609	0.0415874	0.422448	0.0984439
	Unigene32910	ACYPI34052	0.274826	2.7921	0.0984297
	CL2997	ACYPI010041	0.0221973	0.225661	0.0983655
	Unigene1197	ACYPI009674	0.0192793	0.196067	0.0983302
	Unigene207	ACYPI29898	0.0443011	0.450877	0.0982554
	Unigene5211	ACYPI008281	0.0231373	0.235626	0.0981949
	CL5385	ACYPI003053	0.0268298	0.273341	0.098155
	CL2809	ACYPI083555	0.0409374	0.417228	0.0981175
	Unigene17688	ACYPI27916	0.324278	3.30501	0.0981169
	CL1832	ACYPI002285	0.0236679	0.241271	0.0980969
	Unigene14011	ACYPI005583	0.0340958	0.347689	0.0980641
	CL1408	ACYPI006763	0.0309074	0.315365	0.0980051
	Unigene10474	ACYPI23543	0.415034	4.23611	0.0979754
	Unigene7259	ACYPI010027	0.0217327	0.222112	0.0978458
	Unigene1460	ACYPI002529	0.0158524	0.162173	0.0977497
	Unigene30554	ACYPI004036	0.0260306	0.266599	0.0976396
	Unigene14765	ACYPI007089	0.0319097	0.327351	0.0974785
	CL1653	ACYPI38569	0.0385809	0.395884	0.0974551
	Unigene11315	ACYPI003035	0.0496834	0.509837	0.0974496
	CL2700	ACYPI000241	0.0324834	0.333561	0.0973838
	CL1003	ACYPI008020	0.0232604	0.239134	0.0972694
	Unigene10827	ACYPI008811	0.0243464	0.250539	0.0971758
	CL3404	ACYPI005457	0.0227313	0.234016	0.0971356
	Unigene14327	ACYPI084448	0.00827827	0.085313	0.0970341
	Unigene11735	ACYPI004391	0.0295774	0.304818	0.0970327
	CL5802	ACYPI52571	0.0285683	0.29452	0.0969997
	Unigene576	ACYPI000658	0.0298215	0.307489	0.0969839
	CL5307	ACYPI25041	0.0732017	0.754825	0.0969784
	Unigene11066	ACYPI38406	0.0185634	0.19151	0.0969322
	CL5550	ACYPI009877	0.0284983	0.294136	0.0968885
	CL4123	ACYPI26727	0.0256166	0.26491	0.0966996
	Unigene18038	ACYPI002134	0.0322187	0.333701	0.0965495
	CL3397	ACYPI002864	0.0152943	0.158482	0.0965053
	CL5303	ACYPI000209	0.0189842	0.196724	0.0965018
	Unigene14847	ACYPI008369	0.0252675	0.262032	0.0964291
	CL700	ACYPI55887	0.0115148	0.11943	0.096415
	CL5166	ACYPI009876	0.0283565	0.294145	0.0964033
	Unigene10460	ACYPI008573	0.0205916	0.213762	0.0963298
	Unigene5221	ACYPI008221	0.00950939	0.0987488	0.0962987
	CL5587	ACYPI003876	0.0152819	0.158717	0.0962842
	Unigene18086	ACYPI004740	0.0215186	0.223728	0.0961822
	Unigene14359	ACYPI002139	0.0425293	0.442226	0.0961708
	CL2407	ACYPI56521	0.397465	4.1339	0.0961478
	CL4319	ACYPI002166	0.0154706	0.160927	0.0961344
	Unigene5089	ACYPI004094	0.0183192	0.190825	0.096
	CL4245	ACYPI003392	0.0188496	0.196603	0.0958767
	Unigene14660	ACYPI33925	0.0293037	0.305928	0.0957864
	Unigene24666	ACYPI003149	0.0152883	0.15979	0.0956776
	CL1219	ACYPI002376	0.016944	0.177179	0.0956325
	Unigene7495	ACYPI001615	0.0220055	0.230265	0.095566
	Unigene1183	ACYPI000912	0.0215865	0.225912	0.0955527
	CL722	ACYPI006862	0.024135	0.252717	0.0955021
	Unigene20106	ACYPI007793	0.0290027	0.303836	0.0954549
	CL3097	ACYPI007936	0.0298894	0.313306	0.0953999
	Unigene27571	ACYPI56194	0.02807	0.294662	0.0952619
	CL4948	ACYPI007301	0.0233248	0.244918	0.0952354
	CL4464	ACYPI009531	0.0315008	0.330805	0.0952246
	Unigene11696	ACYPI000847	0.0229069	0.240677	0.0951767
	Unigene7628	ACYPI003541	0.0262419	0.275876	0.0951219
	Unigene11700	ACYPI002637	0.0439373	0.462801	0.0949378
	Unigene7179	ACYPI081541	0.0206712	0.21775	0.094931
	Unigene1251	ACYPI005530	0.0288531	0.303953	0.0949261
	Unigene17135	ACYPI004790	0.0162573	0.171294	0.094909
	Unigene30262	ACYPI008075	0.0468243	0.493364	0.0949081
	CL1801	ACYPI002865	0.0195518	0.206196	0.0948215
	CL5312	ACYPI006116	0.0269832	0.284719	0.0947712
	CL11690	ACYPI008670	0.024873	0.263039	0.0945603
	Unigene1220	ACYPI005868	0.0240806	0.254705	0.0945434
	Unigene24836	ACYPI002187	0.031662	0.335151	0.0944707
	Unigene5018	ACYPI004683	0.0329926	0.34953	0.0943914
	Unigene7499	ACYPI009995	0.0320198	0.339444	0.0943302
	CL1088	ACYPI000447	0.0265759	0.281861	0.0942872
	Unigene17426	ACYPI006017	0.0155199	0.164698	0.0942326
	CL1768	ACYPI000920	0.0167554	0.177957	0.094154
	CL3121	ACYPI009537	0.0471224	0.500972	0.0940619
	Unigene17514	ACYPI37104	0.0248878	0.264627	0.0940487
	Unigene7846	ACYPI005265	0.0155792	0.165689	0.0940267
	CL4231	ACYPI000923	0.0244992	0.260603	0.0940096
	Unigene1842	ACYPI063455	0.0284578	0.30361	0.0937314
	Unigene10631	ACYPI44373	0.0374213	0.399603	0.0936461
	CL3420	ACYPI005257	0.0195873	0.20922	0.0936207
	Unigene4563	ACYPI009501	0.0219553	0.23458	0.0935941
	CL48	ACYPI004514	0.0223384	0.238757	0.0935616
	Unigene10609	ACYPI063242	0.0305531	0.326752	0.0935055
	CL5697	ACYPI008653	0.0122662	0.131211	0.0934847
	CL1095	ACYPI001684	0.0279014	0.298698	0.09341
	Unigene17998	ACYPI004471	0.0164224	0.175822	0.0934037
	CL5507	ACYPI000475	0.0202648	0.216987	0.0933918
	Unigene18066	ACYPI005307	0.0437771	0.469016	0.0933381
	Unigene7852	ACYPI003762	0.0255743	0.274473	0.0931759
	CL4740	ACYPI003986	0.0171524	0.184212	0.0931127
	CL2907	ACYPI006297	0.010036	0.107832	0.093071
	CL1973	ACYPI001518	0.0246149	0.264511	0.0930582
	Unigene18282	ACYPI006483	0.0170287	0.183147	0.0929779
	Unigene30588	ACYPI000606	0.0214256	0.230594	0.092915
	Unigene17338	ACYPI009022	0.0340342	0.366467	0.0928709
	CL657	ACYPI000099	0.0199891	0.215318	0.092835
	Unigene1462	ACYPI46095	0.0205993	0.222	0.0927893
	CL2032	ACYPI54611	0.0179933	0.193992	0.0927529
	Unigene30452	ACYPI007152	0.0298341	0.321938	0.0926705
	Unigene18053	ACYPI42326	0.0260677	0.281296	0.0926703
	Unigene921	ACYPI31622	0.0215527	0.232581	0.0926672
	Unigene36371	ACYPI25257	0.258502	2.79005	0.0926513
	Unigene26758	ACYPI002874	0.0224773	0.242721	0.0926054
	CL1062	ACYPI007197	0.0184097	0.198803	0.0926027
	Unigene24145	ACYPI005105	0.0218092	0.23572	0.0925214
	Unigene17893	ACYPI004618	0.0220165	0.238773	0.0922068
	Unigene1494	ACYPI004892	0.0197637	0.214345	0.0922051
	Unigene244	ACYPI007386	0.0516312	0.560525	0.0921123
	CL1499	ACYPI003633	0.0275459	0.299398	0.0920042
	CL3046	ACYPI005936	0.0302376	0.328765	0.091973
	Unigene8573	ACYPI081692	0.0181806	0.198254	0.0917037
	CL4317	ACYPI006869	0.023793	0.259582	0.091659
	Unigene11382	ACYPI006227	0.0233015	0.254632	0.0915108
	Unigene5088	ACYPI006792	0.0188828	0.206445	0.0914666
	CL1147	ACYPI005396	0.0216099	0.236268	0.0914635
	CL1854	ACYPI003303	0.0178056	0.194732	0.0914368
	Unigene24107	ACYPI38309	0.0351634	0.384572	0.0914352
	CL1899	ACYPI007032	0.027449	0.300371	0.0913836
	CL524	ACYPI007099	0.025714	0.281398	0.0913794
	Unigene14466	ACYPI29698	0.0371548	0.406831	0.0913273
	CL477	ACYPI000420	0.024879	0.272469	0.0913094
	Unigene17129	ACYPI010007	0.0153849	0.168555	0.091275
	Unigene27110	ACYPI34905	0.0243039	0.2664	0.0912306
	Unigene28060	ACYPI000440	0.0449365	0.492588	0.0912254
	Unigene20503	ACYPI009815	0.0230965	0.25329	0.0911861
	Unigene24457	ACYPI001549	0.0225181	0.246961	0.0911807
	CL5289	ACYPI44484	0.340291	3.7322	0.091177
	Unigene1568	ACYPI009695	0.0797233	0.874639	0.0911499
	Unigene17123	ACYPI009509	0.0133158	0.146091	0.0911475
	CL5445	ACYPI49595	0.0328316	0.360245	0.0911371
	CL3990	ACYPI005184	0.102919	1.12997	0.0910812
	Unigene14694	ACYPI003444	0.0279484	0.307211	0.0909749
	CL2343	ACYPI005503	0.0210761	0.231687	0.0909681
	Unigene14086	ACYPI009837	0.0403822	0.444767	0.0907941
	Unigene18084	ACYPI004621	0.0288657	0.31795	0.090787
	Unigene20120	ACYPI51607	0.0291065	0.320742	0.0907472
	Unigene14641	ACYPI006889	0.0340389	0.375285	0.0907015
	CL1825	ACYPI007586	0.010336	0.114022	0.0906491
	Unigene11098	ACYPI009217	0.0157264	0.173507	0.0906383
	CL1472	ACYPI56642	0.0237475	0.262125	0.090596
	Unigene11284	ACYPI001685	0.0173699	0.191741	0.0905903
	CL2240	ACYPI004596	0.0296236	0.327219	0.0905315
	Unigene24419	ACYPI007075	0.0107986	0.119296	0.0905193
	CL4788	ACYPI004688	0.0167983	0.185608	0.0905044
	Unigene17282	ACYPI30089	0.0204568	0.226202	0.0904358
	CL644	ACYPI001838	0.0196949	0.217793	0.0904296
	Unigene20524	ACYPI30362	0.0345337	0.381947	0.090415
	CL402	ACYPI068433	0.0362489	0.401501	0.0902834
	CL4380	ACYPI41944	0.0210625	0.233419	0.0902349
	CL4585	ACYPI009344	0.0217552	0.241702	0.0900085
	CL2292	ACYPI005421	0.0264769	0.294192	0.0899989
	CL2327	ACYPI001396	0.0198555	0.220733	0.0899527
	CL63	ACYPI000754	0.0230471	0.256318	0.0899159
	CL5681	ACYPI40062	0.0239438	0.26632	0.0899063
	Unigene10314	ACYPI009320	0.027008	0.300466	0.089887
	CL1488	ACYPI001034	0.02903	0.32307	0.0898565
	Unigene15014	ACYPI004182	0.017246	0.192118	0.0897676
	CL920	ACYPI26097	0.017654	0.197068	0.0895831
	Unigene31026	ACYPI000650	0.0240336	0.268518	0.0895046
	Unigene17891	ACYPI004868	0.0242564	0.27124	0.0894279
	CL5579	ACYPI008628	0.0337824	0.377996	0.0893724
	CL4980	ACYPI007126	0.0278714	0.311895	0.0893617
	Unigene16025	ACYPI073541	0.0173339	0.194025	0.0893382
	CL2783	ACYPI001021	0.0183598	0.205628	0.0892867
	CL2553	ACYPI003741	0.0197783	0.22159	0.0892563
	Unigene10612	ACYPI006926	0.0278975	0.312815	0.0891821
	Unigene8530	ACYPI000375	0.0289038	0.324238	0.0891439
	CL4191	ACYPI007473	0.0321848	0.361374	0.0890622
	CL5426	ACYPI23999	0.0227369	0.255434	0.0890129
	CL4482	ACYPI003414	0.0121524	0.136566	0.0889855
	CL449	ACYPI007651	0.0228965	0.257456	0.0889337
	Unigene38080	ACYPI37193	0.00577861	0.0649784	0.0889313
	CL4000	ACYPI002456	0.01777	0.199906	0.0888915
	Unigene21431	ACYPI008601	0.0245599	0.276305	0.0888868
	CL1779	ACYPI21682	0.0235023	0.264444	0.0888744
	Unigene13784	ACYPI001835	0.0236382	0.266069	0.0888424
	CL2870	ACYPI007974	0.026005	0.292885	0.088789
	Unigene17616	ACYPI085966	0.402404	4.53393	0.0887539
	Unigene11291	ACYPI006565	0.0242457	0.273207	0.0887448
	Unigene903	ACYPI004680	0.0217308	0.245242	0.0886096
	Unigene11279	ACYPI006963	0.0218416	0.246974	0.088437
	CL1670	ACYPI001184	0.0253786	0.287401	0.0883041
	Unigene23536	ACYPI001342	0.024819	0.281109	0.0882896
	CL483	ACYPI061222	0.301245	3.41264	0.0882734
	CL5261	ACYPI008425	0.032815	0.371807	0.088258
	Unigene21263	ACYPI008274	0.0346604	0.392895	0.088218
	Unigene10562	ACYPI009665	0.0135019	0.15309	0.0881955
	CL4815	ACYPI005441	0.0254535	0.288682	0.0881715
	CL5859	ACYPI006698	0.0164668	0.186917	0.0880964
	Unigene27265	ACYPI008886	0.0207427	0.235551	0.0880603
	CL3835	ACYPI002796	0.0205972	0.233969	0.088034
	CL5940	ACYPI003548	0.0206622	0.235198	0.0878503
	Unigene27010	ACYPI003988	0.0655992	0.746848	0.0878347
	CL819	ACYPI073296	0.0368133	0.419581	0.0877382
	CL2961	ACYPI008778	0.0219551	0.25044	0.0876662
	Unigene24865	ACYPI28343	0.0236345	0.269745	0.0876181
	CL3599	ACYPI008721	0.0225717	0.257961	0.0875004
	Unigene23849	ACYPI000354	0.0219609	0.251026	0.0874843
	Unigene13835	ACYPI072423	0.0175493	0.200953	0.0873304
	CL4652	ACYPI003008	0.0252517	0.289367	0.0872653
	Unigene8050	ACYPI005407	0.0346585	0.398026	0.0870761
	CL1299	ACYPI003157	0.0240003	0.275652	0.0870675
	CL5042	ACYPI000090	0.00921731	0.105875	0.0870584
[truncated: 1,992 more rows]
