# Supplementary material for: Transcriptome Analysis of Green Peach Aphid (Myzus persicae): Insight into Developmental Regulation and Inter-Species Divergence
Source: Front Plant Sci. 2016 Oct 21;7:1562. doi: 10.3389/fpls.2016.01562 (PMC5072348; doi:10.3389/fpls.2016.01562)
Supplement: Supplementary file 8 [file Table8.XLSX]

## Sheet: Sheet1
	Table S8. Annotation of green peach aphid genes under positive selection.
	Gene ID		Ka	Ks	Ka/Ks	Nr
	Green peach aphid	Pea aphid				ID	Evalue	Annotation
	CL4597	ACYPI085398	0.138859	0.0362252	3.83323	gi|328711055|ref|XP_003244434.1|	1e-13	PREDICTED: hypothetical protein LOC100574590 [Acyrthosiphon pisum]
	Unigene34193	ACYPI40425	0.051274	0.0148838	3.44496	gi|328722775|ref|XP_003247662.1|	2e-33	PREDICTED: hypothetical protein LOC100569957 [Acyrthosiphon pisum]
	CL4099	ACYPI007696	4.74702	1.53044	3.10172	gi|328710565|ref|XP_003244299.1|	6e-140	PREDICTED: juvenile hormone acid methyltransferase [Acyrthosiphon pisum]
	Unigene22951	ACYPI22237	0.175699	0.0632577	2.77751	gi|328702288|ref|XP_003241865.1|	3e-13	PREDICTED: hypothetical protein LOC100572935 [Acyrthosiphon pisum]
	Unigene17587	ACYPI087547	0.162037	0.0621986	2.60515	gi|157866641|ref|XP_001687712.1|	3e-06	Putative kinesin K39 [Leishmania major strain Friedlin] >gi|68125326|emb|CAJ03172.1| putative kinesin K39 [Leishmania major strain Friedlin]
	CL210	ACYPI062884	0.0177082	0.00807598	2.1927	gi|328710073|ref|XP_003244156.1|	1e-40	PREDICTED: hypothetical protein LOC100572597 [Acyrthosiphon pisum]
	Unigene20299	ACYPI30716	0.0322022	0.0167438	1.92323	gi|328722267|ref|XP_003247524.1|	0	PREDICTED: FMRFamide receptor-like [Acyrthosiphon pisum]
	Unigene21204	ACYPI26586	0.158787	0.0885774	1.79263	gi|123471532|ref|XP_001318965.1|	1e-07	Hypothetical protein [Trichomonas vaginalis G3] >gi|121901737|gb|EAY06742.1| hypothetical protein TVAG_310290 [Trichomonas vaginalis G3]
	Unigene14182	ACYPI23276	0.365333	0.224723	1.6257	gi|328721976|ref|XP_003247446.1|	1e-60	PREDICTED: hypothetical protein LOC100572376 [Acyrthosiphon pisum]
	Unigene15415	ACYPI062558	0.0683354	0.0477585	1.43085	gi|328704049|ref|XP_003242387.1|	4e-33	PREDICTED: hypothetical protein LOC100575479 [Acyrthosiphon pisum]
	CL4635	ACYPI44519	0.458634	0.329057	1.39378	gi|328701801|ref|XP_003241711.1|	9e-27	PREDICTED: hypothetical protein LOC100575561 isoform 1 [Acyrthosiphon pisum]
	Unigene17605	ACYPI004953	0.592197	0.432047	1.37068	gi|328706334|ref|XP_001945860.2|	2e-47	PREDICTED: hypothetical protein LOC100163901 [Acyrthosiphon pisum]
	Unigene31116	ACYPI068583	0.330443	0.244641	1.35073	gi|328711719|ref|XP_003244621.1|	4e-24	PREDICTED: hypothetical protein LOC100571581 [Acyrthosiphon pisum]
	CL3787	ACYPI061343	0.10549	0.0782227	1.34858	gi|443733916|gb|ELU18100.1|	1e-36	Hypothetical protein CAPTEDRAFT_60885, partial [Capitella teleta]
	Unigene27098	ACYPI47142	0.343907	0.268818	1.27933	gi|328697261|ref|XP_003240287.1|	1e-96	PREDICTED: hypothetical protein LOC100569593 [Acyrthosiphon pisum]
	Unigene17929	ACYPI010222	0.405891	0.322131	1.26002	gi|328714723|ref|XP_001948510.2|	3e-17	PREDICTED: hypothetical protein LOC100169619 [Acyrthosiphon pisum]
	Unigene20743	ACYPI47472	0.382406	0.304842	1.25444	gi|328705495|ref|XP_003242829.1|	7e-41	PREDICTED: hypothetical protein LOC100572035 [Acyrthosiphon pisum]
	Unigene33726	ACYPI49361	0.0352922	0.0284578	1.24016	gi|328721018|ref|XP_003247191.1|	3e-29	PREDICTED: hypothetical protein LOC100571624 [Acyrthosiphon pisum]
	Unigene12386	ACYPI062459	0.60008	0.540218	1.11081	gi|328713307|ref|XP_003245040.1|	4e-11	PREDICTED: hypothetical protein LOC100572096 [Acyrthosiphon pisum]
	CL4634	ACYPI006452	0.367848	0.337662	1.0894	gi|328718567|ref|XP_003246516.1|	1e-93	Mucin-5AC-like isoform X2 [Acyrthosiphon pisum]
	CL3809	ACYPI44043	0.0460559	0.0426331	1.08028	gi|328700831|ref|XP_003241396.1|	8e-55	PREDICTED: hypothetical protein LOC100568494 [Acyrthosiphon pisum]
	Unigene4839	ACYPI066019	0.435115	0.42478	1.02433	gi|328716723|ref|XP_003246021.1|	4e-06	PREDICTED: hypothetical protein LOC100575113 [Acyrthosiphon pisum]
	CL184	ACYPI35791	0.337154	0.33057	1.01992	gi|332258180|ref|XP_003278176.1|	7e-08	PREDICTED: LOW QUALITY PROTEIN: zonadhesin [Nomascus leucogenys]
	Unigene23142	ACYPI43113	0.220665	0.219477	1.00541	gi|328715508|ref|XP_003245647.1|	3e-18	PREDICTED: hypothetical protein LOC100572744 [Acyrthosiphon pisum]
	Unigene11913	ACYPI001256	0.0738412	0.074356	0.993077	gi|328722196|ref|XP_003247505.1|	5e-86	PREDICTED: hypothetical protein LOC100568809 [Acyrthosiphon pisum]
	Unigene13136	ACYPI21979	0.442884	0.449873	0.984465	gi|328712409|ref|XP_003244805.1|	3e-10	PREDICTED: hypothetical protein LOC100570629 [Acyrthosiphon pisum]
	CL1077	ACYPI43573	0.122947	0.128158	0.959341	gi|328711589|ref|XP_003244582.1|	1e-67	PREDICTED: hypothetical protein LOC100572279 [Acyrthosiphon pisum]
	Unigene11644	ACYPI085393	0.277894	0.291347	0.953823	gi|82704838|ref|XP_726719.1|	3e-08	Hypothetical protein [Plasmodium yoelii yoelii 17XNL] >gi|23482247|gb|EAA18284.1| hypothetical protein [Plasmodium yoelii yoelii]
	CL5302	ACYPI008893	0.170757	0.182233	0.937024	gi|328696710|ref|XP_001942766.2|	2e-47	PREDICTED: mucin-5AC-like [Diuraphis noxia]
	Unigene17535	ACYPI48465	0.245062	0.26365	0.929496	gi|328704390|ref|XP_003242474.1|	5e-86	PREDICTED: hypothetical protein LOC100571382 [Acyrthosiphon pisum]
	Unigene17306	ACYPI081126	0.279497	0.304285	0.918537	gi|193624980|ref|XP_001946254.1|	1e-17	PREDICTED: integumentary mucin C.1-like [Diuraphis noxia]
	CL637	ACYPI062432	0.388648	0.430107	0.903607	gi|328715102|ref|XP_003245534.1|	1e-06	PREDICTED: hypothetical protein LOC100574565 [Acyrthosiphon pisum]
	Unigene4535	ACYPI005876	0.197963	0.220704	0.89696	gi|193683521|ref|XP_001944443.1|	0	PREDICTED: mitochondrial import receptor subunit TOM40 homolog 2-like [Acyrthosiphon pisum]
	Unigene15042	ACYPI007370	0.258488	0.288544	0.895835	gi|328724426|ref|XP_001947326.2|	1e-96	PREDICTED: soluble calcium-activated nucleotidase 1-like [Acyrthosiphon pisum]
	Unigene7277	ACYPI081335	0.0463064	0.0535719	0.864379	gi|328707593|ref|XP_003243439.1|	3e-34	PREDICTED: RNA-directed DNA polymerase from mobile element jockey-like [Acyrthosiphon pisum]
	Unigene10586	ACYPI53744	0.0547827	0.0638142	0.858472	gi|383863491|ref|XP_003707214.1|	1e-32	PREDICTED: histone-lysine N-methyltransferase SETMAR-like [Megachile rotundata]
	CL5194	ACYPI39155	0.183125	0.214835	0.852401	gi|328711444|ref|XP_003244539.1|	2e-24	PREDICTED: hypothetical protein LOC100572304 [Acyrthosiphon pisum]
	CL2238	ACYPI53788	0.0323016	0.0380547	0.848821	gi|328718351|ref|XP_003246459.1|	4e-13	PREDICTED: hypothetical protein LOC100573108 [Acyrthosiphon pisum]
	Unigene976	ACYPI51897	0.154225	0.183062	0.842472	gi|193634248|ref|XP_001946712.1|	3e-124	PREDICTED: ferritin heavy polypeptide-like 17-like isoform 1 [Acyrthosiphon pisum]
	Unigene20238	ACYPI008645	0.356858	0.424477	0.8407	gi|193632068|ref|XP_001951189.1|	2e-18	PREDICTED: hypothetical protein LOC100167891 [Acyrthosiphon pisum]
	CL4214	ACYPI064912	0.158467	0.190116	0.833529	gi|350536903|ref|NP_001233116.1|	2e-56	uncharacterized protein LOC100575478 precursor [Acyrthosiphon pisum] >gi|239790015|dbj|BAH71596.1| ACYPI44516 [Acyrthosiphon pisum]
	CL3182	ACYPI28017	0.221785	0.267898	0.827871	gi|328699846|ref|XP_003241066.1|	3e-28	PREDICTED: hypothetical protein LOC100575619 [Acyrthosiphon pisum]
	Unigene27321	ACYPI55152	0.201121	0.243418	0.826236	gi|328723921|ref|XP_003247981.1|	2e-166	PREDICTED: hypothetical protein LOC100570997 [Acyrthosiphon pisum]
	Unigene31112	ACYPI080881	0.355119	0.430017	0.825825	gi|328714792|ref|XP_003245454.1|	1e-09	PREDICTED: hypothetical protein LOC100573395 [Acyrthosiphon pisum]
	Unigene30972	ACYPI067772	0.193443	0.234781	0.823929	gi|328714343|ref|XP_003245334.1|	1e-23	PREDICTED: chromobox protein homolog 3-like [Acyrthosiphon pisum]
	Unigene2546	ACYPI43511	0.0693633	0.0852416	0.813726	gi|328708925|ref|XP_003243828.1|	1e-44	PREDICTED: THAP domain-containing protein 9-like [Acyrthosiphon pisum]
	CL1507	ACYPI003498	0.123638	0.151961	0.813618	gi|328708813|ref|XP_001952222.2|	5e-76	PREDICTED: geminin-like isoform 1 [Acyrthosiphon pisum] >gi|328708815|ref|XP_003243805.1| PREDICTED: geminin-like isoform 2 [Acyrthosiphon pisum]
	CL811	ACYPI30523	0.127449	0.158624	0.803463	gi|328707124|ref|XP_003243305.1|	3e-51	PREDICTED: hypothetical protein LOC100570422 [Acyrthosiphon pisum]
	Unigene8068	ACYPI54654	0.142192	0.177539	0.800906	gi|239789458|dbj|BAH71354.1|	1e-105	ACYPI54654 [Acyrthosiphon pisum]
	Unigene459	ACYPI50883	0.19878	0.249054	0.798142	gi|431910116|gb|ELK13189.1|	2e-07	PREDICTED: uncharacterized protein PB18E9.04c-like [Acyrthosiphon pisum]
	Unigene27351	ACYPI30054	0.400122	0.505401	0.791691	gi|328707790|ref|XP_003243505.1|	6e-27	PREDICTED: hypothetical protein LOC100568474 [Acyrthosiphon pisum]
	CL4591	ACYPI081664	0.19062	0.240839	0.791485	gi|328717742|ref|XP_003246292.1|	9e-59	PREDICTED: hypothetical protein LOC100570017 [Acyrthosiphon pisum]
	Unigene28275	ACYPI070303	0.285855	0.362353	0.788886	gi|328702090|ref|XP_003241798.1|	5e-34	PREDICTED: TOMM20-like protein 1-like [Acyrthosiphon pisum]
	Unigene20918	ACYPI008005	0.297973	0.397444	0.749724	gi|239788638|dbj|BAH70990.1|	1e-56	ACYPI008005 [Acyrthosiphon pisum]
	CL3029	ACYPI001664	0.202355	0.271406	0.745579	gi|328721287|ref|XP_001951435.2|	2e-156	PREDICTED: fibroblast growth factor receptor 2-like [Acyrthosiphon pisum]
	CL19101	ACYPI39874	0.0270134	0.0365459	0.739165	gi|328719710|ref|XP_003246838.1|	1e-21	PREDICTED: hypothetical protein LOC100575639 [Acyrthosiphon pisum]
	Unigene20384	ACYPI44666	0.301862	0.410509	0.735335	gi|328707651|ref|XP_003243458.1|	7e-150	PREDICTED: hypothetical protein LOC100568829 [Acyrthosiphon pisum]
	Unigene31157	ACYPI001252	0.309867	0.421524	0.735111	gi|240849103|ref|NP_001155417.1|	9e-53	uncharacterized protein LOC100159913 precursor [Acyrthosiphon pisum] >gi|239792562|dbj|BAH72611.1| ACYPI001252 [Acyrthosiphon pisum]
	Unigene18195	ACYPI24890	0.328853	0.452856	0.726175	gi|328717785|ref|XP_003246304.1|	1e-70	PREDICTED: hypothetical protein LOC100572076 [Acyrthosiphon pisum]
	Unigene3764	ACYPI36345	0.401742	0.559884	0.717545	gi|328706012|ref|XP_001943976.2|	0	PREDICTED: protein PF14_0175 [Acyrthosiphon pisum]
	CL4045	ACYPI48265	0.200972	0.280089	0.717531	gi|328711021|ref|XP_003244425.1|	0	PREDICTED: hypothetical protein LOC100572738 [Acyrthosiphon pisum]
	Unigene18035	ACYPI009653	0.227384	0.317157	0.716945	gi|328700336|ref|XP_001947665.2|	6e-33	PREDICTED: hypothetical protein LOC100168995 [Acyrthosiphon pisum]
	Unigene24686	ACYPI005979	0.192338	0.268294	0.716892	gi|240848847|ref|NP_001155648.1|	6e-73	uncharacterized protein LOC100165005 precursor [Acyrthosiphon pisum] >gi|239790287|dbj|BAH71714.1| ACYPI005979 [Acyrthosiphon pisum]
	Unigene20819	ACYPI082209	0.0931287	0.130185	0.715357	gi|328720864|ref|XP_003247147.1|	2e-131	PREDICTED: hypothetical protein LOC100570824 [Acyrthosiphon pisum]
	Unigene277	ACYPI34006	0.400825	0.561426	0.713941	gi|328721725|ref|XP_003247386.1|	7e-102	PREDICTED: hypothetical protein LOC100572375 [Acyrthosiphon pisum]
	CL5475	ACYPI39739	0.173319	0.243179	0.712722	gi|193697492|ref|XP_001946068.1|	1e-129	PREDICTED: hypothetical protein LOC100168166 [Acyrthosiphon pisum]
	Unigene12016	ACYPI071370	0.194101	0.274638	0.706754	gi|350535455|ref|NP_001233004.1|	7e-32	uncharacterized protein LOC100571238 [Acyrthosiphon pisum] >gi|239791816|dbj|BAH72324.1| ACYPI24610 [Acyrthosiphon pisum]
	CL1925	ACYPI49250	0.275395	0.390618	0.705026	gi|193575579|ref|XP_001951870.1|	0	PREDICTED: proclotting enzyme-like isoform 1 [Acyrthosiphon pisum] >gi|328709820|ref|XP_003244077.1| PREDICTED: proclotting enzyme-like isoform 2 [Acyrthosiphon pisum] >gi|328709822|ref|XP_003244078.1| PREDICTED: proclotting enzyme-like isoform 3 [Acyrthosiphon pisum]
	Unigene13869	ACYPI29468	0.178027	0.252614	0.70474	gi|328705453|ref|XP_003242810.1|	1e-149	PREDICTED: hypothetical protein LOC100569482 [Acyrthosiphon pisum]
	CL4445	ACYPI068438	0.282912	0.402099	0.703587	gi|328709736|ref|XP_003244057.1|	4e-72	PREDICTED: hypothetical protein LOC100575730 [Acyrthosiphon pisum]
	Unigene17017	ACYPI56148	0.167864	0.239359	0.701306	gi|328711438|ref|XP_003244537.1|	1e-157	PREDICTED: hypothetical protein LOC100572039 [Acyrthosiphon pisum]
	Unigene19480	ACYPI23335	0.0956171	0.136994	0.697965	gi|328718892|ref|XP_003246613.1|	5e-49	PREDICTED: peptidyl-prolyl cis-trans isomerase-like 6-like [Acyrthosiphon pisum]
	CL2172	ACYPI42445	0.430625	0.619218	0.695434	gi|328703077|ref|XP_003242086.1|	2e-180	PREDICTED: hypothetical protein LOC100570947 [Acyrthosiphon pisum]
	Unigene23705	ACYPI002562	0.147695	0.213081	0.693139	gi|326439063|ref|NP_001191988.1|	3e-114	uncharacterized protein LOC100161332 precursor [Acyrthosiphon pisum]
	Unigene18374	ACYPI089163	0.110462	0.159545	0.692353	gi|187097094|ref|NP_001119607.1|	1e-13	sucrase precursor [Acyrthosiphon pisum] >gi|81159208|gb|ABB55878.1| sucrase [Acyrthosiphon pisum]
	Unigene30196	ACYPI53825	0.266019	0.384544	0.691779	gi|455659097|gb|AGG35947.1|	1e-88	Me17 [Macrosiphum euphorbiae]
	Unigene17314	ACYPI067108	0.0127833	0.0186492	0.68546	gi|350414251|ref|XP_003490256.1|	5e-34	PREDICTED: hypothetical protein LOC100743556 [Bombus impatiens]
	Unigene37898	ACYPI007339	0.301675	0.442366	0.681958	gi|328706327|ref|XP_003243061.1|	9e-36	PREDICTED: hypothetical protein LOC100571197 [Acyrthosiphon pisum]
	CL5966	ACYPI060050	0.0475865	0.0698283	0.681478	gi|357627156|gb|EHJ76937.1|	8e-120	putative tigger transposable element derived 6-like protein [Danaus plexippus]
	CL5446	ACYPI072085	0.093898	0.138208	0.679394	gi|241896881|ref|NP_001155912.1|	9e-77	rhodanese homology domain-containing protein [Acyrthosiphon pisum] >gi|241896883|ref|NP_001155913.1| rhodanese homology domain-containing protein [Acyrthosiphon pisum] >gi|239799369|dbj|BAH70608.1| ACYPI002826 [Acyrthosiphon pisum]
	CL171	ACYPI063934	0.0512413	0.0756848	0.677036	gi|328724115|ref|XP_003248030.1|	3e-92	PREDICTED: 52 kDa repressor of the inhibitor of the protein kinase-like [Acyrthosiphon pisum]
	Unigene11352	ACYPI067707	0.260645	0.390019	0.668289	gi|328708733|ref|XP_003243785.1|	1e-09	PREDICTED: hypothetical protein LOC100574418 [Acyrthosiphon pisum]
	Unigene17065	ACYPI44695	0.36839	0.551761	0.667661	gi|328698009|ref|XP_001943544.2|	5e-09	PREDICTED: hypothetical protein LOC100160772 [Acyrthosiphon pisum]
	Unigene30663	ACYPI36033	0.187931	0.283915	0.661929	gi|328722698|ref|XP_003247642.1|	0	PREDICTED: hypothetical protein LOC100573813 [Acyrthosiphon pisum]
	Unigene11648	ACYPI002928	0.0900213	0.136138	0.66125	gi|193620399|ref|XP_001944797.1|	3e-52	PREDICTED: hypothetical protein LOC100161728 [Acyrthosiphon pisum]
	Unigene11831	ACYPI21412	0.336652	0.510774	0.659102	gi|328702851|ref|XP_003242025.1|	6e-120	PREDICTED: hypothetical protein LOC100572792 [Acyrthosiphon pisum]
	Unigene17409	ACYPI37864	0.127238	0.196534	0.647409	gi|328701633|ref|XP_003241666.1|	1e-41	PREDICTED: hypothetical protein LOC100574259 [Acyrthosiphon pisum]
	Unigene10897	ACYPI33434	0.191769	0.296279	0.647257	gi|328701567|ref|XP_003241644.1|	9e-58	PREDICTED: protein virilizer-like [Acyrthosiphon pisum]
	Unigene20645	ACYPI000472	0.229492	0.355431	0.645671	gi|240849255|ref|NP_001155386.1|	2e-79	uncharacterized protein LOC100159063 precursor [Acyrthosiphon pisum] >gi|239793637|dbj|BAH72924.1| ACYPI000472 [Acyrthosiphon pisum]
	Unigene27713	ACYPI24281	0.180296	0.280536	0.642683	gi|328714746|ref|XP_003245442.1|	5e-44	PREDICTED: hypothetical protein LOC100570990 [Acyrthosiphon pisum]
	Unigene20583	ACYPI55697	0.115188	0.179327	0.642333	gi|328712512|ref|XP_003244830.1|	3e-139	PREDICTED: lipase member H-like [Acyrthosiphon pisum]
	Unigene10678	ACYPI066881	0.179083	0.282185	0.63463	gi|328701252|ref|XP_003241542.1|	4e-27	PREDICTED: hypothetical protein LOC100569062 [Acyrthosiphon pisum]
	Unigene27087	ACYPI34933	0.269561	0.430071	0.626782	gi|328708615|ref|XP_003243746.1|	3e-11	PREDICTED: x-ray radiation resistance-associated protein 1-like [Acyrthosiphon pisum]
	CL3508	ACYPI37007	0.138618	0.222338	0.623457	gi|239791741|dbj|BAH72297.1|	1e-45	ACYPI37007 [Acyrthosiphon pisum]
	Unigene30241	ACYPI49898	0.126265	0.202751	0.622756	gi|328704918|ref|XP_003242642.1|	2e-73	PREDICTED: hypothetical protein LOC100569688 [Acyrthosiphon pisum]
	Unigene5150	ACYPI34679	0.252342	0.405226	0.622719	gi|328724446|ref|XP_003248151.1|	6e-45	PREDICTED: hypothetical protein LOC100576074 [Acyrthosiphon pisum]
	Unigene30005	ACYPI42981	0.164883	0.268551	0.613972	gi|328707794|ref|XP_001949745.2|	0	PREDICTED: hypothetical protein LOC100168805 [Acyrthosiphon pisum]
	Unigene16968	ACYPI23040	0.217114	0.354456	0.612527	gi|328702607|ref|XP_003241949.1|	0	PREDICTED: hypothetical protein LOC100574613 [Acyrthosiphon pisum]
	Unigene31360	ACYPI008617	0.179269	0.293078	0.611676	gi|328704159|ref|XP_001948358.2|	4e-78	Protein C002 [Acyrthosiphon pisum]
	Unigene23887	ACYPI47344	0.127308	0.210283	0.605411	gi|328714779|ref|XP_003245450.1|	2e-67	PREDICTED: hypothetical protein LOC100572839 isoform 1 [Acyrthosiphon pisum]
	Unigene22554	ACYPI085974	0.0376669	0.0625223	0.602456	gi|328723501|ref|XP_003247858.1|	2e-09	PREDICTED: hypothetical protein LOC100570507, partial [Acyrthosiphon pisum]
	CL3731	ACYPI33760	0.133886	0.223713	0.59847	gi|193629627|ref|XP_001949922.1|	0	PREDICTED: hypothetical protein LOC100160693 isoform 1 [Acyrthosiphon pisum] >gi|328713423|ref|XP_003245067.1| PREDICTED: hypothetical protein LOC100160693 isoform 2 [Acyrthosiphon pisum] >gi|328713425|ref|XP_003245068.1| PREDICTED: hypothetical protein LOC100160693 isoform 3 [Acyrthosiphon pisum] >gi|328713427|ref|XP_003245069.1| PREDICTED: hypothetical protein LOC100160693 isoform 4 [Acyrthosip…
	CL4916	ACYPI003601	0.201175	0.336688	0.597511	gi|328699309|ref|XP_001950631.2|	2e-32	PREDICTED: hypothetical protein LOC100162450 [Acyrthosiphon pisum]
	CL5127	ACYPI55631	0.134727	0.225562	0.597295	gi|193671665|ref|XP_001948109.1|	5e-75	PREDICTED: hypothetical protein LOC100162872 [Acyrthosiphon pisum]
	Unigene30153	ACYPI45119	0.0931399	0.156763	0.594145	gi|328712559|ref|XP_003244841.1|	8e-98	PREDICTED: hypothetical protein LOC100571233 [Acyrthosiphon pisum]
	Unigene14137	ACYPI21300	0.202468	0.342254	0.591574	gi|328720628|ref|XP_001948451.2|	7e-123	PREDICTED: hypothetical protein LOC100169049 [Acyrthosiphon pisum]
	Unigene15717	ACYPI55625	0.0417277	0.0713259	0.585029	gi|328713403|ref|XP_003245062.1|	4e-54	PREDICTED: hypothetical protein LOC100569013 [Acyrthosiphon pisum]
	Unigene1866	ACYPI49688	0.148675	0.254414	0.584381	gi|328703434|ref|XP_003242202.1|	0	PREDICTED: myb-like protein P [Acyrthosiphon pisum]
	Unigene769	ACYPI44362	0.238562	0.409585	0.582447	gi|296004846|ref|XP_002808775.1|	5e-08	conserved Plasmodium protein, unknown function [Plasmodium falciparum 3D7] >gi|225632159|emb|CAX64048.1| conserved Plasmodium protein, unknown function [Plasmodium falciparum 3D7]
	CL5644	ACYPI000394	0.262673	0.454918	0.577408	gi|193587055|ref|XP_001945419.1|	8e-44	PREDICTED: hypothetical protein LOC100158979 [Acyrthosiphon pisum]
	Unigene31159	ACYPI062467	0.122544	0.216895	0.56499	gi|328703714|ref|XP_003242281.1|	5e-121	PREDICTED: hypothetical protein LOC100573827 [Acyrthosiphon pisum]
	Unigene729	ACYPI071365	0.171692	0.304379	0.564074	gi|328719502|ref|XP_003246779.1|	9e-64	PREDICTED: hypothetical protein LOC100572287 [Acyrthosiphon pisum]
	Unigene13191	ACYPI55854	0.0294111	0.0522008	0.563422	gi|357615815|gb|EHJ69846.1|	3e-07	hypothetical protein KGM_20467 [Danaus plexippus]
	CL4983	ACYPI005932	0.105704	0.188587	0.560507	gi|328703924|ref|XP_001948570.2|	4e-113	PREDICTED: MORN repeat-containing protein 3-like [Acyrthosiphon pisum]
	Unigene10731	ACYPI34318	0.139776	0.252941	0.552602	gi|328716853|ref|XP_003246057.1|	1e-78	PREDICTED: hypothetical protein LOC100574855 [Acyrthosiphon pisum]
	Unigene11283	ACYPI008280	0.0899578	0.163083	0.551607	gi|328702767|ref|XP_001949366.2|	1e-86	PREDICTED: neuronal acetylcholine receptor subunit beta-2-like [Acyrthosiphon pisum]
	CL4970	ACYPI49768	0.0207058	0.0376311	0.550232	gi|449686596|ref|XP_002158976.2|	2e-77	PREDICTED: piggyBac transposable element-derived protein 3-like [Hydra magnipapillata]
	CL3566	ACYPI086631	0.152044	0.27676	0.54937	gi|332025323|gb|EGI65491.1|	2e-08	Putative adenylate kinase 7 [Acromyrmex echinatior]
	CL341	ACYPI008394	0.0557451	0.102607	0.543286	gi|193627290|ref|XP_001945491.1|	2e-89	PREDICTED: COMM domain-containing protein 10-like [Acyrthosiphon pisum]
	Unigene642	ACYPI008921	0.0635805	0.117357	0.54177	gi|193610612|ref|XP_001942912.1|	1e-55	PREDICTED: hypothetical protein LOC100168196 [Acyrthosiphon pisum]
	Unigene32127	ACYPI40901	0.184244	0.340084	0.54176	gi|328698677|ref|XP_003240701.1|	3e-61	PREDICTED: hypothetical protein LOC100572002 isoform 1 [Acyrthosiphon pisum] >gi|328698679|ref|XP_003240702.1| PREDICTED: hypothetical protein LOC100572002 isoform 2 [Acyrthosiphon pisum] >gi|328698681|ref|XP_003240703.1| PREDICTED: hypothetical protein LOC100572002 isoform 3 [Acyrthosiphon pisum]
	Unigene14099	ACYPI49667	0.280307	0.517759	0.541385	gi|328698126|ref|XP_003240550.1|	7e-115	PREDICTED: e3 SUMO-protein ligase pli1-like [Acyrthosiphon pisum]
	Unigene24887	ACYPI004160	0.117278	0.216909	0.540676	gi|240848981|ref|NP_001155395.1|	1e-69	cAMP-responsive element-binding protein-like [Acyrthosiphon pisum] >gi|239792483|dbj|BAH72579.1| ACYPI000682 [Acyrthosiphon pisum]
	CL2224	ACYPI089299	0.107829	0.200624	0.537471	gi|193627511|ref|XP_001945881.1|	4e-165	PREDICTED: lymphokine-activated killer T-cell-originated protein kinase-like [Acyrthosiphon pisum]
	Unigene30370	ACYPI46566	0.12346	0.230097	0.536557	gi|66820396|ref|XP_643819.1|	1e-19	hypothetical protein DDB_G0275195 [Dictyostelium discoideum AX4] >gi|60471924|gb|EAL69878.1| hypothetical protein DDB_G0275195 [Dictyostelium discoideum AX4]
	Unigene16954	ACYPI005838	0.137078	0.256124	0.535204	gi|328713311|ref|XP_001946678.2|	3e-67	PREDICTED: hypothetical protein LOC100164853 [Acyrthosiphon pisum]
	Unigene21418	ACYPI002272	0.107986	0.202427	0.533457	gi|193620442|ref|XP_001950090.1|	4e-86	PREDICTED: hypothetical protein LOC100161015 [Acyrthosiphon pisum]
	CL3080	ACYPI071209	0.109099	0.20598	0.529659	gi|328703944|ref|XP_003242359.1|	9e-86	PREDICTED: transcription initiation factor TFIID subunit 9-like [Acyrthosiphon pisum]
	Unigene14613	ACYPI007828	0.157862	0.298854	0.528224	gi|328725338|ref|XP_001947472.2|	2e-163	PREDICTED: hypothetical protein LOC100167003 [Acyrthosiphon pisum]
	CL4428	ACYPI55936	0.161816	0.306587	0.527797	gi|328722033|ref|XP_003247463.1|	0	PREDICTED: ankyrin repeat and fibronectin type-III domain-containing protein 1-like [Acyrthosiphon pisum]
	Unigene7266	ACYPI40463	0.112049	0.214869	0.521475	gi|328708897|ref|XP_003243824.1|	9e-108	PREDICTED: hypothetical protein LOC100575968 [Acyrthosiphon pisum]
	Unigene9412	ACYPI42042	0.0537194	0.103389	0.519586	gi|328697270|ref|XP_003240291.1|	1e-44	PREDICTED: hypothetical protein LOC100570030 [Acyrthosiphon pisum]
	Unigene16980	ACYPI006563	0.207133	0.399817	0.518069	gi|193617696|ref|XP_001944560.1|	5e-156	PREDICTED: transcriptional adapter 3-A-like [Acyrthosiphon pisum]
	CL2455	ACYPI008860	0.0577224	0.111736	0.516597	gi|328716011|ref|XP_001943605.2|	6e-151	PREDICTED: testicular acid phosphatase homolog [Acyrthosiphon pisum]
	Unigene20987	ACYPI31683	0.137476	0.266512	0.515834	gi|208658347|gb|ACI30684.1|	1e-76	odorant-binding protein [Myzus persicae]
	Unigene21229	ACYPI35400	0.0977114	0.190613	0.512618	gi|328702566|ref|XP_003241938.1|	3e-138	PREDICTED: hypothetical protein LOC100572587 [Acyrthosiphon pisum]
	Unigene16884	ACYPI27277	0.0865257	0.169816	0.509526	gi|449672735|ref|XP_004207781.1|	1e-73	PREDICTED: uncharacterized protein LOC101239965 [Hydra magnipapillata]
	Unigene17268	ACYPI085292	0.126737	0.249218	0.508539	gi|410967692|ref|XP_003990351.1|	2e-08	PREDICTED: glomulin [Felis catus]
	Unigene30007	ACYPI35601	0.0831633	0.164012	0.507056	gi|328715835|ref|XP_003245744.1|	1e-92	PREDICTED: hypothetical protein LOC100574342 [Acyrthosiphon pisum]
	Unigene30120	ACYPI28574	0.133891	0.265238	0.504795	gi|328720321|ref|XP_003246999.1|	2e-158	PREDICTED: eukaryotic translation initiation factor 4 gamma 1-like [Acyrthosiphon pisum]
	Unigene8214	ACYPI064703	0.154305	0.306183	0.503964	gi|328713384|ref|XP_003245056.1|	4e-81	PREDICTED: hypothetical protein LOC100575698 [Acyrthosiphon pisum]
	Unigene14967	ACYPI000364	0.29445	0.58449	0.503773	gi|328701111|ref|XP_001943079.2|	3e-55	PREDICTED: hypothetical protein LOC100158947 [Acyrthosiphon pisum]
	Unigene8461	ACYPI072808	0.223073	0.443235	0.503283	gi|240848919|ref|NP_001155588.1|	2e-55	uncharacterized protein LOC100163734 precursor [Acyrthosiphon pisum] >gi|239788054|dbj|BAH70723.1| ACYPI004796 [Acyrthosiphon pisum]
	Unigene23200	ACYPI38879	0.110136	0.219041	0.502811	gi|328710865|ref|XP_003244385.1|	1e-77	PREDICTED: hypothetical protein LOC100570300 [Acyrthosiphon pisum]
	CL4130	ACYPI006839	0.140911	0.280275	0.502757	gi|328701310|ref|XP_001950899.2|	0	PREDICTED: hypothetical protein LOC100165925 [Acyrthosiphon pisum]
	CL641	ACYPI55332	0.137283	0.273819	0.501363	gi|328717943|ref|XP_003246343.1|	3e-60	PREDICTED: hypothetical protein LOC100573276 [Acyrthosiphon pisum]
	Unigene571	ACYPI48063	0.18669	0.372671	0.500953	gi|350535396|ref|NP_001233002.1|	1e-153	uncharacterized protein LOC100167006 [Acyrthosiphon pisum] >gi|239792205|dbj|BAH72470.1| ACYPI007831 [Acyrthosiphon pisum]
	Unigene28054	ACYPI26018	0.218251	0.435746	0.500868	gi|328706191|ref|XP_003243019.1|	2e-96	PREDICTED: hypothetical protein LOC100570881 [Acyrthosiphon pisum]
